# Supplementary material for: Mining and expression analysis of candidate genes involved in regulating the chilling requirement fulfillment of Paeonia lactiflora ‘Hang Baishao’
Source: BMC Plant Biol. 2017 Dec 22;17:262. doi: 10.1186/s12870-017-1205-1 (PMC5741883; doi:10.1186/s12870-017-1205-1)
Supplement: Supplementary file 1 — Observations on sprouting and growth of ‘Hangbaishao’ after transferred into glasshouse under natural chilling treatments in 2012–2013. (XLSX 18 kb) [file 12870_2017_1205_MOESM1_ESM.xlsx]

## Sheet: Sheet1
Additional file 1 - Observations on sprouting and growth of ‘Hangbaishao’ after transferred into glasshouse under natural chilling treatments.
		Treatment	BBP(1)	FBP(2)	DEA(3) (d)	NSP(4)	NAB(5)	ANS(6)	APH(7) (cm)	APW(8) (cm)	CH(9) (h)	CU(10)
	Treatment group 1	Tre. 1-1	0.00±0.00 d	0.71±0.08 b	-(11)	0.67±0.17 a	0.86±0.08 a	1.52±0.05 d	23.70±2.22 d	16.22±1.85 d	0	0
		Tre. 1-2	0.19±0.05 c	1.00±0.00 a	48.00±0.58 a	0.24±0.17 ab	0.24±0.17 b	2.00±0.08 c	36.57±0.80 c	30.92±0.90 c	46	117.47
		Tre. 1-3	0.62±0.05 b	1.00±0.01 a	45.33±0.33 b	0.24±0.13 ab	0.24±0.17 b	2.86±0.08 b	37.39±1.70 c	29.92±0.32 c	250	334.84
		Tre. 1-4	0.91±0.05 a	1.00±0.02 a	38.67±0.88 c	0.71±0.08 a	0.29±0.14 b	3.48±0.05 a	47.46±0.66 ab	37.59±0.94 a	483	615.27
		Tre. 1-5	1.00±0.00 a	1.00±0.03 a	17.33±0.33 d	0.14±0.08 b	0.05±0.05 b	3.57±0.08 a	50.40±1.00 a	35.38±1.13 ab	738	856.08
		Tre. 1-6	1.00±0.00 a	1.00±0.04 a	14.33±0.33 e	0.38±0.21 ab	0.14±0.14 b	3.66±0.05 a	46.55±1.27 ab	36.95±1.35 ab	892	1009.45
		Tre. 1-7	1.00±0.00 a	1.00±0.05 a	13.00±0.58 e	0.14±0.08 b	0.33±0.21 b	3.48±0.25 a	45.30±1.71 b	31.86±1.48 c	1170	1311.58
		Tre. 1-8	1.00±0.00 a	1.00±0.06 a	-(12)	0.33±0.17 ab	0.52±0.21 ab	3.52±0.05 a	46.00±0.99 ab	34.38±2.37 b	1238	1383.2
	Note 1: The meaning of "Tre. *-*" was shown here again in order to facilitate the understanding for Table A.1
	Treatment detail	Nov. 26, 2012Z	Dec. 10, 2012	Dec. 24, 2012	Jan. 7, 2013	Jan. 21, 2013	Feb. 4, 2013	Feb. 25, 2013	Always outdoors
	Natural low temperature	Tre. Y1-1	Tre. 1-2	Tre. 1-3	Tre. 1-4	Tre. 1-5	Tre. 1-6	Tre. 1-7	Tre. 1-8
	ZThe date of transferring into glasshouse. YTre. : Treatment.
	Note 2: (1) BBP: average Bud Break Percentage per replicate (seven plants/replicate) checked five weeks after being transferred into glasshouse. (2) FBP: average Final Bud break Percentage per replicate after being transferred into glasshouse. (3) DEA: average number of Days per replicate between the transfer-date and date of stem Elongated visibly for All plants. (4) NSP: average Number of Small…
	Note 3: If a plant in a pot grew at least one sprouted bud, we defined it as a sprouted plant. The beginning of budbreak was defined as bud scales opened and tender shoots/leaves emerged. The values of NSP and NAB always changed which were collected during the full flowering period of the ‘Hang Baishao’ plants. Some small bud-points withered along with the plant growth, and others sprouted and de…
