# Supplementary material for: Mining and expression analysis of candidate genes involved in regulating the chilling requirement fulfillment of Paeonia lactiflora ‘Hang Baishao’
Source: BMC Plant Biol. 2017 Dec 22;17:262. doi: 10.1186/s12870-017-1205-1 (PMC5741883; doi:10.1186/s12870-017-1205-1)
Supplement: Supplementary file 2 — Observations on flowering performance of ‘Hangbaishao’ after transferred into glasshouse under natural chilling treatments in 2012–2013. (XLSX 270 kb) [file 12870_2017_1205_MOESM2_ESM.xlsx]

## Sheet: Sheet 1
Additional file 2 - Observations on flowering performance of ‘Hangbaishao’ after transferred into glasshouse under natural chilling treatments.
		Sub-treatment	NPO(1)	NOF(2)	ANO(3)	NAF(4)	ANA(5)	POF(6)	PAF(7)	BDF(8)	PFF(9)	NDF(10) (d)	AOD(11) (d)	ADF(12) (cm)	ADS(13) (mm)	CH(14) (h)	CU(15)
	Treatment group 1	Tre. 1-1	0.00±0.00 d	0.00±0.00 d	0.00±0.00 d	2.33±0.33 b	0.34±0.05 b	0.00±0.00 c	1.00±0.00 a	-(16)	-(16)	-(16)	-(16)	-(16)	-(16)	0	0
		Tre. 1-2	1.67±0.33 c	4.00±0.58 c	0.57±0.08 c	2.67±0.33 b	0.38±0.05 b	0.60±0.02 b	0.40±0.01 b	Mar. 3	Mar. 6-15	10	6.91±0.18 c	5.25±0.16 c	3.13±0.12 b	46	117.47
		Tre. 1-3	3.00±0.00 b	6.33±0.33 c	0.91±0.05 c	3.33±0.33 b	0.48±0.05 b	0.66±0.03 ab	0.34±0.03 bc	Mar. 5	Mar. 8-16	9	8.10±0.15 ab	7.04±0.15 b	3.76±0.04 a	250	334.84
		Tre. 1-4	6.33±0.33 a	14.67±1.45 b	2.09±0.21 b	7.33±0.67 a	1.05±0.09 a	0.66±0.04 ab	0.34±0.04 bc	Mar. 10	Mar. 15-23	9	8.78±0.28 a	9.18±0.09 a	3.11±0.09 b	483	615.27
		Tre. 1-5	7.00±0.00 a	20.33±1.20 a	2.90±0.17 a	6.33±0.33 a	0.91±0.05 a	0.76±0.02 a	0.24±0.02 c	Mar. 27	Mar. 29-Apr. 7	10	8.20±0.35 ab	8.82±0.42 a	3.67±0.16 a	738	856.08
		Tre. 1-6	6.67±0.33 a	19.67±1.20 a	2.81±0.17 a	6.33±0.67 a	0.90±0.10 a	0.75±0.03 a	0.25±0.03 c	Apr. 3	Apr. 9-16	8	7.73±0.13 bc	8.83±0.16 a	3.61±0.03 a	892	1009.45
		Tre. 1-7	7.00±0.00 a	21.00±1.00 a	3.00±0.14 a	7.33±0.88 a	1.05±0.13 a	0.74±0.01 a	0.26±0.01 c	Apr. 10	Apr. 15-20	6	7.15±0.11 c	9.38±0.33 a	3.79±0.03 a	1170	1311.58
		Tre. 1-8	7.00±0.00 a	20.33±0.33 a	2.91±0.05 a	6.33±0.33 a	0.91±0.05 a	0.76±0.01 a	0.24±0.01 c	Apr. 13	Apr. 15-20	6	7.08±0.12 c	9.29±0.16 a	3.81±0.09 a	1238	1383.2
	Note 1: The meaning of "Tre. *-*" was shown here again in order to facilitate the understanding for Table A.
	Treatment detail	Nov. 26, 2012Z	Dec. 10, 2012	Dec. 24, 2012	Jan. 7, 2013	Jan. 21, 2013	Feb. 4, 2013	Feb. 25, 2013	Always outdoors
	Only NLT Y	Tre. X1-1	Tre. 1-2	Tre. 1-3	Tre. 1-4	Tre. 1-5	Tre. 1-6	Tre. 1-7	Tre. 1-8
	ZThe date of transferring into glasshouse. YTre. : Treatment.
	Note 2: (1) NPO: average Number of Plants per replicate with Opening flower. (2) NOF: average Number of Opening Flowers per replicate. (3) ANO: Average Number of Opening flowers per plant (NOF/7). (4) NAF: average Number of Aborted Flowers per replicate. (5) ANA: Average Number of Aborted flowers per plant (NAF/7). (6) POF: average Percentage of Opening Flowers per replicate or per plant [NOF/(NO…
	Note 3: If a plant in a pot had at least one opening flower, we defined it as a flowering plant. The beginning of flower opening was defined as petals opened and inner yellow stamens emerged, and withering was defined as the first petal fell. The aborted flowers were abnormal flower buds, which could not open and finally withered (figure on the upper right). The flower stems were hanged with tags…
