# Supplementary material for: Mining and expression analysis of candidate genes involved in regulating the chilling requirement fulfillment of Paeonia lactiflora ‘Hang Baishao’
Source: BMC Plant Biol. 2017 Dec 22;17:262. doi: 10.1186/s12870-017-1205-1 (PMC5741883; doi:10.1186/s12870-017-1205-1)
Supplement: Supplementary file 3 — The daily temperatures recorded in each hour from November 23, 2012 to March 12, 2013. (XLSX 73 kb) [file 12870_2017_1205_MOESM3_ESM.xlsx]

## Sheet: sheet 1
Additional file 3 - The daily temperatures recorded in each hour from November 23, 2012 to March 12, 2013.
Number	Date-Month-Year	Time	Temperature (℃)
1	2012-11-23	00:00:00	11.5
2	2012-11-23	01:00:00	11.3
3	2012-11-23	02:00:00	11
4	2012-11-23	03:00:00	10.4
5	2012-11-23	04:00:00	10.3
6	2012-11-23	05:00:00	10.2
7	2012-11-23	06:00:00	10.1
8	2012-11-23	07:00:00	10.1
9	2012-11-23	08:00:00	10.1
10	2012-11-23	09:00:00	10.3
11	2012-11-23	10:00:00	10.5
12	2012-11-23	11:00:00	11
13	2012-11-23	12:00:00	10.7
14	2012-11-23	13:00:00	9.9
15	2012-11-23	14:00:00	9.9
16	2012-11-23	15:00:00	9.8
17	2012-11-23	16:00:00	9.5
18	2012-11-23	17:00:00	9.2
19	2012-11-23	18:00:00	9
20	2012-11-23	19:00:00	8.8
21	2012-11-23	20:00:00	8.6
22	2012-11-23	21:00:00	8.4
23	2012-11-23	22:00:00	8.4
24	2012-11-23	23:00:00	8.1
25	2012-11-24	00:00:00	8.1
26	2012-11-24	01:00:00	8
27	2012-11-24	02:00:00	7.6
28	2012-11-24	03:00:00	6.6
29	2012-11-24	04:00:00	6.8
30	2012-11-24	05:00:00	7
31	2012-11-24	06:00:00	7
32	2012-11-24	07:00:00	7.1
33	2012-11-24	08:00:00	7.7
34	2012-11-24	09:00:00	9.9
35	2012-11-24	10:00:00	9.1
36	2012-11-24	11:00:00	11.5
37	2012-11-24	12:00:00	10.7
38	2012-11-24	13:00:00	11.7
39	2012-11-24	14:00:00	12.6
40	2012-11-24	15:00:00	11.7
41	2012-11-24	16:00:00	10.7
42	2012-11-24	17:00:00	9.3
43	2012-11-24	18:00:00	9.6
44	2012-11-24	19:00:00	8.9
45	2012-11-24	20:00:00	9.4
46	2012-11-24	21:00:00	9.4
47	2012-11-24	22:00:00	9.3
48	2012-11-24	23:00:00	9.2
49	2012-11-25	00:00:00	8.8
50	2012-11-25	01:00:00	8.4
51	2012-11-25	02:00:00	9
52	2012-11-25	03:00:00	9.1
53	2012-11-25	04:00:00	9.2
54	2012-11-25	05:00:00	8.3
55	2012-11-25	06:00:00	8.2
56	2012-11-25	07:00:00	8.3
57	2012-11-25	08:00:00	8.7
58	2012-11-25	09:00:00	8.9
59	2012-11-25	10:00:00	9.3
60	2012-11-25	11:00:00	10
61	2012-11-25	12:00:00	11.3
62	2012-11-25	13:00:00	13.6
63	2012-11-25	14:00:00	13.3
64	2012-11-25	15:00:00	12.4
65	2012-11-25	16:00:00	12.1
66	2012-11-25	17:00:00	12
67	2012-11-25	18:00:00	11.6
68	2012-11-25	19:00:00	10.8
69	2012-11-25	20:00:00	10.5
70	2012-11-25	21:00:00	10.1
71	2012-11-25	22:00:00	9.9
72	2012-11-25	23:00:00	9.4
73	2012-11-26	00:00:00	9.2
74	2012-11-26	01:00:00	8.9
75	2012-11-26	02:00:00	8.3
76	2012-11-26	03:00:00	7.9
77	2012-11-26	04:00:00	8
78	2012-11-26	05:00:00	7.8
79	2012-11-26	06:00:00	7.7
80	2012-11-26	07:00:00	7.6
81	2012-11-26	08:00:00	7.8
82	2012-11-26	09:00:00	8.9
83	2012-11-26	10:00:00	11
84	2012-11-26	11:00:00	12.3
85	2012-11-26	12:00:00	11.8
86	2012-11-26	13:00:00	13.2
87	2012-11-26	14:00:00	12.5
88	2012-11-26	15:00:00	11.2
89	2012-11-26	16:00:00	10.5
90	2012-11-26	17:00:00	9.4
91	2012-11-26	18:00:00	8.3
92	2012-11-26	19:00:00	7.9
93	2012-11-26	20:00:00	5.3
94	2012-11-26	21:00:00	4.8
95	2012-11-26	22:00:00	4.3
96	2012-11-26	23:00:00	3.4
97	2012-11-27	00:00:00	3.2
98	2012-11-27	01:00:00	2.9
99	2012-11-27	02:00:00	2.6
100	2012-11-27	03:00:00	2.7
101	2012-11-27	04:00:00	2.5
102	2012-11-27	05:00:00	2.5
103	2012-11-27	06:00:00	3.1
104	2012-11-27	07:00:00	3.2
105	2012-11-27	08:00:00	5
106	2012-11-27	09:00:00	10.1
107	2012-11-27	10:00:00	12.1
108	2012-11-27	11:00:00	12.9
109	2012-11-27	12:00:00	12.9
110	2012-11-27	13:00:00	13.8
111	2012-11-27	14:00:00	17.5
112	2012-11-27	15:00:00	13.5
113	2012-11-27	16:00:00	12.3
114	2012-11-27	17:00:00	10
115	2012-11-27	18:00:00	10
116	2012-11-27	19:00:00	8.1
117	2012-11-27	20:00:00	8.1
118	2012-11-27	21:00:00	7.8
119	2012-11-27	22:00:00	7.5
120	2012-11-27	23:00:00	7.8
121	2012-11-28	00:00:00	8.7
122	2012-11-28	01:00:00	8.7
123	2012-11-28	02:00:00	8.9
124	2012-11-28	03:00:00	9.3
125	2012-11-28	04:00:00	9.1
126	2012-11-28	05:00:00	8.3
127	2012-11-28	06:00:00	8.8
128	2012-11-28	07:00:00	9.2
129	2012-11-28	08:00:00	9.8
130	2012-11-28	09:00:00	11
131	2012-11-28	10:00:00	12
132	2012-11-28	11:00:00	14.5
133	2012-11-28	12:00:00	15.8
134	2012-11-28	13:00:00	15
135	2012-11-28	14:00:00	14.2
136	2012-11-28	15:00:00	13.5
137	2012-11-28	16:00:00	13
138	2012-11-28	17:00:00	11.9
139	2012-11-28	18:00:00	11.3
140	2012-11-28	19:00:00	10.5
141	2012-11-28	20:00:00	10.3
142	2012-11-28	21:00:00	10.2
143	2012-11-28	22:00:00	10
144	2012-11-28	23:00:00	9.9
145	2012-11-29	00:00:00	9.9
146	2012-11-29	01:00:00	9.3
147	2012-11-29	02:00:00	8.7
148	2012-11-29	03:00:00	9
149	2012-11-29	04:00:00	8.4
150	2012-11-29	05:00:00	8.1
151	2012-11-29	06:00:00	8
152	2012-11-29	07:00:00	8
153	2012-11-29	08:00:00	10.3
154	2012-11-29	09:00:00	13
155	2012-11-29	10:00:00	13.7
156	2012-11-29	11:00:00	12.2
157	2012-11-29	12:00:00	12.9
158	2012-11-29	13:00:00	14.2
159	2012-11-29	14:00:00	17.3
160	2012-11-29	15:00:00	13.7
161	2012-11-29	16:00:00	12.3
162	2012-11-29	17:00:00	11.7
163	2012-11-29	18:00:00	11.2
164	2012-11-29	19:00:00	9.3
165	2012-11-29	20:00:00	10.8
166	2012-11-29	21:00:00	10.3
167	2012-11-29	22:00:00	10.5
168	2012-11-29	23:00:00	11.2
169	2012-11-30	00:00:00	11
170	2012-11-30	01:00:00	10.3
171	2012-11-30	02:00:00	9.9
172	2012-11-30	03:00:00	9.7
173	2012-11-30	04:00:00	9.5
174	2012-11-30	05:00:00	9.6
175	2012-11-30	06:00:00	9.7
176	2012-11-30	07:00:00	9.5
177	2012-11-30	08:00:00	9.6
178	2012-11-30	09:00:00	9.7
179	2012-11-30	10:00:00	9
180	2012-11-30	11:00:00	9.3
181	2012-11-30	12:00:00	9.8
182	2012-11-30	13:00:00	11.1
183	2012-11-30	14:00:00	11.3
184	2012-11-30	15:00:00	11.1
185	2012-11-30	16:00:00	11
186	2012-11-30	17:00:00	10.9
187	2012-11-30	18:00:00	10.8
188	2012-11-30	19:00:00	10.8
189	2012-11-30	20:00:00	10.2
190	2012-11-30	21:00:00	10.4
191	2012-11-30	22:00:00	10.6
192	2012-11-30	23:00:00	10.7
193	2012-12-01	00:00:00	10.5
194	2012-12-01	01:00:00	10.2
195	2012-12-01	02:00:00	9.9
196	2012-12-01	03:00:00	9.6
197	2012-12-01	04:00:00	8.8
198	2012-12-01	05:00:00	8.7
199	2012-12-01	06:00:00	8.5
200	2012-12-01	07:00:00	8.5
201	2012-12-01	08:00:00	8.5
202	2012-12-01	09:00:00	8.8
203	2012-12-01	10:00:00	9.3
204	2012-12-01	11:00:00	9.8
205	2012-12-01	12:00:00	9.8
206	2012-12-01	13:00:00	9.4
207	2012-12-01	14:00:00	9.5
208	2012-12-01	15:00:00	9.5
209	2012-12-01	16:00:00	9.5
210	2012-12-01	17:00:00	9.5
211	2012-12-01	18:00:00	9.2
212	2012-12-01	19:00:00	9.1
213	2012-12-01	20:00:00	8.7
214	2012-12-01	21:00:00	8.3
215	2012-12-01	22:00:00	8.3
216	2012-12-01	23:00:00	8.2
217	2012-12-02	00:00:00	8
218	2012-12-02	01:00:00	8
219	2012-12-02	02:00:00	8.1
220	2012-12-02	03:00:00	7.8
221	2012-12-02	04:00:00	7.8
222	2012-12-02	05:00:00	7.8
223	2012-12-02	06:00:00	7.4
224	2012-12-02	07:00:00	7
225	2012-12-02	08:00:00	7
226	2012-12-02	09:00:00	8.1
227	2012-12-02	10:00:00	7.8
228	2012-12-02	11:00:00	8
229	2012-12-02	12:00:00	8.9
230	2012-12-02	13:00:00	10.3
231	2012-12-02	14:00:00	10.8
232	2012-12-02	15:00:00	10.6
233	2012-12-02	16:00:00	9.8
234	2012-12-02	17:00:00	9.6
235	2012-12-02	18:00:00	9.1
236	2012-12-02	19:00:00	9
237	2012-12-02	20:00:00	8.8
238	2012-12-02	21:00:00	9.3
239	2012-12-02	22:00:00	9.2
240	2012-12-02	23:00:00	8.6
241	2012-12-03	00:00:00	8.7
242	2012-12-03	01:00:00	8.7
243	2012-12-03	02:00:00	8.5
244	2012-12-03	03:00:00	8.4
245	2012-12-03	04:00:00	8.8
246	2012-12-03	05:00:00	8.6
247	2012-12-03	06:00:00	8.4
248	2012-12-03	07:00:00	8.6
249	2012-12-03	08:00:00	11
250	2012-12-03	09:00:00	14.2
251	2012-12-03	10:00:00	12.3
252	2012-12-03	11:00:00	15.2
253	2012-12-03	12:00:00	16.2
254	2012-12-03	13:00:00	16.8
255	2012-12-03	14:00:00	14.6
256	2012-12-03	15:00:00	14.1
257	2012-12-03	16:00:00	12.6
258	2012-12-03	17:00:00	11.2
259	2012-12-03	18:00:00	9.7
260	2012-12-03	19:00:00	8.3
261	2012-12-03	20:00:00	7.1
262	2012-12-03	21:00:00	7.6
263	2012-12-03	22:00:00	7.1
264	2012-12-03	23:00:00	6.1
265	2012-12-04	00:00:00	5.4
266	2012-12-04	01:00:00	5.8
267	2012-12-04	02:00:00	4.6
268	2012-12-04	03:00:00	3.8
269	2012-12-04	04:00:00	3.1
270	2012-12-04	05:00:00	3.4
271	2012-12-04	06:00:00	2.7
272	2012-12-04	07:00:00	3
273	2012-12-04	08:00:00	7
274	2012-12-04	09:00:00	10.3
275	2012-12-04	10:00:00	10.7
276	2012-12-04	11:00:00	11.7
277	2012-12-04	12:00:00	12
278	2012-12-04	13:00:00	12.2
279	2012-12-04	14:00:00	13.7
280	2012-12-04	15:00:00	11.9
281	2012-12-04	16:00:00	10.8
282	2012-12-04	17:00:00	9.3
283	2012-12-04	18:00:00	8.6
284	2012-12-04	19:00:00	8
285	2012-12-04	20:00:00	7.7
286	2012-12-04	21:00:00	7.5
287	2012-12-04	22:00:00	7.2
288	2012-12-04	23:00:00	7.1
289	2012-12-05	00:00:00	7
290	2012-12-05	01:00:00	6.9
291	2012-12-05	02:00:00	6.9
292	2012-12-05	03:00:00	6.7
293	2012-12-05	04:00:00	6.6
294	2012-12-05	05:00:00	6
295	2012-12-05	06:00:00	5.2
296	2012-12-05	07:00:00	4.8
297	2012-12-05	08:00:00	5.6
298	2012-12-05	09:00:00	7.1
299	2012-12-05	10:00:00	8.8
300	2012-12-05	11:00:00	10.2
301	2012-12-05	12:00:00	11.7
302	2012-12-05	13:00:00	14.3
303	2012-12-05	14:00:00	14.4
304	2012-12-05	15:00:00	12.1
305	2012-12-05	16:00:00	10.9
306	2012-12-05	17:00:00	10.1
307	2012-12-05	18:00:00	9
308	2012-12-05	19:00:00	8.2
309	2012-12-05	20:00:00	7.2
310	2012-12-05	21:00:00	6.6
311	2012-12-05	22:00:00	5.7
312	2012-12-05	23:00:00	4.8
313	2012-12-06	00:00:00	4.7
314	2012-12-06	01:00:00	4.1
315	2012-12-06	02:00:00	3.5
316	2012-12-06	03:00:00	2.8
317	2012-12-06	04:00:00	2.3
318	2012-12-06	05:00:00	1.6
319	2012-12-06	06:00:00	1.4
320	2012-12-06	07:00:00	1.2
321	2012-12-06	08:00:00	1.8
322	2012-12-06	09:00:00	2.8
323	2012-12-06	10:00:00	4
324	2012-12-06	11:00:00	5.2
325	2012-12-06	12:00:00	7.1
326	2012-12-06	13:00:00	13.3
327	2012-12-06	14:00:00	14.5
328	2012-12-06	15:00:00	12.1
329	2012-12-06	16:00:00	10.7
330	2012-12-06	17:00:00	8.9
331	2012-12-06	18:00:00	7.6
332	2012-12-06	19:00:00	7.2
333	2012-12-06	20:00:00	6.6
334	2012-12-06	21:00:00	6
335	2012-12-06	22:00:00	5.5
336	2012-12-06	23:00:00	5
337	2012-12-07	00:00:00	5
338	2012-12-07	01:00:00	5
339	2012-12-07	02:00:00	4.4
340	2012-12-07	03:00:00	4.1
341	2012-12-07	04:00:00	3.6
342	2012-12-07	05:00:00	3.4
343	2012-12-07	06:00:00	3
344	2012-12-07	07:00:00	2.7
345	2012-12-07	08:00:00	3.3
346	2012-12-07	09:00:00	4.7
347	2012-12-07	10:00:00	6.4
348	2012-12-07	11:00:00	8.3
349	2012-12-07	12:00:00	10.6
350	2012-12-07	13:00:00	16.6
351	2012-12-07	14:00:00	16.7
352	2012-12-07	15:00:00	15.2
353	2012-12-07	16:00:00	13.5
354	2012-12-07	17:00:00	11.7
355	2012-12-07	18:00:00	10.2
356	2012-12-07	19:00:00	9.1
357	2012-12-07	20:00:00	8
358	2012-12-07	21:00:00	7.1
359	2012-12-07	22:00:00	6.3
360	2012-12-07	23:00:00	5.6
361	2012-12-08	00:00:00	5.1
362	2012-12-08	01:00:00	4.7
363	2012-12-08	02:00:00	4.3
364	2012-12-08	03:00:00	4.1
365	2012-12-08	04:00:00	4.1
366	2012-12-08	05:00:00	3.9
367	2012-12-08	06:00:00	3.6
368	2012-12-08	07:00:00	3.5
369	2012-12-08	08:00:00	4.1
370	2012-12-08	09:00:00	5.3
371	2012-12-08	10:00:00	7.5
372	2012-12-08	11:00:00	9.4
373	2012-12-08	12:00:00	11.2
374	2012-12-08	13:00:00	13.9
375	2012-12-08	14:00:00	15.5
376	2012-12-08	15:00:00	13
377	2012-12-08	16:00:00	11.3
378	2012-12-08	17:00:00	9.7
379	2012-12-08	18:00:00	8.2
380	2012-12-08	19:00:00	7.2
381	2012-12-08	20:00:00	6.1
382	2012-12-08	21:00:00	5.2
383	2012-12-08	22:00:00	4.4
384	2012-12-08	23:00:00	3.9
385	2012-12-09	00:00:00	3.6
386	2012-12-09	01:00:00	3.6
387	2012-12-09	02:00:00	3.7
388	2012-12-09	03:00:00	3.5
389	2012-12-09	04:00:00	3.4
390	2012-12-09	05:00:00	3.1
391	2012-12-09	06:00:00	2.9
392	2012-12-09	07:00:00	2.6
393	2012-12-09	08:00:00	2.7
394	2012-12-09	09:00:00	3.2
395	2012-12-09	10:00:00	4.3
396	2012-12-09	11:00:00	5.4
397	2012-12-09	12:00:00	7
398	2012-12-09	13:00:00	10.1
399	2012-12-09	14:00:00	11
400	2012-12-09	15:00:00	8.9
401	2012-12-09	16:00:00	7.6
402	2012-12-09	17:00:00	6.2
403	2012-12-09	18:00:00	4.8
404	2012-12-09	19:00:00	4.1
405	2012-12-09	20:00:00	3.3
406	2012-12-09	21:00:00	2.6
407	2012-12-09	22:00:00	2.3
408	2012-12-09	23:00:00	2.1
409	2012-12-10	00:00:00	2.3
410	2012-12-10	01:00:00	2.1
411	2012-12-10	02:00:00	1.7
412	2012-12-10	03:00:00	1.5
413	2012-12-10	04:00:00	1.4
414	2012-12-10	05:00:00	1.3
415	2012-12-10	06:00:00	1.5
416	2012-12-10	07:00:00	1.6
417	2012-12-10	08:00:00	2.2
418	2012-12-10	09:00:00	2.8
419	2012-12-10	10:00:00	4.3
420	2012-12-10	11:00:00	4.6
421	2012-12-10	12:00:00	4.5
422	2012-12-10	13:00:00	4.9
423	2012-12-10	14:00:00	5.1
424	2012-12-10	15:00:00	5.4
425	2012-12-10	16:00:00	5.3
426	2012-12-10	17:00:00	4.8
427	2012-12-10	18:00:00	4.5
428	2012-12-10	19:00:00	4.3
429	2012-12-10	20:00:00	4.2
430	2012-12-10	21:00:00	4.1
431	2012-12-10	22:00:00	3.9
432	2012-12-10	23:00:00	3.7
433	2012-12-11	00:00:00	3.7
434	2012-12-11	01:00:00	3.5
435	2012-12-11	02:00:00	3.4
436	2012-12-11	03:00:00	3.3
437	2012-12-11	04:00:00	3.2
438	2012-12-11	05:00:00	2.8
439	2012-12-11	06:00:00	2.7
440	2012-12-11	07:00:00	2.4
441	2012-12-11	08:00:00	3
442	2012-12-11	09:00:00	4.1
443	2012-12-11	10:00:00	5.5
444	2012-12-11	11:00:00	7.1
445	2012-12-11	12:00:00	8.4
446	2012-12-11	13:00:00	9.7
447	2012-12-11	14:00:00	9.8
448	2012-12-11	15:00:00	9.5
449	2012-12-11	16:00:00	8.3
450	2012-12-11	17:00:00	7.3
451	2012-12-11	18:00:00	6.1
452	2012-12-11	19:00:00	5
453	2012-12-11	20:00:00	3.8
454	2012-12-11	21:00:00	3
455	2012-12-11	22:00:00	2.5
456	2012-12-11	23:00:00	2.2
457	2012-12-12	00:00:00	1.9
458	2012-12-12	01:00:00	1.9
459	2012-12-12	02:00:00	1.5
460	2012-12-12	03:00:00	1.3
461	2012-12-12	04:00:00	1
462	2012-12-12	05:00:00	1.1
463	2012-12-12	06:00:00	0.8
464	2012-12-12	07:00:00	0.6
465	2012-12-12	08:00:00	1
466	2012-12-12	09:00:00	2.2
467	2012-12-12	10:00:00	4.2
468	2012-12-12	11:00:00	5.2
469	2012-12-12	12:00:00	6.1
470	2012-12-12	13:00:00	6.9
471	2012-12-12	14:00:00	7.4
472	2012-12-12	15:00:00	7.5
473	2012-12-12	16:00:00	7.2
474	2012-12-12	17:00:00	6.5
475	2012-12-12	18:00:00	5.8
476	2012-12-12	19:00:00	5.1
477	2012-12-12	20:00:00	4.6
478	2012-12-12	21:00:00	4.4
479	2012-12-12	22:00:00	4.2
480	2012-12-12	23:00:00	3.8
481	2012-12-13	00:00:00	3.7
482	2012-12-13	01:00:00	3.5
483	2012-12-13	02:00:00	3.3
484	2012-12-13	03:00:00	3.2
485	2012-12-13	04:00:00	3.6
486	2012-12-13	05:00:00	3.9
487	2012-12-13	06:00:00	4.2
488	2012-12-13	07:00:00	4.6
489	2012-12-13	08:00:00	5.2
490	2012-12-13	09:00:00	6.6
491	2012-12-13	10:00:00	8.2
492	2012-12-13	11:00:00	9.8
493	2012-12-13	12:00:00	11.2
494	2012-12-13	13:00:00	12
495	2012-12-13	14:00:00	12.8
496	2012-12-13	15:00:00	13.2
497	2012-12-13	16:00:00	13.3
498	2012-12-13	17:00:00	12.8
499	2012-12-13	18:00:00	12.4
500	2012-12-13	19:00:00	11.9
501	2012-12-13	20:00:00	11.9
502	2012-12-13	21:00:00	12.1
503	2012-12-13	22:00:00	12
504	2012-12-13	23:00:00	11.4
505	2012-12-14	00:00:00	11.1
506	2012-12-14	01:00:00	10.8
507	2012-12-14	02:00:00	10.1
508	2012-12-14	03:00:00	9.7
509	2012-12-14	04:00:00	9.7
510	2012-12-14	05:00:00	9.7
511	2012-12-14	06:00:00	9.3
512	2012-12-14	07:00:00	8.8
513	2012-12-14	08:00:00	8.9
514	2012-12-14	09:00:00	9.9
515	2012-12-14	10:00:00	11.7
516	2012-12-14	11:00:00	13.1
517	2012-12-14	12:00:00	14.5
518	2012-12-14	13:00:00	15.6
519	2012-12-14	14:00:00	15.8
520	2012-12-14	15:00:00	15.4
521	2012-12-14	16:00:00	14.2
522	2012-12-14	17:00:00	13
523	2012-12-14	18:00:00	12
524	2012-12-14	19:00:00	11.3
525	2012-12-14	20:00:00	10.8
526	2012-12-14	21:00:00	10.5
527	2012-12-14	22:00:00	10.2
528	2012-12-14	23:00:00	9.8
529	2012-12-15	00:00:00	9.5
530	2012-12-15	01:00:00	9.2
531	2012-12-15	02:00:00	8.6
532	2012-12-15	03:00:00	8.2
533	2012-12-15	04:00:00	7.8
534	2012-12-15	05:00:00	7.7
535	2012-12-15	06:00:00	7.6
536	2012-12-15	07:00:00	7.5
537	2012-12-15	08:00:00	7.4
538	2012-12-15	09:00:00	7.3
539	2012-12-15	10:00:00	7.4
540	2012-12-15	11:00:00	7.7
541	2012-12-15	12:00:00	7.9
542	2012-12-15	13:00:00	8
543	2012-12-15	14:00:00	8
544	2012-12-15	15:00:00	8
545	2012-12-15	16:00:00	7.8
546	2012-12-15	17:00:00	7.6
547	2012-12-15	18:00:00	7.6
548	2012-12-15	19:00:00	7.6
549	2012-12-15	20:00:00	7.5
550	2012-12-15	21:00:00	7.5
551	2012-12-15	22:00:00	7.5
552	2012-12-15	23:00:00	7.4
553	2012-12-16	00:00:00	7.4
554	2012-12-16	01:00:00	7.4
555	2012-12-16	02:00:00	7.4
556	2012-12-16	03:00:00	7.5
557	2012-12-16	04:00:00	7.5
558	2012-12-16	05:00:00	7.5
559	2012-12-16	06:00:00	7.6
560	2012-12-16	07:00:00	7.7
561	2012-12-16	08:00:00	7.8
562	2012-12-16	09:00:00	8
563	2012-12-16	10:00:00	8.2
564	2012-12-16	11:00:00	8.4
565	2012-12-16	12:00:00	8.6
566	2012-12-16	13:00:00	8.9
567	2012-12-16	14:00:00	9
568	2012-12-16	15:00:00	8.9
569	2012-12-16	16:00:00	8.9
570	2012-12-16	17:00:00	8.8
571	2012-12-16	18:00:00	8.6
572	2012-12-16	19:00:00	8.5
573	2012-12-16	20:00:00	8.5
574	2012-12-16	21:00:00	8.5
575	2012-12-16	22:00:00	8.4
576	2012-12-16	23:00:00	8.4
577	2012-12-17	00:00:00	8.4
578	2012-12-17	01:00:00	8.4
579	2012-12-17	02:00:00	8.3
580	2012-12-17	03:00:00	8.2
581	2012-12-17	04:00:00	8.2
582	2012-12-17	05:00:00	8.1
583	2012-12-17	06:00:00	8
584	2012-12-17	07:00:00	7.9
585	2012-12-17	08:00:00	7.8
586	2012-12-17	09:00:00	7.8
587	2012-12-17	10:00:00	7.8
588	2012-12-17	11:00:00	8.3
589	2012-12-17	12:00:00	8
590	2012-12-17	13:00:00	8.7
591	2012-12-17	14:00:00	8.6
592	2012-12-17	15:00:00	8.3
593	2012-12-17	16:00:00	8.1
594	2012-12-17	17:00:00	7.6
595	2012-12-17	18:00:00	7.5
596	2012-12-17	19:00:00	7.3
597	2012-12-17	20:00:00	6.8
598	2012-12-17	21:00:00	6.7
599	2012-12-17	22:00:00	6.3
600	2012-12-17	23:00:00	5.6
601	2012-12-18	00:00:00	5.1
602	2012-12-18	01:00:00	4.3
603	2012-12-18	02:00:00	3.1
604	2012-12-18	03:00:00	3.5
605	2012-12-18	04:00:00	3.1
606	2012-12-18	05:00:00	3.6
607	2012-12-18	06:00:00	3.4
608	2012-12-18	07:00:00	3
609	2012-12-18	08:00:00	3
610	2012-12-18	09:00:00	3.4
611	2012-12-18	10:00:00	3.1
612	2012-12-18	11:00:00	3.9
613	2012-12-18	12:00:00	4.5
614	2012-12-18	13:00:00	4.4
615	2012-12-18	14:00:00	4.3
616	2012-12-18	15:00:00	4.3
617	2012-12-18	16:00:00	4
618	2012-12-18	17:00:00	3.4
619	2012-12-18	18:00:00	3.1
620	2012-12-18	19:00:00	2.7
621	2012-12-18	20:00:00	2.5
622	2012-12-18	21:00:00	1.9
623	2012-12-18	22:00:00	1.4
624	2012-12-18	23:00:00	1.3
625	2012-12-19	00:00:00	0.6
626	2012-12-19	01:00:00	0
627	2012-12-19	02:00:00	-0.1
628	2012-12-19	03:00:00	-0.1
629	2012-12-19	04:00:00	-0.3
630	2012-12-19	05:00:00	-0.5
631	2012-12-19	06:00:00	-1
632	2012-12-19	07:00:00	-0.3
633	2012-12-19	08:00:00	0.2
634	2012-12-19	09:00:00	0.7
635	2012-12-19	10:00:00	1.5
636	2012-12-19	11:00:00	2
637	2012-12-19	12:00:00	2.8
638	2012-12-19	13:00:00	3
639	2012-12-19	14:00:00	3.4
640	2012-12-19	15:00:00	3.8
641	2012-12-19	16:00:00	3.7
642	2012-12-19	17:00:00	2.8
643	2012-12-19	18:00:00	2.2
644	2012-12-19	19:00:00	1.6
645	2012-12-19	20:00:00	1.2
646	2012-12-19	21:00:00	0.5
647	2012-12-19	22:00:00	0.3
648	2012-12-19	23:00:00	0.2
649	2012-12-20	00:00:00	1
650	2012-12-20	01:00:00	1.2
651	2012-12-20	02:00:00	1.5
652	2012-12-20	03:00:00	2.3
653	2012-12-20	04:00:00	2.6
654	2012-12-20	05:00:00	2.7
655	2012-12-20	06:00:00	2.9
656	2012-12-20	07:00:00	2.9
657	2012-12-20	08:00:00	3.2
658	2012-12-20	09:00:00	4.4
659	2012-12-20	10:00:00	7.2
660	2012-12-20	11:00:00	7.4
661	2012-12-20	12:00:00	6.4
662	2012-12-20	13:00:00	6
663	2012-12-20	14:00:00	5.7
664	2012-12-20	15:00:00	5.8
665	2012-12-20	16:00:00	5.8
666	2012-12-20	17:00:00	5.7
667	2012-12-20	18:00:00	5.8
668	2012-12-20	19:00:00	6
669	2012-12-20	20:00:00	6.3
670	2012-12-20	21:00:00	6.1
671	2012-12-20	22:00:00	6.2
672	2012-12-20	23:00:00	6.3
673	2012-12-21	00:00:00	6.4
674	2012-12-21	01:00:00	6.4
675	2012-12-21	02:00:00	6.4
676	2012-12-21	03:00:00	6.5
677	2012-12-21	04:00:00	6.7
678	2012-12-21	05:00:00	6.8
679	2012-12-21	06:00:00	7
680	2012-12-21	07:00:00	7.1
681	2012-12-21	08:00:00	6.8
682	2012-12-21	09:00:00	6.5
683	2012-12-21	10:00:00	6.5
684	2012-12-21	11:00:00	6.5
685	2012-12-21	12:00:00	6.2
686	2012-12-21	13:00:00	6
687	2012-12-21	14:00:00	5.7
688	2012-12-21	15:00:00	5.2
689	2012-12-21	16:00:00	5
690	2012-12-21	17:00:00	4.8
691	2012-12-21	18:00:00	4.6
692	2012-12-21	19:00:00	4.3
693	2012-12-21	20:00:00	4.4
694	2012-12-21	21:00:00	4.4
695	2012-12-21	22:00:00	4.3
696	2012-12-21	23:00:00	4.3
697	2012-12-22	00:00:00	4.3
698	2012-12-22	01:00:00	4.2
699	2012-12-22	02:00:00	4.2
700	2012-12-22	03:00:00	4.1
701	2012-12-22	04:00:00	4
702	2012-12-22	05:00:00	4
703	2012-12-22	06:00:00	4
704	2012-12-22	07:00:00	3.9
705	2012-12-22	08:00:00	4.1
706	2012-12-22	09:00:00	4.4
707	2012-12-22	10:00:00	4.9
708	2012-12-22	11:00:00	4.9
709	2012-12-22	12:00:00	5
710	2012-12-22	13:00:00	4.9
711	2012-12-22	14:00:00	4.5
712	2012-12-22	15:00:00	4.3
713	2012-12-22	16:00:00	4.1
714	2012-12-22	17:00:00	4.1
715	2012-12-22	18:00:00	4.1
716	2012-12-22	19:00:00	4
717	2012-12-22	20:00:00	4
718	2012-12-22	21:00:00	3.9
719	2012-12-22	22:00:00	3.9
720	2012-12-22	23:00:00	3.8
721	2012-12-23	00:00:00	3.6
722	2012-12-23	01:00:00	3.4
723	2012-12-23	02:00:00	3.2
724	2012-12-23	03:00:00	2.9
725	2012-12-23	04:00:00	2.5
726	2012-12-23	05:00:00	2
727	2012-12-23	06:00:00	1.7
728	2012-12-23	07:00:00	1.3
729	2012-12-23	08:00:00	1.6
730	2012-12-23	09:00:00	2.2
731	2012-12-23	10:00:00	3.1
732	2012-12-23	11:00:00	3.3
733	2012-12-23	12:00:00	3
734	2012-12-23	13:00:00	4.4
735	2012-12-23	14:00:00	3.7
736	2012-12-23	15:00:00	3.5
737	2012-12-23	16:00:00	2.8
738	2012-12-23	17:00:00	1.7
739	2012-12-23	18:00:00	1.3
740	2012-12-23	19:00:00	0.8
741	2012-12-23	20:00:00	0.6
742	2012-12-23	21:00:00	0.3
743	2012-12-23	22:00:00	-1.1
744	2012-12-23	23:00:00	-0.5
745	2012-12-24	00:00:00	-0.8
746	2012-12-24	01:00:00	-1.3
747	2012-12-24	02:00:00	-1.1
748	2012-12-24	03:00:00	-0.8
749	2012-12-24	04:00:00	-1.5
750	2012-12-24	05:00:00	-1.5
751	2012-12-24	06:00:00	-1.3
752	2012-12-24	07:00:00	-1.5
753	2012-12-24	08:00:00	-0.2
754	2012-12-24	09:00:00	1.5
755	2012-12-24	10:00:00	2.1
756	2012-12-24	11:00:00	3.2
757	2012-12-24	12:00:00	4
758	2012-12-24	13:00:00	5.3
759	2012-12-24	14:00:00	6
760	2012-12-24	15:00:00	6.2
761	2012-12-24	16:00:00	5.8
762	2012-12-24	17:00:00	4.8
763	2012-12-24	18:00:00	3.9
764	2012-12-24	19:00:00	3.3
765	2012-12-24	20:00:00	2.2
766	2012-12-24	21:00:00	0.5
767	2012-12-24	22:00:00	-0.2
768	2012-12-24	23:00:00	-0.7
769	2012-12-25	00:00:00	-1
770	2012-12-25	01:00:00	0.2
771	2012-12-25	02:00:00	-1.2
772	2012-12-25	03:00:00	-1.6
773	2012-12-25	04:00:00	-1.3
774	2012-12-25	05:00:00	-1.4
775	2012-12-25	06:00:00	-1.9
776	2012-12-25	07:00:00	-1.7
777	2012-12-25	08:00:00	0.9
778	2012-12-25	09:00:00	2
779	2012-12-25	10:00:00	3.2
780	2012-12-25	11:00:00	4.9
781	2012-12-25	12:00:00	6.6
782	2012-12-25	13:00:00	7.2
783	2012-12-25	14:00:00	8
784	2012-12-25	15:00:00	8
785	2012-12-25	16:00:00	7
786	2012-12-25	17:00:00	7
787	2012-12-25	18:00:00	7
788	2012-12-25	19:00:00	6.9
789	2012-12-25	20:00:00	6.7
790	2012-12-25	21:00:00	6.4
791	2012-12-25	22:00:00	6
792	2012-12-25	23:00:00	5.4
793	2012-12-26	00:00:00	5
794	2012-12-26	01:00:00	4
795	2012-12-26	02:00:00	3.8
796	2012-12-26	03:00:00	3.4
797	2012-12-26	04:00:00	3.3
798	2012-12-26	05:00:00	3.2
799	2012-12-26	06:00:00	3.3
800	2012-12-26	07:00:00	3.4
801	2012-12-26	08:00:00	3.1
802	2012-12-26	09:00:00	3.3
803	2012-12-26	10:00:00	3.5
804	2012-12-26	11:00:00	3.7
805	2012-12-26	12:00:00	3.6
806	2012-12-26	13:00:00	3.6
807	2012-12-26	14:00:00	3.9
808	2012-12-26	15:00:00	3.9
809	2012-12-26	16:00:00	4.1
810	2012-12-26	17:00:00	4.1
811	2012-12-26	18:00:00	4.2
812	2012-12-26	19:00:00	4.2
813	2012-12-26	20:00:00	4.2
814	2012-12-26	21:00:00	4.3
815	2012-12-26	22:00:00	4.5
816	2012-12-26	23:00:00	4.6
817	2012-12-27	00:00:00	4.7
818	2012-12-27	01:00:00	4.8
819	2012-12-27	02:00:00	4.9
820	2012-12-27	03:00:00	4.9
821	2012-12-27	04:00:00	4.9
822	2012-12-27	05:00:00	5
823	2012-12-27	06:00:00	5.1
824	2012-12-27	07:00:00	5.2
825	2012-12-27	08:00:00	5.6
826	2012-12-27	09:00:00	6
827	2012-12-27	10:00:00	6.3
828	2012-12-27	11:00:00	7.1
829	2012-12-27	12:00:00	7
830	2012-12-27	13:00:00	7
831	2012-12-27	14:00:00	6.8
832	2012-12-27	15:00:00	6.9
833	2012-12-27	16:00:00	6.9
834	2012-12-27	17:00:00	6.7
835	2012-12-27	18:00:00	6.7
836	2012-12-27	19:00:00	6.7
837	2012-12-27	20:00:00	6.8
838	2012-12-27	21:00:00	6.7
839	2012-12-27	22:00:00	6.6
840	2012-12-27	23:00:00	6.5
841	2012-12-28	00:00:00	6.6
842	2012-12-28	01:00:00	6.5
843	2012-12-28	02:00:00	6.4
844	2012-12-28	03:00:00	6.4
845	2012-12-28	04:00:00	6.2
846	2012-12-28	05:00:00	5.8
847	2012-12-28	06:00:00	5.7
848	2012-12-28	07:00:00	5.8
849	2012-12-28	08:00:00	6.2
850	2012-12-28	09:00:00	6.9
851	2012-12-28	10:00:00	7.8
852	2012-12-28	11:00:00	8.9
853	2012-12-28	12:00:00	9.9
854	2012-12-28	13:00:00	9.7
855	2012-12-28	14:00:00	9.9
856	2012-12-28	15:00:00	9.3
857	2012-12-28	16:00:00	9.4
858	2012-12-28	17:00:00	7.9
859	2012-12-28	18:00:00	7.4
860	2012-12-28	19:00:00	7.2
861	2012-12-28	20:00:00	6.8
862	2012-12-28	21:00:00	6.6
863	2012-12-28	22:00:00	6.5
864	2012-12-28	23:00:00	6.1
865	2012-12-29	00:00:00	5.9
866	2012-12-29	01:00:00	6.1
867	2012-12-29	02:00:00	6.1
868	2012-12-29	03:00:00	6.2
869	2012-12-29	04:00:00	5.8
870	2012-12-29	05:00:00	6
871	2012-12-29	06:00:00	6.3
872	2012-12-29	07:00:00	6.4
873	2012-12-29	08:00:00	6.5
874	2012-12-29	09:00:00	6.8
875	2012-12-29	10:00:00	6.3
876	2012-12-29	11:00:00	6.8
877	2012-12-29	12:00:00	5.5
878	2012-12-29	13:00:00	4.7
879	2012-12-29	14:00:00	4.4
880	2012-12-29	15:00:00	3.7
881	2012-12-29	16:00:00	2.3
882	2012-12-29	17:00:00	1.1
883	2012-12-29	18:00:00	1.1
884	2012-12-29	19:00:00	1.1
885	2012-12-29	20:00:00	1
886	2012-12-29	21:00:00	1.3
887	2012-12-29	22:00:00	1.2
888	2012-12-29	23:00:00	1.2
889	2012-12-30	00:00:00	1
890	2012-12-30	01:00:00	0.7
891	2012-12-30	02:00:00	0.1
892	2012-12-30	03:00:00	-0.6
893	2012-12-30	04:00:00	-0.8
894	2012-12-30	05:00:00	-1.6
895	2012-12-30	06:00:00	-2.3
896	2012-12-30	07:00:00	-2.6
897	2012-12-30	08:00:00	-2.1
898	2012-12-30	09:00:00	-1.6
899	2012-12-30	10:00:00	-0.6
900	2012-12-30	11:00:00	0.8
901	2012-12-30	12:00:00	0.9
902	2012-12-30	13:00:00	1.4
903	2012-12-30	14:00:00	2.3
904	2012-12-30	15:00:00	2.2
905	2012-12-30	16:00:00	1.9
906	2012-12-30	17:00:00	1.3
907	2012-12-30	18:00:00	0.5
908	2012-12-30	19:00:00	0.2
909	2012-12-30	20:00:00	-0.4
910	2012-12-30	21:00:00	-1.3
911	2012-12-30	22:00:00	-2
912	2012-12-30	23:00:00	-1.7
913	2012-12-31	00:00:00	-2.3
914	2012-12-31	01:00:00	-2.7
915	2012-12-31	02:00:00	-2.9
916	2012-12-31	03:00:00	-3.9
917	2012-12-31	04:00:00	-4.4
918	2012-12-31	05:00:00	-4.3
919	2012-12-31	06:00:00	-4.6
920	2012-12-31	07:00:00	-2.7
921	2012-12-31	08:00:00	-1.5
922	2012-12-31	09:00:00	0.3
923	2012-12-31	10:00:00	1.6
924	2012-12-31	11:00:00	2.7
925	2012-12-31	12:00:00	4.1
926	2012-12-31	13:00:00	4.6
927	2012-12-31	14:00:00	5
928	2012-12-31	15:00:00	5.3
929	2012-12-31	16:00:00	4.5
930	2012-12-31	17:00:00	3.4
931	2012-12-31	18:00:00	2.7
932	2012-12-31	19:00:00	2.3
933	2012-12-31	20:00:00	1.9
934	2012-12-31	21:00:00	1.7
935	2012-12-31	22:00:00	1.3
936	2012-12-31	23:00:00	0.2
937	2013-01-01	00:00:00	0.2
938	2013-01-01	01:00:00	-1
939	2013-01-01	02:00:00	-1.7
940	2013-01-01	03:00:00	-1.6
941	2013-01-01	04:00:00	-2
942	2013-01-01	05:00:00	-2.3
943	2013-01-01	06:00:00	-1.4
944	2013-01-01	07:00:00	-2.5
945	2013-01-01	08:00:00	0
946	2013-01-01	09:00:00	1.6
947	2013-01-01	10:00:00	3.5
948	2013-01-01	11:00:00	5.6
949	2013-01-01	12:00:00	6.8
950	2013-01-01	13:00:00	8.1
951	2013-01-01	14:00:00	9.3
952	2013-01-01	15:00:00	10.1
953	2013-01-01	16:00:00	9.6
954	2013-01-01	17:00:00	6.7
955	2013-01-01	18:00:00	2.5
956	2013-01-01	19:00:00	2.2
957	2013-01-01	20:00:00	1.4
958	2013-01-01	21:00:00	1.1
959	2013-01-01	22:00:00	1.4
960	2013-01-01	23:00:00	0.4
961	2013-01-02	00:00:00	-0.6
962	2013-01-02	01:00:00	-0.8
963	2013-01-02	02:00:00	-0.8
964	2013-01-02	03:00:00	0.4
965	2013-01-02	04:00:00	-0.5
966	2013-01-02	05:00:00	1.4
967	2013-01-02	06:00:00	0.5
968	2013-01-02	07:00:00	1
969	2013-01-02	08:00:00	2.1
970	2013-01-02	09:00:00	4.2
971	2013-01-02	10:00:00	5.6
972	2013-01-02	11:00:00	6.4
973	2013-01-02	12:00:00	7.1
974	2013-01-02	13:00:00	6.4
975	2013-01-02	14:00:00	6
976	2013-01-02	15:00:00	5.6
977	2013-01-02	16:00:00	5.4
978	2013-01-02	17:00:00	5
979	2013-01-02	18:00:00	4.4
980	2013-01-02	19:00:00	3.5
981	2013-01-02	20:00:00	2.7
982	2013-01-02	21:00:00	2.2
983	2013-01-02	22:00:00	1.8
984	2013-01-02	23:00:00	1.4
985	2013-01-03	00:00:00	1.1
986	2013-01-03	01:00:00	0.7
987	2013-01-03	02:00:00	0.5
988	2013-01-03	03:00:00	0.2
989	2013-01-03	04:00:00	-0.2
990	2013-01-03	05:00:00	-0.7
991	2013-01-03	06:00:00	-1
992	2013-01-03	07:00:00	-1.4
993	2013-01-03	08:00:00	-1.2
994	2013-01-03	09:00:00	-0.9
995	2013-01-03	10:00:00	-0.8
996	2013-01-03	11:00:00	-1.3
997	2013-01-03	12:00:00	-1.3
998	2013-01-03	13:00:00	-0.3
999	2013-01-03	14:00:00	-1.1
1000	2013-01-03	15:00:00	-1.3
1001	2013-01-03	16:00:00	-1.5
1002	2013-01-03	17:00:00	-1.5
1003	2013-01-03	18:00:00	-1.7
1004	2013-01-03	19:00:00	-1.9
1005	2013-01-03	20:00:00	-2
1006	2013-01-03	21:00:00	-2
1007	2013-01-03	22:00:00	-1.9
1008	2013-01-03	23:00:00	-1.9
1009	2013-01-04	00:00:00	-1.8
1010	2013-01-04	01:00:00	-1.8
1011	2013-01-04	02:00:00	-2
1012	2013-01-04	03:00:00	-1.6
1013	2013-01-04	04:00:00	-1.3
1014	2013-01-04	05:00:00	-1.3
1015	2013-01-04	06:00:00	-1.2
1016	2013-01-04	07:00:00	-1.2
1017	2013-01-04	08:00:00	-1.5
1018	2013-01-04	09:00:00	-0.5
1019	2013-01-04	10:00:00	-0.3
1020	2013-01-04	11:00:00	0.1
1021	2013-01-04	12:00:00	0.3
1022	2013-01-04	13:00:00	0
1023	2013-01-04	14:00:00	0
1024	2013-01-04	15:00:00	0.2
1025	2013-01-04	16:00:00	-0.3
1026	2013-01-04	17:00:00	-0.7
1027	2013-01-04	18:00:00	-0.7
1028	2013-01-04	19:00:00	-0.7
1029	2013-01-04	20:00:00	-0.8
1030	2013-01-04	21:00:00	-0.8
1031	2013-01-04	22:00:00	-0.8
1032	2013-01-04	23:00:00	-0.8
1033	2013-01-05	00:00:00	-0.9
1034	2013-01-05	01:00:00	-0.9
1035	2013-01-05	02:00:00	-0.7
1036	2013-01-05	03:00:00	-0.6
1037	2013-01-05	04:00:00	-0.6
1038	2013-01-05	05:00:00	-0.5
1039	2013-01-05	06:00:00	-0.5
1040	2013-01-05	07:00:00	-0.5
1041	2013-01-05	08:00:00	0.1
1042	2013-01-05	09:00:00	0.2
1043	2013-01-05	10:00:00	0.3
1044	2013-01-05	11:00:00	1.1
1045	2013-01-05	12:00:00	1.3
1046	2013-01-05	13:00:00	1.5
1047	2013-01-05	14:00:00	1.2
1048	2013-01-05	15:00:00	1.3
1049	2013-01-05	16:00:00	1.1
1050	2013-01-05	17:00:00	1
1051	2013-01-05	18:00:00	1
1052	2013-01-05	19:00:00	1
1053	2013-01-05	20:00:00	0.9
1054	2013-01-05	21:00:00	1
1055	2013-01-05	22:00:00	1.1
1056	2013-01-05	23:00:00	0.8
1057	2013-01-06	00:00:00	0.7
1058	2013-01-06	01:00:00	0.7
1059	2013-01-06	02:00:00	0.7
1060	2013-01-06	03:00:00	0.7
1061	2013-01-06	04:00:00	0.7
1062	2013-01-06	05:00:00	0.7
1063	2013-01-06	06:00:00	0.7
1064	2013-01-06	07:00:00	0.7
1065	2013-01-06	08:00:00	1
1066	2013-01-06	09:00:00	1.2
1067	2013-01-06	10:00:00	1.5
1068	2013-01-06	11:00:00	1.8
1069	2013-01-06	12:00:00	1.5
1070	2013-01-06	13:00:00	1.8
1071	2013-01-06	14:00:00	1.3
1072	2013-01-06	15:00:00	1.6
1073	2013-01-06	16:00:00	1.3
1074	2013-01-06	17:00:00	1.2
1075	2013-01-06	18:00:00	1.3
1076	2013-01-06	19:00:00	1
1077	2013-01-06	20:00:00	1.1
1078	2013-01-06	21:00:00	1
1079	2013-01-06	22:00:00	1
1080	2013-01-06	23:00:00	1.3
1081	2013-01-07	00:00:00	1.1
1082	2013-01-07	01:00:00	1.1
1083	2013-01-07	02:00:00	1
1084	2013-01-07	03:00:00	1
1085	2013-01-07	04:00:00	0.9
1086	2013-01-07	05:00:00	0.9
1087	2013-01-07	06:00:00	1
1088	2013-01-07	07:00:00	0.8
1089	2013-01-07	08:00:00	1.3
1090	2013-01-07	09:00:00	1.7
1091	2013-01-07	10:00:00	2.1
1092	2013-01-07	11:00:00	2.3
1093	2013-01-07	12:00:00	3.2
1094	2013-01-07	13:00:00	3.1
1095	2013-01-07	14:00:00	2.7
1096	2013-01-07	15:00:00	2.4
1097	2013-01-07	16:00:00	2.2
1098	2013-01-07	17:00:00	2
1099	2013-01-07	18:00:00	1.8
1100	2013-01-07	19:00:00	1.7
1101	2013-01-07	20:00:00	1.6
1102	2013-01-07	21:00:00	1.6
1103	2013-01-07	22:00:00	1.7
1104	2013-01-07	23:00:00	1.7
1105	2013-01-08	00:00:00	1.8
1106	2013-01-08	01:00:00	1.8
1107	2013-01-08	02:00:00	1.7
1108	2013-01-08	03:00:00	1.8
1109	2013-01-08	04:00:00	1.8
1110	2013-01-08	05:00:00	1.8
1111	2013-01-08	06:00:00	1.8
1112	2013-01-08	07:00:00	1.7
1113	2013-01-08	08:00:00	2.6
1114	2013-01-08	09:00:00	3.7
1115	2013-01-08	10:00:00	4.3
1116	2013-01-08	11:00:00	4.9
1117	2013-01-08	12:00:00	4.4
1118	2013-01-08	13:00:00	4.4
1119	2013-01-08	14:00:00	4.6
1120	2013-01-08	15:00:00	4.8
1121	2013-01-08	16:00:00	4.8
1122	2013-01-08	17:00:00	4.1
1123	2013-01-08	18:00:00	3.9
1124	2013-01-08	19:00:00	3.5
1125	2013-01-08	20:00:00	3
1126	2013-01-08	21:00:00	2.9
1127	2013-01-08	22:00:00	3.3
1128	2013-01-08	23:00:00	3.4
1129	2013-01-09	00:00:00	3.3
1130	2013-01-09	01:00:00	3.2
1131	2013-01-09	02:00:00	2.8
1132	2013-01-09	03:00:00	3.1
1133	2013-01-09	04:00:00	2.9
1134	2013-01-09	05:00:00	2.9
1135	2013-01-09	06:00:00	3
1136	2013-01-09	07:00:00	3
1137	2013-01-09	08:00:00	3.4
1138	2013-01-09	09:00:00	3.8
1139	2013-01-09	10:00:00	4.1
1140	2013-01-09	11:00:00	5.3
1141	2013-01-09	12:00:00	6.4
1142	2013-01-09	13:00:00	6.1
1143	2013-01-09	14:00:00	6.5
1144	2013-01-09	15:00:00	6.4
1145	2013-01-09	16:00:00	6.1
1146	2013-01-09	17:00:00	5.2
1147	2013-01-09	18:00:00	4.5
1148	2013-01-09	19:00:00	4
1149	2013-01-09	20:00:00	1.9
1150	2013-01-09	21:00:00	1.7
1151	2013-01-09	22:00:00	3.6
1152	2013-01-09	23:00:00	1.9
1153	2013-01-10	00:00:00	3.1
1154	2013-01-10	01:00:00	2.9
1155	2013-01-10	02:00:00	2.7
1156	2013-01-10	03:00:00	2.6
1157	2013-01-10	04:00:00	2.3
1158	2013-01-10	05:00:00	1.9
1159	2013-01-10	06:00:00	1.7
1160	2013-01-10	07:00:00	1.3
1161	2013-01-10	08:00:00	1.6
1162	2013-01-10	09:00:00	2.5
1163	2013-01-10	10:00:00	2.9
1164	2013-01-10	11:00:00	3.9
1165	2013-01-10	12:00:00	5.4
1166	2013-01-10	13:00:00	5.7
1167	2013-01-10	14:00:00	6.5
1168	2013-01-10	15:00:00	6.2
1169	2013-01-10	16:00:00	6.1
1170	2013-01-10	17:00:00	4.9
1171	2013-01-10	18:00:00	4.3
1172	2013-01-10	19:00:00	3.4
1173	2013-01-10	20:00:00	2.5
1174	2013-01-10	21:00:00	0.1
1175	2013-01-10	22:00:00	1.1
1176	2013-01-10	23:00:00	-0.4
1177	2013-01-11	00:00:00	-0.7
1178	2013-01-11	01:00:00	-1.1
1179	2013-01-11	02:00:00	-1.4
1180	2013-01-11	03:00:00	-1.1
1181	2013-01-11	04:00:00	-1.5
1182	2013-01-11	05:00:00	-1
1183	2013-01-11	06:00:00	-0.5
1184	2013-01-11	07:00:00	-0.5
1185	2013-01-11	08:00:00	1.1
1186	2013-01-11	09:00:00	2.3
1187	2013-01-11	10:00:00	4
1188	2013-01-11	11:00:00	5.3
1189	2013-01-11	12:00:00	6.8
1190	2013-01-11	13:00:00	8
1191	2013-01-11	14:00:00	7.5
1192	2013-01-11	15:00:00	7.4
1193	2013-01-11	16:00:00	6
1194	2013-01-11	17:00:00	5.7
1195	2013-01-11	18:00:00	5.4
1196	2013-01-11	19:00:00	5.4
1197	2013-01-11	20:00:00	5.4
1198	2013-01-11	21:00:00	5.1
1199	2013-01-11	22:00:00	4.3
1200	2013-01-11	23:00:00	3.3
1201	2013-01-12	00:00:00	2.8
1202	2013-01-12	01:00:00	0.9
1203	2013-01-12	02:00:00	0.5
1204	2013-01-12	03:00:00	0.4
1205	2013-01-12	04:00:00	0
1206	2013-01-12	05:00:00	-0.2
1207	2013-01-12	06:00:00	-0.3
1208	2013-01-12	07:00:00	-0.5
1209	2013-01-12	08:00:00	2.1
1210	2013-01-12	09:00:00	4.6
1211	2013-01-12	10:00:00	5.4
1212	2013-01-12	11:00:00	7.2
1213	2013-01-12	12:00:00	7.6
1214	2013-01-12	13:00:00	8.3
1215	2013-01-12	14:00:00	9
1216	2013-01-12	15:00:00	7.8
1217	2013-01-12	16:00:00	7.5
1218	2013-01-12	17:00:00	7
1219	2013-01-12	18:00:00	6.8
1220	2013-01-12	19:00:00	5.7
1221	2013-01-12	20:00:00	5.6
1222	2013-01-12	21:00:00	5.4
1223	2013-01-12	22:00:00	5.3
1224	2013-01-12	23:00:00	5.7
1225	2013-01-13	00:00:00	5.2
1226	2013-01-13	01:00:00	4.8
1227	2013-01-13	02:00:00	4.5
1228	2013-01-13	03:00:00	4.6
1229	2013-01-13	04:00:00	4.4
1230	2013-01-13	05:00:00	4.4
1231	2013-01-13	06:00:00	4.6
1232	2013-01-13	07:00:00	4.6
1233	2013-01-13	08:00:00	4.7
1234	2013-01-13	09:00:00	5
1235	2013-01-13	10:00:00	5.5
1236	2013-01-13	11:00:00	5.4
1237	2013-01-13	12:00:00	5.6
1238	2013-01-13	13:00:00	5.8
1239	2013-01-13	14:00:00	6.1
1240	2013-01-13	15:00:00	6.2
1241	2013-01-13	16:00:00	6.3
1242	2013-01-13	17:00:00	6.2
1243	2013-01-13	18:00:00	6.3
1244	2013-01-13	19:00:00	6.2
1245	2013-01-13	20:00:00	6
1246	2013-01-13	21:00:00	6.2
1247	2013-01-13	22:00:00	5.3
1248	2013-01-13	23:00:00	3.5
1249	2013-01-14	00:00:00	2.3
1250	2013-01-14	01:00:00	3.1
1251	2013-01-14	02:00:00	3.9
1252	2013-01-14	03:00:00	4.8
1253	2013-01-14	04:00:00	3.8
1254	2013-01-14	05:00:00	2.7
1255	2013-01-14	06:00:00	3.9
1256	2013-01-14	07:00:00	4.3
1257	2013-01-14	08:00:00	5
1258	2013-01-14	09:00:00	5.9
1259	2013-01-14	10:00:00	6.3
1260	2013-01-14	11:00:00	7.5
1261	2013-01-14	12:00:00	8.2
1262	2013-01-14	13:00:00	9.2
1263	2013-01-14	14:00:00	10.1
1264	2013-01-14	15:00:00	9.9
1265	2013-01-14	16:00:00	10
1266	2013-01-14	17:00:00	8.6
1267	2013-01-14	18:00:00	7.8
1268	2013-01-14	19:00:00	6.9
1269	2013-01-14	20:00:00	5.8
1270	2013-01-14	21:00:00	4
1271	2013-01-14	22:00:00	2.7
1272	2013-01-14	23:00:00	2.8
1273	2013-01-15	00:00:00	2.2
1274	2013-01-15	01:00:00	1.8
1275	2013-01-15	02:00:00	2.6
1276	2013-01-15	03:00:00	3.7
1277	2013-01-15	04:00:00	3.6
1278	2013-01-15	05:00:00	3.5
1279	2013-01-15	06:00:00	3.5
1280	2013-01-15	07:00:00	3.4
1281	2013-01-15	08:00:00	3.8
1282	2013-01-15	09:00:00	4.4
1283	2013-01-15	10:00:00	6.5
1284	2013-01-15	11:00:00	7.6
1285	2013-01-15	12:00:00	6.6
1286	2013-01-15	13:00:00	7.4
1287	2013-01-15	14:00:00	7.3
1288	2013-01-15	15:00:00	8.1
1289	2013-01-15	16:00:00	7.8
1290	2013-01-15	17:00:00	7.4
1291	2013-01-15	18:00:00	6.8
1292	2013-01-15	19:00:00	6.6
1293	2013-01-15	20:00:00	6.7
1294	2013-01-15	21:00:00	6.5
1295	2013-01-15	22:00:00	6.8
1296	2013-01-15	23:00:00	6.7
1297	2013-01-16	00:00:00	5.6
1298	2013-01-16	01:00:00	5
1299	2013-01-16	02:00:00	5.3
1300	2013-01-16	03:00:00	5.4
1301	2013-01-16	04:00:00	5.4
1302	2013-01-16	05:00:00	5.4
1303	2013-01-16	06:00:00	5
1304	2013-01-16	07:00:00	5
1305	2013-01-16	08:00:00	5.1
1306	2013-01-16	09:00:00	5.2
1307	2013-01-16	10:00:00	5.4
1308	2013-01-16	11:00:00	5.2
1309	2013-01-16	12:00:00	5.3
1310	2013-01-16	13:00:00	5.4
1311	2013-01-16	14:00:00	4.9
1312	2013-01-16	15:00:00	4.6
1313	2013-01-16	16:00:00	4.3
1314	2013-01-16	17:00:00	4.2
1315	2013-01-16	18:00:00	4.1
1316	2013-01-16	19:00:00	3.9
1317	2013-01-16	20:00:00	3.7
1318	2013-01-16	21:00:00	3.6
1319	2013-01-16	22:00:00	3.4
1320	2013-01-16	23:00:00	3.5
1321	2013-01-17	00:00:00	3.4
1322	2013-01-17	01:00:00	3.5
1323	2013-01-17	02:00:00	3.5
1324	2013-01-17	03:00:00	3.2
1325	2013-01-17	04:00:00	3
1326	2013-01-17	05:00:00	2.7
1327	2013-01-17	06:00:00	2.5
1328	2013-01-17	07:00:00	2.3
1329	2013-01-17	08:00:00	2.5
1330	2013-01-17	09:00:00	2.9
1331	2013-01-17	10:00:00	3.1
1332	2013-01-17	11:00:00	3.5
1333	2013-01-17	12:00:00	4.1
1334	2013-01-17	13:00:00	4.9
1335	2013-01-17	14:00:00	5.7
1336	2013-01-17	15:00:00	5.1
1337	2013-01-17	16:00:00	4.8
1338	2013-01-17	17:00:00	3.9
1339	2013-01-17	18:00:00	3.2
1340	2013-01-17	19:00:00	2.7
1341	2013-01-17	20:00:00	2.3
1342	2013-01-17	21:00:00	2.1
1343	2013-01-17	22:00:00	1.7
1344	2013-01-17	23:00:00	1.4
1345	2013-01-18	00:00:00	-0.1
1346	2013-01-18	01:00:00	-1.1
1347	2013-01-18	02:00:00	-0.6
1348	2013-01-18	03:00:00	-1.1
1349	2013-01-18	04:00:00	-0.8
1350	2013-01-18	05:00:00	-2.8
1351	2013-01-18	06:00:00	-3.1
1352	2013-01-18	07:00:00	-3.1
1353	2013-01-18	08:00:00	0.2
1354	2013-01-18	09:00:00	1
1355	2013-01-18	10:00:00	1.4
1356	2013-01-18	11:00:00	2.7
1357	2013-01-18	12:00:00	3.2
1358	2013-01-18	13:00:00	4.1
1359	2013-01-18	14:00:00	5.2
1360	2013-01-18	15:00:00	5.2
1361	2013-01-18	16:00:00	5.2
1362	2013-01-18	17:00:00	4.4
1363	2013-01-18	18:00:00	3.7
1364	2013-01-18	19:00:00	3
1365	2013-01-18	20:00:00	2.1
1366	2013-01-18	21:00:00	1.3
1367	2013-01-18	22:00:00	1.4
1368	2013-01-18	23:00:00	0
1369	2013-01-19	00:00:00	-1.6
1370	2013-01-19	01:00:00	-2.1
1371	2013-01-19	02:00:00	-2.3
1372	2013-01-19	03:00:00	-2.1
1373	2013-01-19	04:00:00	-0.6
1374	2013-01-19	05:00:00	-1.5
1375	2013-01-19	06:00:00	-0.9
1376	2013-01-19	07:00:00	-1.9
1377	2013-01-19	08:00:00	0.3
1378	2013-01-19	09:00:00	2.1
1379	2013-01-19	10:00:00	3.8
1380	2013-01-19	11:00:00	6.3
1381	2013-01-19	12:00:00	7.6
1382	2013-01-19	13:00:00	8.9
1383	2013-01-19	14:00:00	10.3
1384	2013-01-19	15:00:00	9.6
1385	2013-01-19	16:00:00	9.5
1386	2013-01-19	17:00:00	8.5
1387	2013-01-19	18:00:00	5.9
1388	2013-01-19	19:00:00	4.3
1389	2013-01-19	20:00:00	4
1390	2013-01-19	21:00:00	3.4
1391	2013-01-19	22:00:00	2.7
1392	2013-01-19	23:00:00	2.3
1393	2013-01-20	00:00:00	2
1394	2013-01-20	01:00:00	2.2
1395	2013-01-20	02:00:00	2.1
1396	2013-01-20	03:00:00	1.8
1397	2013-01-20	04:00:00	1.8
1398	2013-01-20	05:00:00	1.9
1399	2013-01-20	06:00:00	3.6
1400	2013-01-20	07:00:00	4.2
1401	2013-01-20	08:00:00	5.2
1402	2013-01-20	09:00:00	6.8
1403	2013-01-20	10:00:00	8.5
1404	2013-01-20	11:00:00	10.2
1405	2013-01-20	12:00:00	12.7
1406	2013-01-20	13:00:00	13
1407	2013-01-20	14:00:00	13.5
1408	2013-01-20	15:00:00	15.6
1409	2013-01-20	16:00:00	15.1
1410	2013-01-20	17:00:00	14
1411	2013-01-20	18:00:00	12.5
1412	2013-01-20	19:00:00	10.3
1413	2013-01-20	20:00:00	10.2
1414	2013-01-20	21:00:00	10.2
1415	2013-01-20	22:00:00	9.9
1416	2013-01-20	23:00:00	10.2
1417	2013-01-21	00:00:00	10.7
1418	2013-01-21	01:00:00	10.4
1419	2013-01-21	02:00:00	10.9
1420	2013-01-21	03:00:00	9.7
1421	2013-01-21	04:00:00	9.7
1422	2013-01-21	05:00:00	9.6
1423	2013-01-21	06:00:00	9.6
1424	2013-01-21	07:00:00	9.4
1425	2013-01-21	08:00:00	9.2
1426	2013-01-21	09:00:00	8.8
1427	2013-01-21	10:00:00	8.9
1428	2013-01-21	11:00:00	9
1429	2013-01-21	12:00:00	9
1430	2013-01-21	13:00:00	8.5
1431	2013-01-21	14:00:00	8.2
1432	2013-01-21	15:00:00	8
1433	2013-01-21	16:00:00	7.3
1434	2013-01-21	17:00:00	6.4
1435	2013-01-21	18:00:00	5.6
1436	2013-01-21	19:00:00	5.8
1437	2013-01-21	20:00:00	5.4
1438	2013-01-21	21:00:00	4.7
1439	2013-01-21	22:00:00	4.3
1440	2013-01-21	23:00:00	4.2
1441	2013-01-22	00:00:00	4.4
1442	2013-01-22	01:00:00	4.4
1443	2013-01-22	02:00:00	4.3
1444	2013-01-22	03:00:00	4.2
1445	2013-01-22	04:00:00	4.2
1446	2013-01-22	05:00:00	3.9
1447	2013-01-22	06:00:00	4
1448	2013-01-22	07:00:00	3.9
1449	2013-01-22	08:00:00	3.9
1450	2013-01-22	09:00:00	4.3
1451	2013-01-22	10:00:00	5
1452	2013-01-22	11:00:00	5.4
1453	2013-01-22	12:00:00	5.7
1454	2013-01-22	13:00:00	6
1455	2013-01-22	14:00:00	6.3
1456	2013-01-22	15:00:00	5.8
1457	2013-01-22	16:00:00	5.5
1458	2013-01-22	17:00:00	5
1459	2013-01-22	18:00:00	4.7
1460	2013-01-22	19:00:00	4.7
1461	2013-01-22	20:00:00	4.5
1462	2013-01-22	21:00:00	4.4
1463	2013-01-22	22:00:00	4.4
1464	2013-01-22	23:00:00	4.5
1465	2013-01-23	00:00:00	4.3
1466	2013-01-23	01:00:00	4.3
1467	2013-01-23	02:00:00	4.3
1468	2013-01-23	03:00:00	4.3
1469	2013-01-23	04:00:00	4.3
1470	2013-01-23	05:00:00	4.2
1471	2013-01-23	06:00:00	4
1472	2013-01-23	07:00:00	3.8
1473	2013-01-23	08:00:00	4.7
1474	2013-01-23	09:00:00	5.5
1475	2013-01-23	10:00:00	6.7
1476	2013-01-23	11:00:00	7.9
1477	2013-01-23	12:00:00	9.2
1478	2013-01-23	13:00:00	9.9
1479	2013-01-23	14:00:00	10.1
1480	2013-01-23	15:00:00	10.3
1481	2013-01-23	16:00:00	10.3
1482	2013-01-23	17:00:00	9.6
1483	2013-01-23	18:00:00	6.3
1484	2013-01-23	19:00:00	6.9
1485	2013-01-23	20:00:00	6.5
1486	2013-01-23	21:00:00	5.8
1487	2013-01-23	22:00:00	3.9
1488	2013-01-23	23:00:00	2.9
1489	2013-01-24	00:00:00	2.3
1490	2013-01-24	01:00:00	1.9
1491	2013-01-24	02:00:00	1.7
1492	2013-01-24	03:00:00	2
1493	2013-01-24	04:00:00	2.4
1494	2013-01-24	05:00:00	2.7
1495	2013-01-24	06:00:00	2.7
1496	2013-01-24	07:00:00	2
1497	2013-01-24	08:00:00	3.7
1498	2013-01-24	09:00:00	6
1499	2013-01-24	10:00:00	8
1500	2013-01-24	11:00:00	9.6
1501	2013-01-24	12:00:00	11.1
1502	2013-01-24	13:00:00	11.5
1503	2013-01-24	14:00:00	11.6
1504	2013-01-24	15:00:00	12.1
1505	2013-01-24	16:00:00	10
1506	2013-01-24	17:00:00	8.5
1507	2013-01-24	18:00:00	7.3
1508	2013-01-24	19:00:00	6
1509	2013-01-24	20:00:00	5.8
1510	2013-01-24	21:00:00	5.2
1511	2013-01-24	22:00:00	4.6
1512	2013-01-24	23:00:00	3.8
1513	2013-01-25	00:00:00	3.9
1514	2013-01-25	01:00:00	3.1
1515	2013-01-25	02:00:00	2.1
1516	2013-01-25	03:00:00	1.8
1517	2013-01-25	04:00:00	0.6
1518	2013-01-25	05:00:00	0
1519	2013-01-25	06:00:00	0.3
1520	2013-01-25	07:00:00	0
1521	2013-01-25	08:00:00	1.6
1522	2013-01-25	09:00:00	4.8
1523	2013-01-25	10:00:00	6
1524	2013-01-25	11:00:00	7.2
1525	2013-01-25	12:00:00	8.1
1526	2013-01-25	13:00:00	9.6
1527	2013-01-25	14:00:00	10.7
1528	2013-01-25	15:00:00	10.9
1529	2013-01-25	16:00:00	10.4
1530	2013-01-25	17:00:00	9.3
1531	2013-01-25	18:00:00	8
1532	2013-01-25	19:00:00	6
1533	2013-01-25	20:00:00	5.2
1534	2013-01-25	21:00:00	3.8
1535	2013-01-25	22:00:00	2.3
1536	2013-01-25	23:00:00	1.2
1537	2013-01-26	00:00:00	1
1538	2013-01-26	01:00:00	0.7
1539	2013-01-26	02:00:00	0.4
1540	2013-01-26	03:00:00	0.5
1541	2013-01-26	04:00:00	0
1542	2013-01-26	05:00:00	-0.2
1543	2013-01-26	06:00:00	-0.4
1544	2013-01-26	07:00:00	-0.3
1545	2013-01-26	08:00:00	1.4
1546	2013-01-26	09:00:00	4.9
1547	2013-01-26	10:00:00	7.3
1548	2013-01-26	11:00:00	9.1
1549	2013-01-26	12:00:00	11.1
1550	2013-01-26	13:00:00	11.9
1551	2013-01-26	14:00:00	12.2
1552	2013-01-26	15:00:00	12.8
1553	2013-01-26	16:00:00	12.3
1554	2013-01-26	17:00:00	10.7
1555	2013-01-26	18:00:00	9
1556	2013-01-26	19:00:00	8.4
1557	2013-01-26	20:00:00	8.9
1558	2013-01-26	21:00:00	7.2
1559	2013-01-26	22:00:00	6.3
1560	2013-01-26	23:00:00	5.5
1561	2013-01-27	00:00:00	4.7
1562	2013-01-27	01:00:00	4.4
1563	2013-01-27	02:00:00	4.8
1564	2013-01-27	03:00:00	4.7
1565	2013-01-27	04:00:00	4.8
1566	2013-01-27	05:00:00	4.8
1567	2013-01-27	06:00:00	4.9
1568	2013-01-27	07:00:00	4.9
1569	2013-01-27	08:00:00	5.2
1570	2013-01-27	09:00:00	5.5
1571	2013-01-27	10:00:00	6.1
1572	2013-01-27	11:00:00	8.2
1573	2013-01-27	12:00:00	8.8
1574	2013-01-27	13:00:00	12.3
1575	2013-01-27	14:00:00	9.2
1576	2013-01-27	15:00:00	11.2
1577	2013-01-27	16:00:00	8.9
1578	2013-01-27	17:00:00	6.9
1579	2013-01-27	18:00:00	6
1580	2013-01-27	19:00:00	5.2
1581	2013-01-27	20:00:00	4.4
1582	2013-01-27	21:00:00	3
1583	2013-01-27	22:00:00	2.2
1584	2013-01-27	23:00:00	1.8
1585	2013-01-28	00:00:00	1.1
1586	2013-01-28	01:00:00	0.7
1587	2013-01-28	02:00:00	0.6
1588	2013-01-28	03:00:00	0.4
1589	2013-01-28	04:00:00	0.1
1590	2013-01-28	05:00:00	0.2
1591	2013-01-28	06:00:00	1.5
1592	2013-01-28	07:00:00	2.3
1593	2013-01-28	08:00:00	2.6
1594	2013-01-28	09:00:00	4
1595	2013-01-28	10:00:00	5.6
1596	2013-01-28	11:00:00	8.8
1597	2013-01-28	12:00:00	13.2
1598	2013-01-28	13:00:00	16.5
1599	2013-01-28	14:00:00	18.5
1600	2013-01-28	15:00:00	16.9
1601	2013-01-28	16:00:00	15.8
1602	2013-01-28	17:00:00	11.5
1603	2013-01-28	18:00:00	9.6
1604	2013-01-28	19:00:00	8.2
1605	2013-01-28	20:00:00	7.6
1606	2013-01-28	21:00:00	4.5
1607	2013-01-28	22:00:00	4.4
1608	2013-01-28	23:00:00	4
1609	2013-01-29	00:00:00	3.8
1610	2013-01-29	01:00:00	4
1611	2013-01-29	02:00:00	4.4
1612	2013-01-29	03:00:00	4.5
1613	2013-01-29	04:00:00	4.8
1614	2013-01-29	05:00:00	6
1615	2013-01-29	06:00:00	6.3
1616	2013-01-29	07:00:00	7.3
1617	2013-01-29	08:00:00	7.9
1618	2013-01-29	09:00:00	10.2
1619	2013-01-29	10:00:00	11.1
1620	2013-01-29	11:00:00	10.9
1621	2013-01-29	12:00:00	10.5
1622	2013-01-29	13:00:00	10.9
1623	2013-01-29	14:00:00	19.8
1624	2013-01-29	15:00:00	17.8
1625	2013-01-29	16:00:00	16.9
1626	2013-01-29	17:00:00	11.3
1627	2013-01-29	18:00:00	8.9
1628	2013-01-29	19:00:00	7
1629	2013-01-29	20:00:00	6.3
1630	2013-01-29	21:00:00	5.7
1631	2013-01-29	22:00:00	5.3
1632	2013-01-29	23:00:00	4.8
1633	2013-01-30	00:00:00	4.2
1634	2013-01-30	01:00:00	3.2
1635	2013-01-30	02:00:00	3.5
1636	2013-01-30	03:00:00	3.1
1637	2013-01-30	04:00:00	3
1638	2013-01-30	05:00:00	2.2
1639	2013-01-30	06:00:00	2.2
1640	2013-01-30	07:00:00	2.5
1641	2013-01-30	08:00:00	5.5
1642	2013-01-30	09:00:00	11.5
1643	2013-01-30	10:00:00	16.1
1644	2013-01-30	11:00:00	18.6
1645	2013-01-30	12:00:00	21.2
1646	2013-01-30	13:00:00	23.1
1647	2013-01-30	14:00:00	22.8
1648	2013-01-30	15:00:00	21.1
1649	2013-01-30	16:00:00	18.7
1650	2013-01-30	17:00:00	15
1651	2013-01-30	18:00:00	12.8
1652	2013-01-30	19:00:00	11.3
1653	2013-01-30	20:00:00	8.4
1654	2013-01-30	21:00:00	7.6
1655	2013-01-30	22:00:00	6.9
1656	2013-01-30	23:00:00	6.7
1657	2013-01-31	00:00:00	7.2
1658	2013-01-31	01:00:00	5.9
1659	2013-01-31	02:00:00	7
1660	2013-01-31	03:00:00	6.4
1661	2013-01-31	04:00:00	8.1
1662	2013-01-31	05:00:00	8.3
1663	2013-01-31	06:00:00	8.5
1664	2013-01-31	07:00:00	10.2
1665	2013-01-31	08:00:00	11.3
1666	2013-01-31	09:00:00	14.3
1667	2013-01-31	10:00:00	17.8
1668	2013-01-31	11:00:00	18.4
1669	2013-01-31	12:00:00	22
1670	2013-01-31	13:00:00	19.9
1671	2013-01-31	14:00:00	21.1
1672	2013-01-31	15:00:00	21
1673	2013-01-31	16:00:00	20.4
1674	2013-01-31	17:00:00	18.1
1675	2013-01-31	18:00:00	15.8
1676	2013-01-31	19:00:00	14.4
1677	2013-01-31	20:00:00	13.7
1678	2013-01-31	21:00:00	14.2
1679	2013-01-31	22:00:00	13.1
1680	2013-01-31	23:00:00	13.3
1681	2013-02-01	00:00:00	12.4
1682	2013-02-01	01:00:00	12.6
1683	2013-02-01	02:00:00	12.5
1684	2013-02-01	03:00:00	12.1
1685	2013-02-01	04:00:00	12.2
1686	2013-02-01	05:00:00	13
1687	2013-02-01	06:00:00	12.6
1688	2013-02-01	07:00:00	12.3
1689	2013-02-01	08:00:00	13.4
1690	2013-02-01	09:00:00	16.1
1691	2013-02-01	10:00:00	18.1
1692	2013-02-01	11:00:00	15.6
1693	2013-02-01	12:00:00	19.1
1694	2013-02-01	13:00:00	18.5
1695	2013-02-01	14:00:00	16.9
1696	2013-02-01	15:00:00	16.4
1697	2013-02-01	16:00:00	15.1
1698	2013-02-01	17:00:00	14.1
1699	2013-02-01	18:00:00	13.2
1700	2013-02-01	19:00:00	12.2
1701	2013-02-01	20:00:00	11.6
1702	2013-02-01	21:00:00	11.5
1703	2013-02-01	22:00:00	11.1
1704	2013-02-01	23:00:00	11
1705	2013-02-02	00:00:00	10.8
1706	2013-02-02	01:00:00	10.9
1707	2013-02-02	02:00:00	10.5
1708	2013-02-02	03:00:00	10.4
1709	2013-02-02	04:00:00	9.5
1710	2013-02-02	05:00:00	9.3
1711	2013-02-02	06:00:00	9
1712	2013-02-02	07:00:00	8.1
1713	2013-02-02	08:00:00	8.2
1714	2013-02-02	09:00:00	7.8
1715	2013-02-02	10:00:00	8.1
1716	2013-02-02	11:00:00	8.4
1717	2013-02-02	12:00:00	8.8
1718	2013-02-02	13:00:00	8.6
1719	2013-02-02	14:00:00	8.2
1720	2013-02-02	15:00:00	7.8
1721	2013-02-02	16:00:00	7.7
1722	2013-02-02	17:00:00	7.7
1723	2013-02-02	18:00:00	7.9
1724	2013-02-02	19:00:00	8
1725	2013-02-02	20:00:00	7.9
1726	2013-02-02	21:00:00	7.8
1727	2013-02-02	22:00:00	7.5
1728	2013-02-02	23:00:00	7.4
1729	2013-02-03	00:00:00	7.1
1730	2013-02-03	01:00:00	7.1
1731	2013-02-03	02:00:00	7.1
1732	2013-02-03	03:00:00	7.1
1733	2013-02-03	04:00:00	7.2
1734	2013-02-03	05:00:00	7.3
1735	2013-02-03	06:00:00	7.4
1736	2013-02-03	07:00:00	7.5
1737	2013-02-03	08:00:00	8.9
1738	2013-02-03	09:00:00	10.7
1739	2013-02-03	10:00:00	10.1
1740	2013-02-03	11:00:00	11.4
1741	2013-02-03	12:00:00	11
1742	2013-02-03	13:00:00	10.8
1743	2013-02-03	14:00:00	11.3
1744	2013-02-03	15:00:00	12.6
1745	2013-02-03	16:00:00	16.2
1746	2013-02-03	17:00:00	13.9
1747	2013-02-03	18:00:00	12.4
1748	2013-02-03	19:00:00	12.2
1749	2013-02-03	20:00:00	13.3
1750	2013-02-03	21:00:00	13.2
1751	2013-02-03	22:00:00	9.6
1752	2013-02-03	23:00:00	9.5
1753	2013-02-04	00:00:00	9.2
1754	2013-02-04	01:00:00	8.6
1755	2013-02-04	02:00:00	9.9
1756	2013-02-04	03:00:00	8.4
1757	2013-02-04	04:00:00	8.5
1758	2013-02-04	05:00:00	9
1759	2013-02-04	06:00:00	9.8
1760	2013-02-04	07:00:00	11.8
1761	2013-02-04	08:00:00	11.8
1762	2013-02-04	09:00:00	12
1763	2013-02-04	10:00:00	11.6
1764	2013-02-04	11:00:00	10.3
1765	2013-02-04	12:00:00	10.4
1766	2013-02-04	13:00:00	10.3
1767	2013-02-04	14:00:00	9.7
1768	2013-02-04	15:00:00	9.5
1769	2013-02-04	16:00:00	9.5
1770	2013-02-04	17:00:00	9.1
1771	2013-02-04	18:00:00	8.8
1772	2013-02-04	19:00:00	8.8
1773	2013-02-04	20:00:00	8.4
1774	2013-02-04	21:00:00	8
1775	2013-02-04	22:00:00	7.5
1776	2013-02-04	23:00:00	7.4
1777	2013-02-05	00:00:00	7
1778	2013-02-05	01:00:00	7
1779	2013-02-05	02:00:00	7.1
1780	2013-02-05	03:00:00	7.2
1781	2013-02-05	04:00:00	7.2
1782	2013-02-05	05:00:00	7.3
1783	2013-02-05	06:00:00	7.4
1784	2013-02-05	07:00:00	7.6
1785	2013-02-05	08:00:00	8
1786	2013-02-05	09:00:00	8.4
1787	2013-02-05	10:00:00	9.1
1788	2013-02-05	11:00:00	11
1789	2013-02-05	12:00:00	10
1790	2013-02-05	13:00:00	9.6
1791	2013-02-05	14:00:00	10
1792	2013-02-05	15:00:00	10.5
1793	2013-02-05	16:00:00	9.7
1794	2013-02-05	17:00:00	8.9
1795	2013-02-05	18:00:00	8.5
1796	2013-02-05	19:00:00	8.1
1797	2013-02-05	20:00:00	7.7
1798	2013-02-05	21:00:00	7.5
1799	2013-02-05	22:00:00	7.3
1800	2013-02-05	23:00:00	7.1
1801	2013-02-06	00:00:00	6.9
1802	2013-02-06	01:00:00	6.8
1803	2013-02-06	02:00:00	6.7
1804	2013-02-06	03:00:00	6.6
1805	2013-02-06	04:00:00	6.5
1806	2013-02-06	05:00:00	6.3
1807	2013-02-06	06:00:00	6.2
1808	2013-02-06	07:00:00	6.2
1809	2013-02-06	08:00:00	6.7
1810	2013-02-06	09:00:00	7
1811	2013-02-06	10:00:00	7.3
1812	2013-02-06	11:00:00	8.1
1813	2013-02-06	12:00:00	7.7
1814	2013-02-06	13:00:00	7.7
1815	2013-02-06	14:00:00	7.7
1816	2013-02-06	15:00:00	8.1
1817	2013-02-06	16:00:00	7.4
1818	2013-02-06	17:00:00	7
1819	2013-02-06	18:00:00	6.5
1820	2013-02-06	19:00:00	6.4
1821	2013-02-06	20:00:00	6.5
1822	2013-02-06	21:00:00	6.7
1823	2013-02-06	22:00:00	6.4
1824	2013-02-06	23:00:00	6.3
1825	2013-02-07	00:00:00	6
1826	2013-02-07	01:00:00	5.6
1827	2013-02-07	02:00:00	5.6
1828	2013-02-07	03:00:00	5.7
1829	2013-02-07	04:00:00	5.3
1830	2013-02-07	05:00:00	4.9
1831	2013-02-07	06:00:00	4.5
1832	2013-02-07	07:00:00	4.5
1833	2013-02-07	08:00:00	4.4
1834	2013-02-07	09:00:00	4.3
1835	2013-02-07	10:00:00	4.3
1836	2013-02-07	11:00:00	4.3
1837	2013-02-07	12:00:00	4.2
1838	2013-02-07	13:00:00	4
1839	2013-02-07	14:00:00	3.5
1840	2013-02-07	15:00:00	2.7
1841	2013-02-07	16:00:00	1.9
1842	2013-02-07	17:00:00	0.8
1843	2013-02-07	18:00:00	0.8
1844	2013-02-07	19:00:00	0.6
1845	2013-02-07	20:00:00	0.2
1846	2013-02-07	21:00:00	-0.2
1847	2013-02-07	22:00:00	-0.5
1848	2013-02-07	23:00:00	-0.3
1849	2013-02-08	00:00:00	-1
1850	2013-02-08	01:00:00	-1.1
1851	2013-02-08	02:00:00	-1.4
1852	2013-02-08	03:00:00	-1.1
1853	2013-02-08	04:00:00	-1.1
1854	2013-02-08	05:00:00	-1.3
1855	2013-02-08	06:00:00	-1.4
1856	2013-02-08	07:00:00	-1.4
1857	2013-02-08	08:00:00	-0.8
1858	2013-02-08	09:00:00	-0.2
1859	2013-02-08	10:00:00	1.5
1860	2013-02-08	11:00:00	1.1
1861	2013-02-08	12:00:00	0.6
1862	2013-02-08	13:00:00	1
1863	2013-02-08	14:00:00	0.9
1864	2013-02-08	15:00:00	-0.4
1865	2013-02-08	16:00:00	-1
1866	2013-02-08	17:00:00	-1.2
1867	2013-02-08	18:00:00	-1.4
1868	2013-02-08	19:00:00	-1.4
1869	2013-02-08	20:00:00	-1.6
1870	2013-02-08	21:00:00	-1.5
1871	2013-02-08	22:00:00	-1.5
1872	2013-02-08	23:00:00	-1.4
1873	2013-02-09	00:00:00	-1.3
1874	2013-02-09	01:00:00	-1.3
1875	2013-02-09	02:00:00	-1.6
1876	2013-02-09	03:00:00	-1.7
1877	2013-02-09	04:00:00	-1.8
1878	2013-02-09	05:00:00	-1.6
1879	2013-02-09	06:00:00	-1.2
1880	2013-02-09	07:00:00	-1.6
1881	2013-02-09	08:00:00	1.2
1882	2013-02-09	09:00:00	3
1883	2013-02-09	10:00:00	6.7
1884	2013-02-09	11:00:00	2.7
1885	2013-02-09	12:00:00	2.6
1886	2013-02-09	13:00:00	4
1887	2013-02-09	14:00:00	3.1
1888	2013-02-09	15:00:00	2.1
1889	2013-02-09	16:00:00	2.4
1890	2013-02-09	17:00:00	1.7
1891	2013-02-09	18:00:00	1.1
1892	2013-02-09	19:00:00	0.5
1893	2013-02-09	20:00:00	1.1
1894	2013-02-09	21:00:00	-0.4
1895	2013-02-09	22:00:00	-1.2
1896	2013-02-09	23:00:00	-1.4
1897	2013-02-10	00:00:00	-1.5
1898	2013-02-10	01:00:00	-1.4
1899	2013-02-10	02:00:00	-1.1
1900	2013-02-10	03:00:00	-1.5
1901	2013-02-10	04:00:00	-1.6
1902	2013-02-10	05:00:00	-2.1
1903	2013-02-10	06:00:00	-1.4
1904	2013-02-10	07:00:00	-0.7
1905	2013-02-10	08:00:00	0.1
1906	2013-02-10	09:00:00	1.9
1907	2013-02-10	10:00:00	5.3
1908	2013-02-10	11:00:00	9.4
1909	2013-02-10	12:00:00	10.6
1910	2013-02-10	13:00:00	8.5
1911	2013-02-10	14:00:00	9.8
1912	2013-02-10	15:00:00	13.3
1913	2013-02-10	16:00:00	10.8
1914	2013-02-10	17:00:00	6.4
1915	2013-02-10	18:00:00	4.6
1916	2013-02-10	19:00:00	3.9
1917	2013-02-10	20:00:00	3.7
1918	2013-02-10	21:00:00	2.3
1919	2013-02-10	22:00:00	2.2
1920	2013-02-10	23:00:00	0.9
1921	2013-02-11	00:00:00	1.6
1922	2013-02-11	01:00:00	3
1923	2013-02-11	02:00:00	3.3
1924	2013-02-11	03:00:00	3.5
1925	2013-02-11	04:00:00	3.4
1926	2013-02-11	05:00:00	3.4
1927	2013-02-11	06:00:00	3.5
1928	2013-02-11	07:00:00	3.7
1929	2013-02-11	08:00:00	4.3
1930	2013-02-11	09:00:00	5.9
1931	2013-02-11	10:00:00	7.3
1932	2013-02-11	11:00:00	8.5
1933	2013-02-11	12:00:00	8.4
1934	2013-02-11	13:00:00	8.4
1935	2013-02-11	14:00:00	8.1
1936	2013-02-11	15:00:00	7.9
1937	2013-02-11	16:00:00	7.4
1938	2013-02-11	17:00:00	7
1939	2013-02-11	18:00:00	6.8
1940	2013-02-11	19:00:00	6.8
1941	2013-02-11	20:00:00	6.7
1942	2013-02-11	21:00:00	6.1
1943	2013-02-11	22:00:00	6
1944	2013-02-11	23:00:00	5.7
1945	2013-02-12	00:00:00	5.5
1946	2013-02-12	01:00:00	5.5
1947	2013-02-12	02:00:00	5.4
1948	2013-02-12	03:00:00	5.4
1949	2013-02-12	04:00:00	4.9
1950	2013-02-12	05:00:00	4.8
1951	2013-02-12	06:00:00	4.5
1952	2013-02-12	07:00:00	4.5
1953	2013-02-12	08:00:00	4.5
1954	2013-02-12	09:00:00	4.6
1955	2013-02-12	10:00:00	5.3
1956	2013-02-12	11:00:00	5.6
1957	2013-02-12	12:00:00	6
1958	2013-02-12	13:00:00	6.7
1959	2013-02-12	14:00:00	5.7
1960	2013-02-12	15:00:00	5.9
1961	2013-02-12	16:00:00	5.7
1962	2013-02-12	17:00:00	5.5
1963	2013-02-12	18:00:00	5.2
1964	2013-02-12	19:00:00	4.9
1965	2013-02-12	20:00:00	4.9
1966	2013-02-12	21:00:00	5
1967	2013-02-12	22:00:00	4.8
1968	2013-02-12	23:00:00	4.5
1969	2013-02-13	00:00:00	4.3
1970	2013-02-13	01:00:00	4.3
1971	2013-02-13	02:00:00	4
1972	2013-02-13	03:00:00	3.5
1973	2013-02-13	04:00:00	3
1974	2013-02-13	05:00:00	2.7
1975	2013-02-13	06:00:00	1.8
1976	2013-02-13	07:00:00	1.8
1977	2013-02-13	08:00:00	5.9
1978	2013-02-13	09:00:00	8.6
1979	2013-02-13	10:00:00	7.9
1980	2013-02-13	11:00:00	8.7
1981	2013-02-13	12:00:00	8.4
1982	2013-02-13	13:00:00	10.1
1983	2013-02-13	14:00:00	10.5
1984	2013-02-13	15:00:00	8.7
1985	2013-02-13	16:00:00	7.7
1986	2013-02-13	17:00:00	7.4
1987	2013-02-13	18:00:00	6.5
1988	2013-02-13	19:00:00	6
1989	2013-02-13	20:00:00	5.8
1990	2013-02-13	21:00:00	5.8
1991	2013-02-13	22:00:00	5.7
1992	2013-02-13	23:00:00	5.4
1993	2013-02-14	00:00:00	5.4
1994	2013-02-14	01:00:00	5.4
1995	2013-02-14	02:00:00	5.5
1996	2013-02-14	03:00:00	5.6
1997	2013-02-14	04:00:00	5.3
1998	2013-02-14	05:00:00	5.4
[truncated: 619 more rows]
