# Supplementary material for: Mining and expression analysis of candidate genes involved in regulating the chilling requirement fulfillment of Paeonia lactiflora ‘Hang Baishao’
Source: BMC Plant Biol. 2017 Dec 22;17:262. doi: 10.1186/s12870-017-1205-1 (PMC5741883; doi:10.1186/s12870-017-1205-1)
Supplement: Supplementary file 4 — Observations on sprouting and growth of ‘Hangbaishao’ after transferred into glasshouse under artificial chilling in 2013–2014. (XLSX 13 kb) [file 12870_2017_1205_MOESM4_ESM.xlsx]

## Sheet: Sheet1
Additional file 4 - Observations on sprouting and growth of ‘Hangbaishao’ after transferred into glasshouse under artificial chilling.
	Treatment	DFS(1) (d)	FBP(2) (%)	ANS(3)	ADS(4) (cm)	APH(5) (cm)	APW(6) (cm)	ALL(7) (cm)	ALW(8) (cm)	ALT(9) (cm)	RCC(10)	CH(11) (h)	CU(12)
	Tre. 2-1	33.33±0.88 a	1.00±0.00 a	1.56±0.11 c	3.68±0.31 a	29.41±1.74 a	22.93±1.16 b	12.77±0.63 b	14.02±0.49 a	0.20±0.01 a	34.08±1.40 c	0	0
	Tre. 2-2	26.33±0.88 b	1.00±0.00 a	1.78±0.11 c	4.14±0.21 a	34.47±1.36 a	30.85±2.19 ab	14.60±0.48 ab	16.19±0.34 a	0.23±0.02 a	49.27±1.19 a	168	147.67
	Tre. 2-3	14.33±0.33 c	0.89±0.11 a	3.89±0.49 b	3.78±0.36 a	32.79±2.35 a	31.08±2.52 ab	16.11±2.13 a	16.23±2.45 a	0.23±0.01 a	49.53±2.77 a	336	295.34
	Tre. 2-4	11.33±0.33 d	0.89±0.11 a	6.50±0.10 a	3.45±0.06 a	31.28±4.62 a	33.51±5.28 ab	12.89±0.51 ab	14.53±0.60 a	0.19±0.01 a	48.59±1.21 a	504	443.02
	Tre. 2-5	11.00±0.00 d	1.00±0.00 a	4.56±0.29 b	4.25±0.42 a	36.13±3.25 a	36.87±3.15 a	14.18±0.28 ab	14.63±0.71 a	0.20±0.02 a	42.86±1.72 b	672	590.69
	Tre. 2-6	14.33±0.33 c	1.00±0.00 a	4.44±0.11 b	3.99±0.46 a	35.97±0.60 a	32.09±4.54 ab	13.13±0.45 ab	13.48±0.96 a	0.18±0.01 a	47.14±1.15 ab	840	738.36
	Note 1: The meaning of "Tre. *-*" was shown here again in order to facilitate the understanding for Table C.
	Treatment detail	Nov. 29, 2013Z	Dec. 6, 2013	Dec. 13, 2013	Dec. 20, 2013	Dec. 27, 2013	Jan. 3, 2014
	Artificial low temperature	Tre. Y2-1	Tre. 2-2	Tre. 2-3	Tre. 2-4	Tre. 2-5	Tre. 2-6
	ZThe date of transferring into glasshouse. YTre. : Treatment.
	Note 2: (1) DFS: average number of Days per repliacate between the transfer-date and date of the First plant Sprouting. (2) FBP: average Final Bud break Percentage per replicate after being transferred into glasshouse. (3) ANS: Average Number of mature and normal Stems per plant during the full flowering period. (4) ADS: Average Diameter of mature and normal Stems per plant during the full flower…
	Note 3: If a plant in a pot grew at least one sprouted bud, we defined it as a sprouted plant. The beginning of budbreak was defined as bud scales opened and tender shoots/leaves emerged. The values of ANS, ADS, APH, APW, ALL, ALW and ALT always changed, but stabilized when flowers fully opening. So the stable values of these indices were collected during the full flowering period of ‘Hang Baisha…
