# Supplementary material for: Mining and expression analysis of candidate genes involved in regulating the chilling requirement fulfillment of Paeonia lactiflora ‘Hang Baishao’
Source: BMC Plant Biol. 2017 Dec 22;17:262. doi: 10.1186/s12870-017-1205-1 (PMC5741883; doi:10.1186/s12870-017-1205-1)
Supplement: Supplementary file 5 — Observations on flowering performance of ‘Hangbaishao’ after transferred into glasshouse under artificial chilling treatments in 2013–2014. (XLSX 14 kb) [file 12870_2017_1205_MOESM5_ESM.xlsx]

## Sheet: Sheet1
Additional file 5 - Observations on flowering performance of ‘Hangbaishao’ after transferred into glasshouse under artificial chilling treatments.
	Treatment	BDF(1)	DFF(2) (d)	NPO(3)	PPO(4) (%)	NOF(5)	ANO(6)	NAF(7)	ANA(8)	POF(9) (%)	PAF(10) (%)	AOD(11) (d)	ADF(12) (cm)	CH(13) (h)	CU(14)
	Tre. 2-1	Feb. 22	88.00±2.00 a	0.67±0.33 a	0.22±0.11 a	0.67±0.33 d	0.22±0.11 d	0.00±0.00 a	0.00±0.00 a	1.00±0.00 a	0.00±0.00 a	6.00±0.00 c	13.45±1.15 a	0	0
	Tre. 2-2	Feb. 8	66.67±1.20 b	1.67±0.33 a	0.56±0.11 a	2.00±0.00 bc	0.67±0.00 bc	0.33±0.33 a	0.11±0.11 a	0.89±0.11 a	0.11±0.11 a	8.00±0.50 ab	10.28±0.39 b	168	147.67
	Tre. 2-3	Feb. 1	51.67±0.33 e	1.67±0.33 a	0.56±0.11 a	3.00±0.58 b	1.00±0.19 b	0.67±0.33 a	0.22±0.11 a	0.85±0.08 a	0.15±0.08 a	6.08±0.22 c	9.48±0.10 bc	336	295.34
	Tre. 2-4	Feb. 7	50.33±0.33 e	1.33±0.33 a	0.44±0.11 a	2.00±0.58 bc	0.67±0.19 bc	0.33±0.33 a	0.11±0.11 a	0.92±0.08 a	0.08±0.08 a	7.33±0.33 bc	8.52±0.51 c	504	443.02
	Tre. 2-5	Feb. 18	55.00±0.58 d	1.67±0.33 a	0.56±0.11 a	7.00±1.15 a	2.33±0.38 a	0.67±0.67 a	0.22±0.22 a	0.94±0.06 a	0.06±0.06 a	8.61±0.45 ab	9.14±0.54 bc	672	590.69
	Tre. 2-6	Mar. 1	59.00±0.58 c	1.67±0.33 a	0.56±0.11 a	3.00±0.58 b	1.00±0.19 b	1.00±0.00 a	0.33±0.00 a	0.74±0.04 a	0.26±0.04 a	9.19±0.51 a	9.68±0.13 bc	840	738.36
	Note 1: The meaning of "Tre. *-*" was shown here again in order to facilitate the understanding for Table C.
	Treatment detail	Nov. 29, 2013Z	Dec. 6, 2013	Dec. 13, 2013	Dec. 20, 2013	Dec. 27, 2013	Jan. 3, 2014
	Artificial low temperature	Tre. Y2-1	Tre. 2-2	Tre. 2-3	Tre. 2-4	Tre. 2-5	Tre. 2-6
	ZThe date of transferring into glasshouse. YTre. : Treatment.
	Note 2: (1) BDF: The Beginning Date of first Flower opening. (2) DFF: Average number of Days per repliacate between the transfer-date and date of the First plant Flowering. (3) NPO: Average Number of Plants with Opening flower per replicate . (4) PPO: Average Percentage of Plants with Opening flower per replicate (NPO/3). (5) NOF: Average Number of Opening Flowers per replicate. (6) ANO: Average …
	Note 3: If a plant in a pot had at least one opening flower, we defined it as a flowering plant. The beginning of flower opening was defined as petals opened and inner yellow stamens emerged, and withering was defined as the first petal fell. The aborted flowers were abnormal flower buds, which could not open and finally withered (figure on the upper right). The flower stems were hanged with tags…
