# Supplementary material for: Mining and expression analysis of candidate genes involved in regulating the chilling requirement fulfillment of Paeonia lactiflora ‘Hang Baishao’
Source: BMC Plant Biol. 2017 Dec 22;17:262. doi: 10.1186/s12870-017-1205-1 (PMC5741883; doi:10.1186/s12870-017-1205-1)
Supplement: Supplementary file 6 — Details of the temperature- or phoroperiod-associated unigenes with differential expression acquired from transcriptomic sequencing. (XLSX 54 kb) [file 12870_2017_1205_MOESM6_ESM.xlsx]

## Sheet: Sheet1
Additional file 6 - Details of the temperature- or phoroperiod-associated unigenes with differential expression acquired from transcriptomic sequencing.
Relevant factor	Gene ID	Arabidopsis homology	Arabidopsis genename	Arabidopsis_description	Nov. 26	Dec. 10	Dec. 24	Jan. 21	Feb. 4	Feb. 25	Nov. 26/Dec. 10	Nov. 26/Dec. 24	Nov. 26/Jan. 21	Nov. 26/Feb. 4	Nov. 26/Feb. 25	Dec. 10/Dec. 24	Dec. 10/Jan. 21	Dec. 10/Feb. 4	Dec. 10/Feb. 25	Dec. 24/Jan. 21	Dec. 24/Feb. 4	Dec. 24/Feb. 25	Jan. 21/Feb. 4	Jan. 21/Feb. 25	Feb. 4/Feb. 25	Pattern	Start	Stop	NR bestmatch	Similarity	E-value	KEGGpathway	GO	Pfam	Genefamily	Function in root hair development	ROS faimily	Auxin_response	Gibberellin_responce	Polyamine	Ethylene	Cytokinin	Abscisic acid	Starch biosynthetic process	Protein	Reactive oxygen species	Calcium ion	Copper	Zinc
Temperature response, cold response/hardiness/acclimation/deacclimation, vernalization	Unigene033982	AT5G59720	HSP18.2	heat shock protein 18.2 [Source:TAIR_LOCUS;Acc:AT5G59720]	84.3388	244.883	30.2903	28.3171	548.818	80.819											4.1794		4.27658			[000000000010100]	1	634	gi|449506534|ref|XP_004162776.1|_PREDICTED:_18.2_kDa_class_I_heat_shock_protein-like_[Cucumis_sativus]	84.96	8e-57	ko04141 Protein processing in endoplasmic reticulum; ;		PF00011 (Hsp20/alpha crystallin family);	SSF49764|											response to reactive oxygen species
	Unigene001958	AT3G09440	HSP70-3	Heat shock protein 70 (Hsp 70) family protein [Source:TAIR_LOCUS;Acc:AT3G09440]	0.190319	5.52342	2.37215	1.68715	6.61002	1.14598	4.85907			5.11816												[100100000000000]	1	3504	gi|147835942|emb|CAN68408.1|_hypothetical_protein_VITISV_022912_[Vitis_vinifera]	40.85	7e-09														cellular protein metabolic process
	Unigene003118	AT5G02500	HSC70-1	heat shock cognate protein 70-1 [Source:TAIR_LOCUS;Acc:AT5G02500]	4.50742	61.787	30.8643	15.0224	20.4011	57.5623	3.77693				3.67475											[100010000000000]	1	3051	gi|449448645|ref|XP_004142076.1|_PREDICTED:_probable_mediator_of_RNA_polymerase_II_transcription_subunit_37e-like_[Cucumis_sativus]	67.28	0	ko03040 Spliceosome; ko04010 MAPK signaling pathway; ko04141 Protein processing in endoplasmic reticulum; ko04144 Endocytosis; ko04612 Antigen processing and presentation; ko05145 Toxoplasmosis; ko05162 Measles; ko05164 Influenza A; ;		PF00012 (Hsp70 protein);	SSF100920|SSF53067|SSF57889|										cellular protein metabolic process
	Unigene003256	AT5G02500	HSC70-1	heat shock cognate protein 70-1 [Source:TAIR_LOCUS;Acc:AT5G02500]	26.5448	286.525	160.78	37.9819	19.6399	9.60276								-3.8668	-4.89907			-4.06549				[000000011001000]	1	3006	gi|340784765|gb|AEK70336.1|_heat_shock_protein_70_[Paeonia_lactiflora]	94.66	0	ko03040 Spliceosome; ko04010 MAPK signaling pathway; ko04141 Protein processing in endoplasmic reticulum; ko04144 Endocytosis; ko04612 Antigen processing and presentation; ko05145 Toxoplasmosis; ko05162 Measles; ko05164 Influenza A; ;		PF00012 (Hsp70 protein);	SSF100920|SSF100934|SSF53067|										cellular protein metabolic process
	Unigene009127	AT5G28540	BIP1	heat shock protein 70 (Hsp 70) family protein [Source:TAIR_LOCUS;Acc:AT5G28540]	2.82368	0.351494	3.84414	1.38258	0.0523096	0.174594				-5.75436							-6.19944					[000100000010000]	1	2035	gi|351721170|ref|NP_001238736.1|_BiP_isoform_B_precursor_[Glycine_max]	69.15	0	ko03060 Protein export; ko04141 Protein processing in endoplasmic reticulum; ko05020 Prion diseases; ;		PF00012 (Hsp70 protein);	SSF100920|SSF100934|SSF53067|										cellular protein metabolic process|protein metabolic process
	Unigene009789	AT2G26150	ATHSFA2	heat shock transcription factor A2 [Source:TAIR_LOCUS;Acc:AT2G26150]	1.8723	4.22406	3.75297	6.65689	10.2667	0.610307															-4.07229	[000000000000001]	1	1971	gi|462420247|gb|EMJ24510.1|_hypothetical_protein_PRUPE_ppa007300mg_[Prunus_persica]	62.53	3e-148		GO:0003700|GO:0005634|GO:0006355|GO:0043565|	PF00447 (HSF-type DNA-binding);	SSF46785|											response to reactive oxygen species
	Unigene014220	AT1G46264	AT-HSFB4	heat shock transcription factor B4 [Source:TAIR_LOCUS;Acc:AT1G46264]	2.76473	1.24139	0.612126	0.733731	4.24222	11.0887												4.17912				[000000000001000]	1	1585	gi|255538270|ref|XP_002510200.1|_DNA_binding_protein,_putative_[Ricinus_communis]	71.58	3e-159		GO:0003700|GO:0005634|GO:0006355|GO:0043565|	PF00447 (HSF-type DNA-binding);	SSF46785|
	Unigene015075	AT3G12580	HSP70	heat shock protein 70 [Source:TAIR_LOCUS;Acc:AT3G12580]	0	0	0.0370916	2.56136	0.292617	3.69134										6.10968		6.63691				[000000000101000]	1	1516	gi|38325813|gb|AAR17079.1|_heat_shock_protein_70-2_[Nicotiana_tabacum]	85.25	0	ko03040 Spliceosome; ko04010 MAPK signaling pathway; ko04141 Protein processing in endoplasmic reticulum; ko04144 Endocytosis; ko04612 Antigen processing and presentation; ko05145 Toxoplasmosis; ko05162 Measles; ko05164 Influenza A; ;		PF00012 (Hsp70 protein);	SSF100920|SSF100934|SSF53067|										cellular protein metabolic process	response to reactive oxygen species
	Unigene022466	AT4G25200	ATHSP23.6-MITO	mitochondrion-localized small heat shock protein 23.6 [Source:TAIR_LOCUS;Acc:AT4G25200]	3.24202	1.70377	0.538279	2.12884	3.87063	140.419					5.4367				6.36487			8.02717		6.04352	5.18103	[000010001001011]	1	1070	gi|449531055|ref|XP_004172503.1|_PREDICTED:_small_heat_shock_protein,_chloroplastic-like_[Cucumis_sativus]	71.36	3e-74	ko04141 Protein processing in endoplasmic reticulum; ;		PF00011 (Hsp20/alpha crystallin family);	SSF49764|
	Unigene024723	AT5G51440	HSP23.5	HSP20-like chaperones superfamily protein [Source:TAIR_LOCUS;Acc:AT5G51440]	32.6226	1.1854	1.36544	10.3457	27.2646	40.8341	-4.78243	-4.57843						4.52359	5.10633		4.31959	4.90233				[110000011011000]	1	968	gi|475566258|gb|EMT14996.1|_hypothetical_protein_F775_07398_[Aegilops_tauschii]	53.06	3e-07			PF00011 (Hsp20/alpha crystallin family);	SSF49764|
	Unigene024730	AT5G02500	HSC70-1	heat shock cognate protein 70-1 [Source:TAIR_LOCUS;Acc:AT5G02500]	6.0863	2.97095	0.386728	2.95688	2.28115	10.3206												4.73807				[000000000001000]	1	967	gi|38325815|gb|AAR17080.1|_heat_shock_protein_70-3_[Nicotiana_tabacum]	96.39	3e-170	ko03040 Spliceosome; ko04010 MAPK signaling pathway; ko04141 Protein processing in endoplasmic reticulum; ko04144 Endocytosis; ko04612 Antigen processing and presentation; ko05145 Toxoplasmosis; ko05162 Measles; ko05164 Influenza A; ;		PF00012 (Hsp70 protein);	SSF53067|										cellular protein metabolic process
	Unigene025128	AT5G59720	HSP18.2	heat shock protein 18.2 [Source:TAIR_LOCUS;Acc:AT5G59720]	9.71971	115.913	20.2372	9.25531	112.082	40.0359	3.57599			3.52749			-3.64662						3.59813			[100100100000100]	1	951	gi|225449280|ref|XP_002280935.1|_PREDICTED:_18.2_kDa_class_I_heat_shock_protein_[Vitis_vinifera]	84.38	5e-74	ko04141 Protein processing in endoplasmic reticulum; ;		PF00011 (Hsp20/alpha crystallin family);	SSF49764|											response to reactive oxygen species
	Unigene025516	AT5G59720	HSP18.2	heat shock protein 18.2 [Source:TAIR_LOCUS;Acc:AT5G59720]	14.343	108.268	18.0189	9.66499	115.304	38.8591													3.57653			[000000000000100]	1	934	gi|225449280|ref|XP_002280935.1|_PREDICTED:_18.2_kDa_class_I_heat_shock_protein_[Vitis_vinifera]	84.38	4e-74	ko04141 Protein processing in endoplasmic reticulum; ;		PF00011 (Hsp20/alpha crystallin family);	SSF49764|											response to reactive oxygen species
	Unigene026510	AT5G51440	HSP23.5	HSP20-like chaperones superfamily protein [Source:TAIR_LOCUS;Acc:AT5G51440]	7.69002	0.346676	0	3.73563	3.76859	20.409									5.87947							[000000001000000]	1	891	gi|351727929|ref|NP_001235130.1|_heat_shock_22_kDa_protein,_mitochondrial_[Glycine_max]	40.96	2e-10	ko04141 Protein processing in endoplasmic reticulum; ;		PF00011 (Hsp20/alpha crystallin family);	SSF49764|
	Unigene028278	AT5G52640	HSP81-1	heat shock protein 90.1 [Source:TAIR_LOCUS;Acc:AT5G52640]	2.54372	1.94574	1.64992	0.204499	3.91461	20.3095														6.63391		[000000000000010]	1	826	gi|99033699|gb|ABF61871.1|_chaperone_[Agave_tequilana]	89.29	1e-77	ko04141 Protein processing in endoplasmic reticulum; ko04612 Antigen processing and presentation; ko04621 NOD-like receptor signaling pathway; ko04626 Plant-pathogen interaction; ko04914 Progesterone-mediated oocyte maturation; ko05200 Pathways in cancer; ; ;	GO:0005524|GO:0006457|GO:0006950|GO:0051082|	PF00183 (Hsp90 protein);	SSF110942|
	Unigene031393	AT5G12020	HSP17.6II	17.6 kDa class II heat shock protein [Source:TAIR_LOCUS;Acc:AT5G12020]	0.886783	40.8334	19.5402	14.3776	5.29716	0.705766	5.52502	4.46172							-5.85441			-4.79111				[110000001001000]	1	716	gi|255550113|ref|XP_002516107.1|_heat-shock_protein,_putative_[Ricinus_communis]	73.42	1e-70	ko04141 Protein processing in endoplasmic reticulum; ;		PF00011 (Hsp20/alpha crystallin family);	SSF49764|
	Unigene033416	AT5G02500	HSC70-1	heat shock cognate protein 70-1 [Source:TAIR_LOCUS;Acc:AT5G02500]	5.21792	123.407	61.4498	15.4116	5.26734	2.09081	4.5638							-4.5502	-5.88322			-4.87728				[100000011001000]	1	651	gi|371780085|emb|CBZ39500.1|_td1TL1_protein,_partial_[Triticum_durum]	87.18	4e-96	ko03040 Spliceosome; ko04010 MAPK signaling pathway; ko04141 Protein processing in endoplasmic reticulum; ko04144 Endocytosis; ko04612 Antigen processing and presentation; ko05145 Toxoplasmosis; ko05162 Measles; ko05164 Influenza A; ;		PF00012 (Hsp70 protein);	SSF53067|										cellular protein metabolic process
	Unigene036065	AT5G59720	HSP18.2	heat shock protein 18.2 [Source:TAIR_LOCUS;Acc:AT5G59720]	4.09125	79.6606	15.6822	7.61037	102.66	26.4845	4.28325			4.6492									3.75377			[100100000000100]	1	571	gi|359486565|ref|XP_002280409.2|_PREDICTED:_18.2_kDa_class_I_heat_shock_protein_[Vitis_vinifera]	88.64	8e-38	ko04141 Protein processing in endoplasmic reticulum; ;		PF00011 (Hsp20/alpha crystallin family);	SSF49764|											response to reactive oxygen species
	Unigene050870	AT1G56410	ERD2	heat shock protein 70 (Hsp 70) family protein [Source:TAIR_LOCUS;Acc:AT1G56410]	105.799	159.609	107.201	104.628	13.3452	6.4362									-4.63219							[000000001000000]	1	226	gi|409893161|gb|AFV46216.1|_hypothetical_protein,_partial_[Scutellaria_baicalensis]	100	9e-14														cellular protein metabolic process
	Unigene006523	AT5G23240		DNAJ heat shock N-terminal domain-containing protein [Source:TAIR_LOCUS;Acc:AT5G23240]	10.1016	34.2937	28.2141	21.7449	10.5581	2.82099									-3.60367							[000000001000000]	1	2352	gi|359494012|ref|XP_003634709.1|_PREDICTED:_uncharacterized_protein_LOC100854700_[Vitis_vinifera]	73.71	1e-105			PF13459 (4Fe-4S single cluster domain);	SSF54862|										cellular protein metabolic process
	Unigene010777	AT4G11650	ATOSM34	osmotin 34 [Source:TAIR_LOCUS;Acc:AT4G11650]	0.362043	9.64628	9.81019	139.949	27.2216	54.2827	4.73574	4.76005	8.59453	6.23245	7.22819		3.85878			3.83448						[111110100100000]	1	1870	gi|255537363|ref|XP_002509748.1|_Osmotin_precursor,_putative_[Ricinus_communis]	71.7	2e-102
	Unigene021724	AT4G11650	ATOSM34	osmotin 34 [Source:TAIR_LOCUS;Acc:AT4G11650]	7.63272	20.8911	59.5771	212.008	76.5142	342.87			4.79578		5.48932				4.0367							[001010001000000]	1	1106	gi|14290147|gb|AAK59275.1|AF378571_1_thaumatin-like_protein_[Sambucus_nigra]	80.79	4e-116			PF00314 (Thaumatin family);	SSF49870|
	Unigene026969	AT4G11650	ATOSM34	osmotin 34 [Source:TAIR_LOCUS;Acc:AT4G11650]	0.981858	1.20788	1.60265	9.34245	2.69773	31.3359					4.99616				4.69727			4.28928				[000010001001000]	1	873	gi|462405300|gb|EMJ10764.1|_hypothetical_protein_PRUPE_ppa011053mg_[Prunus_persica]	76.89	2e-120			PF00314 (Thaumatin family);	SSF49870|
	Unigene027015	AT4G11650	ATOSM34	osmotin 34 [Source:TAIR_LOCUS;Acc:AT4G11650]	4.34073	13.5532	29.9558	129.186	38.6767	217.696			4.89536		5.64823				4.00561							[001010001000000]	1	870	gi|14290147|gb|AAK59275.1|AF378571_1_thaumatin-like_protein_[Sambucus_nigra]	80.79	2e-117			PF00314 (Thaumatin family);	SSF49870|
	Unigene042867	AT4G11650	ATOSM34	osmotin 34 [Source:TAIR_LOCUS;Acc:AT4G11650]	0.294235	0.635987	1.2267	5.14903	2.5202	25.6946					6.44835				5.33633							[000010001000000]	1	402	gi|20385169|gb|AAM21199.1|AF364864_1_pathogenesis-related_protein_5-1_[Helianthus_annuus]	83.65	5e-59
	Unigene050599	AT4G11650	ATOSM34	osmotin 34 [Source:TAIR_LOCUS;Acc:AT4G11650]	11.8829	22.446	51.3827	286.174	98.1298	550.727			4.58993		5.53438				4.61681							[001010001000000]	1	236	gi|84322434|gb|ABC55724.1|_osmotin-like_protein_[Fragaria_x_ananassa]	79.41	1e-11
	Unigene010909	AT1G56070	LOS1	Ribosomal protein S5/Elongation factor G/III/V family protein [Source:TAIR_LOCUS;Acc:AT1G56070]	49.2739	31.5582	10.5021	39.3907	120.049	263.155											3.51488	4.64716				[000000000011000]	1	1858	gi|225462164|ref|XP_002266780.1|_PREDICTED:_elongation_factor_2-like_isoform_1_[Vitis_vinifera]	95.64	0		GO:0005525|	PF00679 (Elongation factor G C-terminus);PF03144 (Elongation factor Tu domain 2);PF03764 (Elongation factor G, domain IV);	SSF50447|SSF52540|SSF54211|SSF54980|
	Unigene030486	AT1G56070	LOS1	Ribosomal protein S5/Elongation factor G/III/V family protein [Source:TAIR_LOCUS;Acc:AT1G56070]	16.0843	8.97951	2.69431	12.5658	36.5212	66.8804												4.63359				[000000000001000]	1	747	gi|449532873|ref|XP_004173402.1|_PREDICTED:_elongation_factor_2-like,_partial_[Cucumis_sativus]	93.75	3e-78		GO:0003924|GO:0005525|	PF00009 (Elongation factor Tu GTP binding domain);	SSF52540|
	Unigene035854	AT1G56070	LOS1	Ribosomal protein S5/Elongation factor G/III/V family protein [Source:TAIR_LOCUS;Acc:AT1G56070]	0.7976	13.4274	6.27131	2.1305	20.1795	26.1688					5.03604											[000010000000000]	1	578	gi|30696056|ref|NP_849818.1|_elongation_factor_EF-2_[Arabidopsis_thaliana]	91.67	6e-12
	Unigene039062	AT1G56070	LOS1	Ribosomal protein S5/Elongation factor G/III/V family protein [Source:TAIR_LOCUS;Acc:AT1G56070]	22.4332	19.5896	4.44896	14.3541	64.9217	116.024												4.70481				[000000000001000]	1	490	gi|462409383|gb|EMJ14717.1|_hypothetical_protein_PRUPE_ppa020696mg,_partial_[Prunus_persica]	93.68	3e-54		GO:0003924|GO:0005525|	PF00009 (Elongation factor Tu GTP binding domain);	SSF52540|
	Unigene047499	AT1G56070	LOS1	Ribosomal protein S5/Elongation factor G/III/V family protein [Source:TAIR_LOCUS;Acc:AT1G56070]	28.0086	20.2392	9.14948	19.9532	67.6185	153.795												4.07117				[000000000001000]	1	311	gi|296082759|emb|CBI21764.3|_unnamed_protein_product_[Vitis_vinifera]	97.94	1e-61		GO:0003924|GO:0005525|	PF00009 (Elongation factor Tu GTP binding domain);	SSF52540|
	Unigene024925	AT2G45660	AGL20	AGAMOUS-like 20 [Source:TAIR_LOCUS;Acc:AT2G45660]	8.80287	92.1974	191.96	133.21	93.924	44.0185		4.44669	3.91959													[011000000000000]	1	960	gi|225453843|ref|XP_002277773.1|_PREDICTED:_MADS-box_protein_SOC1_[Vitis_vinifera]	64.02	1e-52		GO:0003700|GO:0005634|GO:0006355|	PF01486 (K-box region);
	Unigene033669	AT2G45660	AGL20	AGAMOUS-like 20 [Source:TAIR_LOCUS;Acc:AT2G45660]	3.29831	41.4625	76.1957	57.6126	36.0269	17.3483		4.52991	4.12659													[011000000000000]	1	643	gi|225453843|ref|XP_002277773.1|_PREDICTED:_MADS-box_protein_SOC1_[Vitis_vinifera]	65.35	9e-39		GO:0003700|GO:0005634|GO:0006355|	PF01486 (K-box region);
	Unigene027432	AT1G20440	COR47	cold-regulated 47 [Source:TAIR_LOCUS;Acc:AT1G20440]	39.7429	232.441	153.766	54.6323	59.5939	4.42697									-5.7144			-5.11827			-3.75077	[000000001001001]	1	855	gi|470102848|ref|XP_004287863.1|_PREDICTED:_dehydrin_Xero_2-like_[Fragaria_vesca_subsp._vesca]	64.52	2e-11		GO:0006950|GO:0009415|	PF00257 (Dehydrin);									response to abscisic acid stimulus
	Unigene020099	AT1G20440	COR47	cold-regulated 47 [Source:TAIR_LOCUS;Acc:AT1G20440]	60.3959	78.956	101.773	57.5874	15.4305	1.76164					-5.09946				-5.48605			-5.85229		-5.03076		[000010001001010]	1	1191	gi|470102856|ref|XP_004287867.1|_PREDICTED:_cold_shock_protein_CS66-like_[Fragaria_vesca_subsp._vesca]	31.22	2e-06		GO:0006950|GO:0009415|	PF00257 (Dehydrin);									response to abscisic acid stimulus
	Unigene030365	AT1G20440	COR47	cold-regulated 47 [Source:TAIR_LOCUS;Acc:AT1G20440]	26.6546	247.083	128.24	50.5043	68.2832	6.60245									-5.22585			-4.2797				[000000001001000]	1	752	gi|470102848|ref|XP_004287863.1|_PREDICTED:_dehydrin_Xero_2-like_[Fragaria_vesca_subsp._vesca]	64.52	1e-11		GO:0006950|GO:0009415|	PF00257 (Dehydrin);									response to abscisic acid stimulus
	Unigene033581	AT1G20440	COR47	cold-regulated 47 [Source:TAIR_LOCUS;Acc:AT1G20440]	38.1083	57.4534	72.0093	35.9076	10.2979	0.294736					-7.01454				-7.60682			-7.93261		-6.92872	-5.12678	[000010001001011]	1	647	gi|470102848|ref|XP_004287863.1|_PREDICTED:_dehydrin_Xero_2-like_[Fragaria_vesca_subsp._vesca]	35.25	3e-07		GO:0006950|GO:0009415|	PF00257 (Dehydrin);									response to abscisic acid stimulus
	Unigene043533	AT2G38470	WRKY33	WRKY DNA-binding protein 33 [Source:TAIR_LOCUS;Acc:AT2G38470]	211.663	178.748	519.299	199.878	40.2867	149.776											-3.68819					[000000000010000]	1	388	gi|462403932|gb|EMJ09489.1|_hypothetical_protein_PRUPE_ppa003333mg_[Prunus_persica]	63.78	8e-36	ko04626 Plant-pathogen interaction; ;
	Unigene010436	AT5G63770	ATDGK2	diacylglycerol kinase 2 [Source:TAIR_LOCUS;Acc:AT5G63770]	46.3606	97.8562	66.0108	16.9693	8.28589	3.79036								-3.56193	-4.69026			-4.1223				[000000011001000]	1	1906	gi|147768124|emb|CAN71651.1|_hypothetical_protein_VITISV_017443_[Vitis_vinifera]	73.36	2e-128	ko00561 Glycerolipid metabolism; ko00564 Glycerophospholipid metabolism; ko01100 Metabolic pathways; ko04070 Phosphatidylinositol signaling system; ;	GO:0035556|	PF00130 (Phorbol esters/diacylglycerol binding domain (C1 domain));	SSF57889|
	Unigene012153	AT3G11410	ATPP2CA	protein phosphatase 2CA [Source:TAIR_LOCUS;Acc:AT3G11410]	3.12042	6.23523	12.7753	5.82425	0.971632	0.191135									-5.02778			-6.06263		-4.92941		[000000001001010]	1	1752	gi|255537777|ref|XP_002509955.1|_protein_phosphatase_2c,_putative_[Ricinus_communis]	78.12	1e-06												regulation of abscisic acid mediated signaling pathway|negative regulation of abscisic acid mediated signaling pathway
	Unigene014591	AT1G42970	GAPB	glyceraldehyde-3-phosphate dehydrogenase B subunit [Source:TAIR_LOCUS;Acc:AT1G42970]	8.52979	20.8964	2.25527	5.97692	17.9484	61.2982												4.76447				[000000000001000]	1	1555	gi|462406920|gb|EMJ12384.1|_hypothetical_protein_PRUPE_ppa005598mg_[Prunus_persica]	91.44	0	ko00710 Carbon fixation in photosynthetic organisms; ko01100 Metabolic pathways; ;	GO:0016620|GO:0055114|	PF00044 (Glyceraldehyde 3-phosphate dehydrogenase, NAD binding domain);PF02672 (CP12 domain);PF02800 (Glyceraldehyde 3-phosphate dehydrogenase, C-terminal domain);	SSF51735|SSF55347|
	Unigene040905	AT3G50970	LTI30	dehydrin family protein [Source:TAIR_LOCUS;Acc:AT3G50970]	2242.64	8570.54	9531.38	3586.92	2458.59	384.147									-4.47966			-4.63296				[000000001001000]	1	445	gi|158564580|gb|ABW74478.1|_unknown_[Paeonia_suffruticosa]	83.15	2e-24		GO:0006950|GO:0009415|	PF00257 (Dehydrin);									response to abscisic acid stimulus
	Unigene036665	AT5G66400	RAB18	Dehydrin family protein [Source:TAIR_LOCUS;Acc:AT5G66400]	62.9636	89.0182	126.232	57.9416	16.3146	1.20191					-5.71112				-6.2107			-6.7146		-5.5912		[000010001001010]	1	555	gi|470102848|ref|XP_004287863.1|_PREDICTED:_dehydrin_Xero_2-like_[Fragaria_vesca_subsp._vesca]	66.67	1e-11		GO:0006950|GO:0009415|	PF00257 (Dehydrin);									response to abscisic acid stimulus
	Unigene035203	AT3G05890	RCI2B	Low temperature and salt responsive protein family [Source:TAIR_LOCUS;Acc:AT3G05890]	1396.28	4077.81	4177.46	1557.34	480.73	262.386									-3.95803			-3.99286				[000000001001000]	1	598	gi|300679898|gb|ADK27677.1|_plasma_membrane_protein_3-2_[Salvia_miltiorrhiza]	81.48	2e-15
	Unigene024049	AT1G10760	SEX1	Pyruvate phosphate dikinase, PEP/pyruvate binding domain [Source:TAIR_LOCUS;Acc:AT1G10760]	176.135	254.368	280.715	110.275	115.716	22.0477									-3.52822			-3.6704				[000000001001000]	1	997	gi|68300911|gb|AAY89386.1|_glucan_water_dikinase_precursor_[Nicotiana_langsdorffii_x_Nicotiana_sanderae]	85.49	8e-119		GO:0005524|GO:0016301|GO:0016310|	PF01326 (Pyruvate phosphate dikinase, PEP/pyruvate binding domain);	SSF56059|									starch biosynthetic process
	Unigene015707	AT5G57560	TCH4	Xyloglucan endotransglucosylase/hydrolase family protein [Source:TAIR_LOCUS;Acc:AT5G57560]	1.17978	0.456467	4.46841	10.5016	1.10393	0.802893							4.52395									[000000100000000]	1	1472	gi|147779866|emb|CAN74784.1|_hypothetical_protein_VITISV_032594_[Vitis_vinifera]	76.45	4e-154		GO:0004553|GO:0005618|GO:0005975|GO:0006073|GO:0016762|GO:0048046|	PF00722 (Glycosyl hydrolases family 16);PF06955 (Xyloglucan endo-transglycosylase (XET) C-terminus);	SSF49899|			response to auxin stimulus
	Unigene016354	AT5G57560	TCH4	Xyloglucan endotransglucosylase/hydrolase family protein [Source:TAIR_LOCUS;Acc:AT5G57560]	1.14298	0.206389	2.85561	7.28325	0.79411	0.886098							5.14115									[000000100000000]	1	1429	gi|147779866|emb|CAN74784.1|_hypothetical_protein_VITISV_032594_[Vitis_vinifera]	76.45	6e-155		GO:0004553|GO:0005618|GO:0005975|GO:0006073|GO:0016762|GO:0048046|	PF00722 (Glycosyl hydrolases family 16);PF06955 (Xyloglucan endo-transglycosylase (XET) C-terminus);	SSF49899|			response to auxin stimulus
	Unigene030250	AT2G38905		Low temperature and salt responsive protein family [Source:TAIR_LOCUS;Acc:AT2G38905]	0	0	0.511067	20.7422	2.07678	4.83828										5.34291						[000000000100000]	1	756	gi|224122808|ref|XP_002318921.1|_stress-induced_hydrophobic_peptide_[Populus_trichocarpa]	66.04	1e-13
Light response, photosynthesis, photoperiod, phytochrome, photosystem, chlorophyll	Unigene022263	AT4G29080	PAP2	phytochrome-associated protein 2 [Source:TAIR_LOCUS;Acc:AT4G29080]	4.02071	24.6751	9.81282	4.38132	42.9435	81.9049					4.34843									4.22451		[000010000000010]	1	1079	gi|297738791|emb|CBI28036.3|_unnamed_protein_product_[Vitis_vinifera]	81.82	1e-09							response to auxin stimulus							regulation of cellular protein metabolic process|regulation of protein metabolic process
	Unigene017781	AT3G08940	LHCB4.2	light harvesting complex photosystem II [Source:TAIR_LOCUS;Acc:AT3G08940]	1.89155	3.77619	0.26586	0.697797	1.61858	21.9373												6.36658		4.97444		[000000000001010]	1	1331	gi|449460307|ref|XP_004147887.1|_PREDICTED:_chlorophyll_a-b_binding_protein_CP29.2,_chloroplastic-like_[Cucumis_sativus]	78.23	2e-140	ko00196 Photosynthesis - antenna proteins; ko01100 Metabolic pathways; ;		PF00504 (Chlorophyll A-B binding protein);	SSF103511|
	Unigene034695	AT1G79550	PGK	phosphoglycerate kinase [Source:TAIR_LOCUS;Acc:AT1G79550]	54.104	7.71314	55.2696	59.1607	0.241038	0.157299				-7.81033	-8.42608						-7.84108	-8.45683	-7.93923	-8.55499		[000110000011110]	1	612	gi|255635951|gb|ACU18322.1|_unknown_[Glycine_max]	89.22	7e-57	ko00010 Glycolysis / Gluconeogenesis; ko00710 Carbon fixation in photosynthetic organisms; ko01100 Metabolic pathways; ko01110 Biosynthesis of secondary metabolites; ko01120 Microbial metabolism in diverse environments; ;	GO:0004618|GO:0006096|	PF00162 (Phosphoglycerate kinase);	SSF53748|
	Unigene006767	AT5G25880	ATNADP-ME3	NADP-malic enzyme 3 [Source:TAIR_LOCUS;Acc:AT5G25880]	2.52582	1.74296	2.42873	23.8933	8.14732	14.2013							3.777									[000000100000000]	1	2316	gi|255550956|ref|XP_002516526.1|_malic_enzyme,_putative_[Ricinus_communis]	87.02	0	ko00620 Pyruvate metabolism; ko00710 Carbon fixation in photosynthetic organisms; ko01100 Metabolic pathways; ko01120 Microbial metabolism in diverse environments; ;	GO:0016616|GO:0051287|GO:0055114|	PF00390 (Malic enzyme, N-terminal domain);PF03949 (Malic enzyme, NAD binding domain);	SSF51735|SSF53223|
	Unigene030455	AT4G14640	CAM8	calmodulin 8 [Source:TAIR_LOCUS;Acc:AT4G14640]	13.6553	0.25618	11.1989	14.1964	2.88425	12.8358	-5.73616						5.79223		5.64687							[100000101000000]	1	748	gi|470121047|ref|XP_004296596.1|_PREDICTED:_calmodulin-like_protein_11-like_isoform_2_[Fragaria_vesca_subsp._vesca]	90.6	2e-91	ko04020 Calcium signaling pathway; ko04070 Phosphatidylinositol signaling system; ko04114 Oocyte meiosis; ko04270 Vascular smooth muscle contraction; ko04626 Plant-pathogen interaction; ko04720 Long-term potentiation; ko04722 Neurotrophin signaling pathway; ko04740 Olfactory transduction; ko04744 Phototransduction; ko04745 Phototransduction - fly; ko04910 Insulin signaling pathway; ko04912 GnRH s…		PF13499 (EF-hand domain pair);	SSF47473|												response to calcium ion|detection of calcium ion|calcium ion binding
	Unigene034724	AT1G51400	F11M15.26	Photosystem II 5 kD protein [Source:TAIR_LOCUS;Acc:AT1G51400]	38.5185	19.7434	4.15539	11.4525	23.0707	240.406									3.60603			5.85435		4.39174		[000000001001010]	1	612	gi|224054994|ref|XP_002298398.1|_predicted_protein_[Populus_trichocarpa]	69.66	6e-23
	Unigene019404	AT1G19150	LHCA6	photosystem I light harvesting complex gene 6 [Source:TAIR_LOCUS;Acc:AT1G19150]	1.45646	0.349161	0.0682876	0.165645	0.503308	10.3292									4.8867			7.24089		5.96249	4.35915	[000000001001011]	1	1231	gi|255550389|ref|XP_002516245.1|_chlorophyll_A/B_binding_protein,_putative_[Ricinus_communis]	85.77	6e-150	ko00196 Photosynthesis - antenna proteins; ;		PF00504 (Chlorophyll A-B binding protein);	SSF103511|
	Unigene032698	AT4G37870	PCK1	phosphoenolpyruvate carboxykinase 1 [Source:TAIR_LOCUS;Acc:AT4G37870]	101.406	32.1214	7.44479	25.9204	41.02	120.306		-3.76777										4.01433				[010000000001000]	1	673	gi|296083583|emb|CBI23572.3|_unnamed_protein_product_[Vitis_vinifera]	81.29	8e-85	ko00010 Glycolysis / Gluconeogenesis; ko00020 Citrate cycle (TCA cycle); ko00620 Pyruvate metabolism; ko00710 Carbon fixation in photosynthetic organisms; ko01100 Metabolic pathways; ko01110 Biosynthesis of secondary metabolites; ko01120 Microbial metabolism in diverse environments; ;
	Unigene049035	AT4G37870	PCK1	phosphoenolpyruvate carboxykinase 1 [Source:TAIR_LOCUS;Acc:AT4G37870]	256.419	67.948	23.9821	77.8162	98.3183	346.144												3.85134				[000000000001000]	1	279	gi|371939985|dbj|BAL45419.1|_phosphoenolpyruvate_carboxykinase,_partial_[Mitella_japonica]	97.44	3e-50	ko00010 Glycolysis / Gluconeogenesis; ko00020 Citrate cycle (TCA cycle); ko00620 Pyruvate metabolism; ko00710 Carbon fixation in photosynthetic organisms; ko01100 Metabolic pathways; ko01110 Biosynthesis of secondary metabolites; ko01120 Microbial metabolism in diverse environments; ;	GO:0004611|GO:0004612|GO:0005524|GO:0006094|GO:0017076|	PF01293 (Phosphoenolpyruvate carboxykinase);	SSF53795|SSF68923|
	Unigene021698	AT5G65690	PCK2	phosphoenolpyruvate carboxykinase 2 [Source:TAIR_LOCUS;Acc:AT5G65690]	55.4854	22.1544	9.27351	17.9835	39.5369	129.231												3.80069				[000000000001000]	1	1107	gi|223946987|gb|ACN27577.1|_unknown_[Zea_mays]	88.89	8e-151	ko00010 Glycolysis / Gluconeogenesis; ko00020 Citrate cycle (TCA cycle); ko00620 Pyruvate metabolism; ko00710 Carbon fixation in photosynthetic organisms; ko01100 Metabolic pathways; ko01110 Biosynthesis of secondary metabolites; ko01120 Microbial metabolism in diverse environments; ;	GO:0004612|GO:0005524|GO:0006094|	PF01293 (Phosphoenolpyruvate carboxykinase);	SSF53795|
	Unigene018972	AT1G06680	PSBP-1	photosystem II subunit P-1 [Source:TAIR_LOCUS;Acc:AT1G06680]	78.0129	59.1312	8.87853	43.8893	47.9234	302.05												5.08832				[000000000001000]	1	1255	gi|224085421|ref|XP_002307570.1|_hypothetical_protein_POPTRDRAFT_818640_[Populus_trichocarpa]	80.23	6e-151	ko00195 Photosynthesis; ko01100 Metabolic pathways; ;	GO:0005509|GO:0009523|GO:0009654|GO:0015979|GO:0019898|	PF01789 (PsbP);	SSF55724|
	Unigene013524	AT3G55800	SBPASE	sedoheptulose-bisphosphatase [Source:TAIR_LOCUS;Acc:AT3G55800]	10.7698	14.5205	2.1555	5.60692	10.6382	32.4416												3.91175				[000000000001000]	1	1640	gi|470143913|ref|XP_004307611.1|_PREDICTED:_sedoheptulose-1,7-bisphosphatase,_chloroplastic-like_[Fragaria_vesca_subsp._vesca]	89.82	0	ko00710 Carbon fixation in photosynthetic organisms; ko01100 Metabolic pathways; ko01120 Microbial metabolism in diverse environments; ;	GO:0005975|GO:0042132|GO:0042578|	PF00316 (Fructose-1-6-bisphosphatase);	SSF56655|									starch biosynthetic process
	Unigene027264	AT3G55800	SBPASE	sedoheptulose-bisphosphatase [Source:TAIR_LOCUS;Acc:AT3G55800]	0.00466448	7.77506	0	0.179752	5.87592	15.623							-5.43478							6.44152		[000000100000010]	1	861	gi|225466690|ref|XP_002263049.1|_PREDICTED:_sedoheptulose-1,7-bisphosphatase,_chloroplastic_[Vitis_vinifera]	89.05	5e-112	ko00710 Carbon fixation in photosynthetic organisms; ko01100 Metabolic pathways; ko01120 Microbial metabolism in diverse environments; ;	GO:0005975|GO:0042132|GO:0042578|	PF00316 (Fructose-1-6-bisphosphatase);	SSF56655|									starch biosynthetic process
	Unigene034384				57.459	58.9885	16.9885	41.6226	52.0162	219.744												3.6932				[000000000001000]	1	622	gi|357510347|ref|XP_003625462.1|_Photosystem_I_reaction_center_subunit_IV_A_[Medicago_truncatula]	54.22	2e-08
Circadian rhythm, biological clock, light response	Unigene005409	AT1G01060	LHY	Homeodomain-like superfamily protein [Source:TAIR_LOCUS;Acc:AT1G01060]	2.55452	6.8345	7.40765	11.7001	4.98496	0.672058														-4.12179		[000000000000010]	1	2527	gi|225453650|ref|XP_002267720.1|_PREDICTED:_protein_LHY-like_[Vitis_vinifera]	47.94	1e-134	ko04712 Circadian rhythm - plant; ;						response to auxin stimulus	response to gibberellin stimulus		response to ethylene stimulus		response to abscisic acid stimulus
	Unigene003485	AT5G61380	TOC1	CCT motif -containing response regulator protein [Source:TAIR_LOCUS;Acc:AT5G61380]	89.9619	129.377	258.918	170.555	88.9881	18.0805												-3.83999				[000000000001000]	1	2946	gi|359491315|ref|XP_002281757.2|_PREDICTED:_two-component_response_regulator-like_APRR1-like_[Vitis_vinifera]	67.05	0	ko04712 Circadian rhythm - plant; ;	GO:0000156|GO:0000160|GO:0005515|GO:0006355|	PF00072 (Response regulator receiver domain);PF06203 (CCT motif);	SSF52172|
	Unigene033949	AT5G60100	APRR3	pseudo-response regulator 3 [Source:TAIR_LOCUS;Acc:AT5G60100]	114.194	369.671	444.796	277.421	136.171	30.2136									-3.61297			-3.87987				[000000001001000]	1	635	gi|297746178|emb|CBI16234.3|_unnamed_protein_product_[Vitis_vinifera]	72.99	7e-95	ko04712 Circadian rhythm - plant; ;	GO:0000156|GO:0000160|GO:0006355|	PF00072 (Response regulator receiver domain);	SSF52172|
	Unigene042111	AT5G60100	APRR3	pseudo-response regulator 3 [Source:TAIR_LOCUS;Acc:AT5G60100]	89.1842	336.829	407.306	220.34	111.138	33.4669												-3.60531				[000000000001000]	1	418	gi|225435163|ref|XP_002281776.1|_PREDICTED:_two-component_response_regulator-like_PRR73-like_[Vitis_vinifera]	61.76	1e-43	ko04712 Circadian rhythm - plant; ;
[truncated: 52 more columns]
