# Supplementary material for: Mining and expression analysis of candidate genes involved in regulating the chilling requirement fulfillment of Paeonia lactiflora ‘Hang Baishao’
Source: BMC Plant Biol. 2017 Dec 22;17:262. doi: 10.1186/s12870-017-1205-1 (PMC5741883; doi:10.1186/s12870-017-1205-1)
Supplement: Supplementary file 7 — Details of the temperature- or phoroperiod-associated unigenes without differential expression from transcriptomic sequencing. (XLSX 443 kb) [file 12870_2017_1205_MOESM7_ESM.xlsx]

## Sheet: Sheet1
Additional file 7 - Details of the temperature- or phoroperiod-associated unigenes without differential expression from transcriptomic sequencing.
Relevant factor	Gene ID	Arabidopsis_homology	Arabidopsis_genename	Arabidopsis_description	D1 1	D2 1	D3 1	D4 1	D5 1	D6 1	D1/D2	D1/D3	D1/D4	D1/D5	D1/D6	D2/D3	D2/D4	D2/D5	D2/D6	D3/D4	D3/D5	D3/D6	D4/D5	D4/D6	D5/D6	Pattern	chr	start	stop	nr_bestmatch	similarity	E-value	KEGGpathway	GO	Pfam	Genefamily	Function in root hair development	ROS faimily	Auxin_response	Gibberellin_responce	polyamine	ethylene	cytokinin	abscisic acid	starch biosynthetic process	protein	reactive oxygen species	calcium ion	copper
Ttemperature response, cold response, cold and other abiotic stresses, vernalization	Unigene000150	AT4G29810	ATMKK2	MAP kinase kinase 2 [Source:TAIR_LOCUS;Acc:AT4G29810]	15.3624	15.5393	15.0239	17.0542	16.4982	18.017																[000000000000000]	Unigene000150	1	6729	gi|225444840|ref|XP_002280877.1|_PREDICTED:_mitogen-activated_protein_kinase_kinase_2_[Vitis_vinifera]	82.25	0	ko04010 MAPK signaling pathway; ko04012 ErbB signaling pathway; ko04013 MAPK signaling pathway - fly; ko04062 Chemokine signaling pathway; ko04114 Oocyte meiosis; ko04270 Vascular smooth muscle contraction; ko04320 Dorso-ventral axis formation; ko04370 VEGF signaling pathway; ko04380 Osteoclast differentiation; ko04510 Focal adhesion; ko04540 Gap junction; ko04620 Toll-like receptor signaling pat…	GO:0004672|GO:0005524|GO:0006468|GO:0016772|	PF00069 (Protein kinase domain);PF07727 (Reverse transcriptase (RNA-dependent DNA polymerase));PF14223 (gag-polypeptide of LTR copia-type);	SSF56112|
	Unigene000272	AT4G04920	SFR6	sensitive to freezing 6 [Source:TAIR_LOCUS;Acc:AT4G04920]	1.66752	2.34034	2.6474	2.28353	2.70823	1.27092																[000000000000000]	Unigene000272	1	5876	gi|255556001|ref|XP_002519035.1|_conserved_hypothetical_protein_[Ricinus_communis]	81.82	1e-76
	Unigene000279	AT4G04920	SFR6	sensitive to freezing 6 [Source:TAIR_LOCUS;Acc:AT4G04920]	1.50331	1.77434	1.71858	1.93649	2.22802	1.38877																[000000000000000]	Unigene000279	1	5820	gi|255556001|ref|XP_002519035.1|_conserved_hypothetical_protein_[Ricinus_communis]	77.22	2e-80
	Unigene000283	AT4G04920	SFR6	sensitive to freezing 6 [Source:TAIR_LOCUS;Acc:AT4G04920]	1.98764	2.18155	2.75979	2.2871	3.29192	1.5054																[000000000000000]	Unigene000283	1	5802	gi|255556001|ref|XP_002519035.1|_conserved_hypothetical_protein_[Ricinus_communis]	81.82	9e-77
	Unigene000290	AT4G04920	SFR6	sensitive to freezing 6 [Source:TAIR_LOCUS;Acc:AT4G04920]	1.74107	1.49689	2.18076	1.7694	2.57003	1.61691																[000000000000000]	Unigene000290	1	5746	gi|255556001|ref|XP_002519035.1|_conserved_hypothetical_protein_[Ricinus_communis]	84.16	0
	Unigene000379	AT3G59770	SAC9	sacI homology domain-containing protein / WW domain-containing protein [Source:TAIR_LOCUS;Acc:AT3G59770]	8.13321	8.31076	10.2824	10.0515	7.82068	5.60855																[000000000000000]	Unigene000379	1	5407	gi|225434141|ref|XP_002274969.1|_PREDICTED:_uncharacterized_protein_LOC100250760_[Vitis_vinifera]	77.99	0		GO:0005515|GO:0042578|	PF00397 (WW domain);PF02383 (SacI homology domain);	SSF51045|
	Unigene000390	AT3G59770	SAC9	sacI homology domain-containing protein / WW domain-containing protein [Source:TAIR_LOCUS;Acc:AT3G59770]	7.9181	7.21675	10.4756	10.2817	7.45824	5.22535																[000000000000000]	Unigene000390	1	5387	gi|225434141|ref|XP_002274969.1|_PREDICTED:_uncharacterized_protein_LOC100250760_[Vitis_vinifera]	77.99	0
	Unigene000409	AT3G59770	SAC9	sacI homology domain-containing protein / WW domain-containing protein [Source:TAIR_LOCUS;Acc:AT3G59770]	8.16449	8.22229	9.73573	10.2311	7.78596	5.48017																[000000000000000]	Unigene000409	1	5326	gi|225434141|ref|XP_002274969.1|_PREDICTED:_uncharacterized_protein_LOC100250760_[Vitis_vinifera]	77.32	0		GO:0005515|GO:0042578|	PF00397 (WW domain);PF02383 (SacI homology domain);	SSF51045|
	Unigene000417	AT3G59770	SAC9	sacI homology domain-containing protein / WW domain-containing protein [Source:TAIR_LOCUS;Acc:AT3G59770]	7.17048	7.17901	10.8242	9.83212	7.54101	5.02012																[000000000000000]	Unigene000417	1	5306	gi|225434141|ref|XP_002274969.1|_PREDICTED:_uncharacterized_protein_LOC100250760_[Vitis_vinifera]	77.32	0
	Unigene000460	AT3G03050	CSLD3	cellulose synthase-like D3 [Source:TAIR_LOCUS;Acc:AT3G03050]	28.6129	11.9088	22.4047	9.66154	5.85628	13.9557																[000000000000000]	Unigene000460	1	5133	gi|225454783|ref|XP_002274896.1|_PREDICTED:_cellulose_synthase-like_protein_D3-like_[Vitis_vinifera]	78.74	2e-133		GO:0016020|GO:0016760|GO:0030244|	PF03552 (Cellulose synthase);	SSF53448|SSF57850|	Tip growth
	Unigene000466	AT3G03050	CSLD3	cellulose synthase-like D3 [Source:TAIR_LOCUS;Acc:AT3G03050]	27.5074	11.8126	23.3536	9.58724	6.65357	13.7672																[000000000000000]	Unigene000466	1	5110	gi|225454783|ref|XP_002274896.1|_PREDICTED:_cellulose_synthase-like_protein_D3-like_[Vitis_vinifera]	78.74	2e-134					Tip growth
	Unigene000493	AT1G10760	SEX1	Pyruvate phosphate dikinase, PEP/pyruvate binding domain [Source:TAIR_LOCUS;Acc:AT1G10760]	333.119	583.722	402.223	278.769	283.887	50.8804																[000000000000000]	Unigene000493	1	4991	gi|225425619|ref|XP_002270485.1|_PREDICTED:_alpha-glucan_water_dikinase,_chloroplastic_[Vitis_vinifera]	75.27	0		GO:0005524|GO:0016301|GO:0016310|	PF01326 (Pyruvate phosphate dikinase, PEP/pyruvate binding domain);	SSF56059|									starch biosynthetic process
	Unigene000524	AT4G17090	CT-BMY	chloroplast beta-amylase [Source:TAIR_LOCUS;Acc:AT4G17090]	102.59	271.097	342.56	217.596	130.379	63.9433																[000000000000000]	Unigene000524	1	4889	gi|224138788|ref|XP_002326690.1|_predicted_protein_[Populus_trichocarpa]	46.38	3e-06	ko00500 Starch and sucrose metabolism; ko01100 Metabolic pathways; ;	GO:0000272|GO:0016161|	PF01373 (Glycosyl hydrolase family 14);	SSF51445|
	Unigene000537	AT4G17090	CT-BMY	chloroplast beta-amylase [Source:TAIR_LOCUS;Acc:AT4G17090]	99.8301	339.674	424.526	243.086	161.474	79.8954																[000000000000000]	Unigene000537	1	4863	gi|224138788|ref|XP_002326690.1|_predicted_protein_[Populus_trichocarpa]	46.38	2e-06	ko00500 Starch and sucrose metabolism; ko01100 Metabolic pathways; ;	GO:0000272|GO:0016161|	PF01373 (Glycosyl hydrolase family 14);	SSF51445|
	Unigene000604	AT4G17090	CT-BMY	chloroplast beta-amylase [Source:TAIR_LOCUS;Acc:AT4G17090]	126.213	343.652	422.734	274.641	159.98	82.7394																[000000000000000]	Unigene000604	1	4690	gi|224138788|ref|XP_002326690.1|_predicted_protein_[Populus_trichocarpa]	46.38	2e-06	ko00500 Starch and sucrose metabolism; ko01100 Metabolic pathways; ;	GO:0000272|GO:0016161|	PF01373 (Glycosyl hydrolase family 14);	SSF51445|
	Unigene000620	AT4G17090	CT-BMY	chloroplast beta-amylase [Source:TAIR_LOCUS;Acc:AT4G17090]	126.206	427.95	502.08	307.1	187.535	98.4872																[000000000000000]	Unigene000620	1	4664	gi|224138788|ref|XP_002326690.1|_predicted_protein_[Populus_trichocarpa]	46.38	2e-06		GO:0000272|GO:0016161|	PF01373 (Glycosyl hydrolase family 14);	SSF51445|
	Unigene000728	AT4G04920	SFR6	sensitive to freezing 6 [Source:TAIR_LOCUS;Acc:AT4G04920]	2.38545	2.37489	2.54463	2.91913	2.94266	1.39869																[000000000000000]	Unigene000728	1	4497	gi|255556001|ref|XP_002519035.1|_conserved_hypothetical_protein_[Ricinus_communis]	84.08	0
	Unigene000792	AT4G04920	SFR6	sensitive to freezing 6 [Source:TAIR_LOCUS;Acc:AT4G04920]	2.69474	2.96999	3.42192	3.94584	3.0718	2.01563																[000000000000000]	Unigene000792	1	4395	gi|255556001|ref|XP_002519035.1|_conserved_hypothetical_protein_[Ricinus_communis]	77.22	4e-81
	Unigene000931	AT3G03050	CSLD3	cellulose synthase-like D3 [Source:TAIR_LOCUS;Acc:AT3G03050]	40.2663	14.7801	30.7695	13.5349	7.61034	17.8382																[000000000000000]	Unigene000931	1	4234	gi|356497399|ref|XP_003517548.1|_PREDICTED:_cellulose_synthase-like_protein_D3-like_[Glycine_max]	88.77	0		GO:0016020|GO:0016760|GO:0030244|	PF03552 (Cellulose synthase);	SSF57850|	Tip growth
	Unigene000975	AT4G04920	SFR6	sensitive to freezing 6 [Source:TAIR_LOCUS;Acc:AT4G04920]	1.85132	2.13217	3.5643	2.94767	2.53943	1.40919																[000000000000000]	Unigene000975	1	4195	gi|255556001|ref|XP_002519035.1|_conserved_hypothetical_protein_[Ricinus_communis]	81.63	4e-74
	Unigene001033	AT2G46240	BAG6	BCL-2-associated athanogene 6 [Source:TAIR_LOCUS;Acc:AT2G46240]	90.5715	58.7182	52.9996	51.1779	88.3139	55.3732																[000000000000000]	Unigene001033	1	4133	gi|225454410|ref|XP_002279584.1|_PREDICTED:_uncharacterized_protein_LOC100256846_[Vitis_vinifera]	37.67	8e-124		GO:0051087|	PF02179 (BAG domain);	SSF63491|											response to reactive oxygen species
	Unigene001041	AT4G04920	SFR6	sensitive to freezing 6 [Source:TAIR_LOCUS;Acc:AT4G04920]	2.02244	2.71116	3.07971	3.3008	2.74155	1.41931																[000000000000000]	Unigene001041	1	4128	gi|255556001|ref|XP_002519035.1|_conserved_hypothetical_protein_[Ricinus_communis]	81.63	2e-17
	Unigene001184	AT1G53240	mMDH1	Lactate/malate dehydrogenase family protein [Source:TAIR_LOCUS;Acc:AT1G53240]	16.146	14.3669	17.7116	17.6789	13.9549	17.8528																[000000000000000]	Unigene001184	1	4008	gi|255563084|ref|XP_002522546.1|_malate_dehydrogenase,_putative_[Ricinus_communis]	89.13	0		GO:0003824|GO:0005515|GO:0005975|GO:0016491|GO:0016616|GO:0055114|	PF00056 (lactate/malate dehydrogenase, NAD binding domain);PF00439 (Bromodomain);PF02866 (lactate/malate dehydrogenase, alpha/beta C-terminal domain);	SSF47370|SSF51735|SSF56327|
	Unigene001214	AT1G53240	mMDH1	Lactate/malate dehydrogenase family protein [Source:TAIR_LOCUS;Acc:AT1G53240]	14.7652	14.4855	15.9687	17.0922	11.7246	16.9225																[000000000000000]	Unigene001214	1	3984	gi|255563084|ref|XP_002522546.1|_malate_dehydrogenase,_putative_[Ricinus_communis]	89.13	0		GO:0005515|	PF00439 (Bromodomain);	SSF47370|
	Unigene001234	AT1G53240	mMDH1	Lactate/malate dehydrogenase family protein [Source:TAIR_LOCUS;Acc:AT1G53240]	16.7605	16	18.5868	18.4169	15.8523	18.2912																[000000000000000]	Unigene001234	1	3970	gi|225461616|ref|XP_002283002.1|_PREDICTED:_transcription_factor_GTE4-like_[Vitis_vinifera]	59.08	0		GO:0005515|	PF00439 (Bromodomain);	SSF47370|
	Unigene001277	AT1G56070	LOS1	Ribosomal protein S5/Elongation factor G/III/V family protein [Source:TAIR_LOCUS;Acc:AT1G56070]	5.73006	4.26385	4.37407	7.01956	2.35387	1.07409																[000000000000000]	Unigene001277	1	3937	gi|62321134|dbj|BAD94254.1|_hypothetical_protein_[Arabidopsis_thaliana]	69.23	4e-16
	Unigene001281	AT4G04920	SFR6	sensitive to freezing 6 [Source:TAIR_LOCUS;Acc:AT4G04920]	1.86192	1.72999	2.44971	2.71391	2.21437	1.08263																[000000000000000]	Unigene001281	1	3934	gi|255556001|ref|XP_002519035.1|_conserved_hypothetical_protein_[Ricinus_communis]	95.59	8e-33
	Unigene001614	AT5G61410	RPE	D-ribulose-5-phosphate-3-epimerase [Source:TAIR_LOCUS;Acc:AT5G61410]	0.958297	0.928739	1.13902	2.81344	1.27602	0.445435																[000000000000000]	Unigene001614	1	3710	gi|227206446|dbj|BAH57278.1|_AT5G61410_[Arabidopsis_thaliana]	82.61	1e-14
	Unigene001628	AT4G04920	SFR6	sensitive to freezing 6 [Source:TAIR_LOCUS;Acc:AT4G04920]	1.99964	2.16346	2.90593	2.76077	2.54403	1.27388																[000000000000000]	Unigene001628	1	3702	gi|255556001|ref|XP_002519035.1|_conserved_hypothetical_protein_[Ricinus_communis]	81.63	2e-17
	Unigene001758	AT3G51780	ATBAG4	BCL-2-associated athanogene 4 [Source:TAIR_LOCUS;Acc:AT3G51780]	0.251244	0.782722	1.1452	0.529703	0.542598	0.368766																[000000000000000]	Unigene001758	1	3617	gi|224105919|ref|XP_002313979.1|_predicted_protein_[Populus_trichocarpa]	51.76	3e-10		GO:0005515|GO:0051087|	PF00240 (Ubiquitin family);PF02179 (BAG domain);	SSF54236|SSF63491|
	Unigene002030	AT2G46240	BAG6	BCL-2-associated athanogene 6 [Source:TAIR_LOCUS;Acc:AT2G46240]	79.9576	57.4581	50.5147	48.0558	89.8286	57.1497																[000000000000000]	Unigene002030	1	3468	gi|225454410|ref|XP_002279584.1|_PREDICTED:_uncharacterized_protein_LOC100256846_[Vitis_vinifera]	37.2	2e-107		GO:0051087|	PF02179 (BAG domain);	SSF63491|											response to reactive oxygen species
	Unigene002036	AT2G46240	BAG6	BCL-2-associated athanogene 6 [Source:TAIR_LOCUS;Acc:AT2G46240]	80.3325	59.7585	49.7756	45.5433	87.1655	53.8577																[000000000000000]	Unigene002036	1	3464	gi|225454410|ref|XP_002279584.1|_PREDICTED:_uncharacterized_protein_LOC100256846_[Vitis_vinifera]	37.71	5e-109		GO:0051087|	PF02179 (BAG domain);	SSF63491|											response to reactive oxygen species
	Unigene002096	AT2G46240	BAG6	BCL-2-associated athanogene 6 [Source:TAIR_LOCUS;Acc:AT2G46240]	72.2425	53.5027	44.9633	42.0265	79.1197	46.8309																[000000000000000]	Unigene002096	1	3432	gi|225454410|ref|XP_002279584.1|_PREDICTED:_uncharacterized_protein_LOC100256846_[Vitis_vinifera]	37.71	4e-109															response to reactive oxygen species
	Unigene002156	AT2G26640	KCS11	3-ketoacyl-CoA synthase 11 [Source:TAIR_LOCUS;Acc:AT2G26640]	34.9089	19.5051	35.7355	29.1699	16.7123	43.2998																[000000000000000]	Unigene002156	1	3402	gi|225430155|ref|XP_002284751.1|_PREDICTED:_3-ketoacyl-CoA_synthase_11_[Vitis_vinifera]	89.24	0		GO:0003824|GO:0006633|GO:0008152|GO:0008610|GO:0016020|GO:0016747|	PF08392 (FAE1/Type III polyketide synthase-like protein);PF08541 (3-Oxoacyl-[acyl-carrier-protein (ACP)] synthase III C terminal);	SSF53901|
	Unigene002429	AT4G17090	CT-BMY	chloroplast beta-amylase [Source:TAIR_LOCUS;Acc:AT4G17090]	29.1582	50.2133	44.3885	31.3713	29.7525	24.5855																[000000000000000]	Unigene002429	1	3284	gi|224138788|ref|XP_002326690.1|_predicted_protein_[Populus_trichocarpa]	64.71	1e-12	ko00500 Starch and sucrose metabolism; ko01100 Metabolic pathways; ;	GO:0000272|GO:0016161|	PF01373 (Glycosyl hydrolase family 14);	SSF51445|
	Unigene002496	AT5G60410	ATSIZ1	DNA-binding protein with MIZ/SP-RING zinc finger, PHD-finger and SAP domain [Source:TAIR_LOCUS;Acc:AT5G60410]	1.70116	1.49463	1.95644	1.62952	1.43301	1.72912																[000000000000000]	Unigene002496	1	3258	gi|225435251|ref|XP_002284945.1|_PREDICTED:_E3_SUMO-protein_ligase_SIZ1-like_[Vitis_vinifera]	64.34	0		GO:0003676|GO:0008270|	PF02037 (SAP domain);PF02891 (MIZ/SP-RING zinc finger);	SSF68906|								regulation of abscisic acid mediated signaling pathway
	Unigene002585	AT5G60410	ATSIZ1	DNA-binding protein with MIZ/SP-RING zinc finger, PHD-finger and SAP domain [Source:TAIR_LOCUS;Acc:AT5G60410]	1.7779	1.78219	1.96721	1.97987	1.58615	2.42577																[000000000000000]	Unigene002585	1	3233	gi|225435251|ref|XP_002284945.1|_PREDICTED:_E3_SUMO-protein_ligase_SIZ1-like_[Vitis_vinifera]	51.93	0		GO:0003676|GO:0008270|	PF02037 (SAP domain);PF02891 (MIZ/SP-RING zinc finger);	SSF57903|SSF68906|								regulation of abscisic acid mediated signaling pathway
	Unigene002626	AT5G60410	ATSIZ1	DNA-binding protein with MIZ/SP-RING zinc finger, PHD-finger and SAP domain [Source:TAIR_LOCUS;Acc:AT5G60410]	1.16076	1.4419	1.61577	2.0179	1.59981	1.9099																[000000000000000]	Unigene002626	1	3214	gi|225435251|ref|XP_002284945.1|_PREDICTED:_E3_SUMO-protein_ligase_SIZ1-like_[Vitis_vinifera]	64.34	0		GO:0008270|	PF02891 (MIZ/SP-RING zinc finger);									regulation of abscisic acid mediated signaling pathway
	Unigene002648	AT4G35790	ATPLDDELTA	phospholipase D delta [Source:TAIR_LOCUS;Acc:AT4G35790]	23.0149	16.6936	15.4533	13.1755	15.6093	23.1844																[000000000000000]	Unigene002648	1	3205	gi|359496145|ref|XP_002270350.2|_PREDICTED:_phospholipase_D_delta-like_[Vitis_vinifera]	75.97	0	ko00564 Glycerophospholipid metabolism; ko00565 Ether lipid metabolism; ko01100 Metabolic pathways; ko04144 Endocytosis; ko04666 Fc gamma R-mediated phagocytosis; ko04724 Glutamatergic synapse; ko04912 GnRH signaling pathway; ;	GO:0003824|GO:0005515|GO:0008152|	PF00168 (C2 domain);PF00614 (Phospholipase D Active site motif);PF12357 (Phospholipase D C terminal);	SSF49562|SSF56024|
	Unigene002691	AT5G60410	ATSIZ1	DNA-binding protein with MIZ/SP-RING zinc finger, PHD-finger and SAP domain [Source:TAIR_LOCUS;Acc:AT5G60410]	1.63136	1.60885	2.32473	1.79659	1.76162	2.40705																[000000000000000]	Unigene002691	1	3189	gi|225435251|ref|XP_002284945.1|_PREDICTED:_E3_SUMO-protein_ligase_SIZ1-like_[Vitis_vinifera]	51.93	0												regulation of abscisic acid mediated signaling pathway
	Unigene002830	AT5G61410	RPE	D-ribulose-5-phosphate-3-epimerase [Source:TAIR_LOCUS;Acc:AT5G61410]	0.831233	0.492068	0.483521	2.25344	0.690847	0.0728575																[000000000000000]	Unigene002830	1	3143	gi|227206446|dbj|BAH57278.1|_AT5G61410_[Arabidopsis_thaliana]	82.61	1e-14
	Unigene002964	AT1G56070	LOS1	Ribosomal protein S5/Elongation factor G/III/V family protein [Source:TAIR_LOCUS;Acc:AT1G56070]	650.2	498.348	479.3	473.84	559.204	500.397																[000000000000000]	Unigene002964	1	3100	gi|388540218|gb|AFK64817.1|_translation_elongation_factor_2_[Prunus_persica]	95.14	0		GO:0003924|GO:0005525|	PF00009 (Elongation factor Tu GTP binding domain);PF00679 (Elongation factor G C-terminus);PF03144 (Elongation factor Tu domain 2);PF03764 (Elongation factor G, domain IV);	SSF50447|SSF52540|SSF54211|SSF54980|
	Unigene003126	AT4G35790	ATPLDDELTA	phospholipase D delta [Source:TAIR_LOCUS;Acc:AT4G35790]	8.42503	6.57184	6.78531	5.32313	6.62859	11.7807																[000000000000000]	Unigene003126	1	3048	gi|359496145|ref|XP_002270350.2|_PREDICTED:_phospholipase_D_delta-like_[Vitis_vinifera]	73.2	0	ko00564 Glycerophospholipid metabolism; ko00565 Ether lipid metabolism; ko01100 Metabolic pathways; ko04144 Endocytosis; ko04666 Fc gamma R-mediated phagocytosis; ko04724 Glutamatergic synapse; ko04912 GnRH signaling pathway; ;	GO:0003824|GO:0005515|GO:0008152|	PF00168 (C2 domain);PF00614 (Phospholipase D Active site motif);PF12357 (Phospholipase D C terminal);	SSF49562|SSF56024|
	Unigene003405	AT4G35790	ATPLDDELTA	phospholipase D delta [Source:TAIR_LOCUS;Acc:AT4G35790]	9.49555	6.48304	6.71778	5.451	6.77692	10.8901																[000000000000000]	Unigene003405	1	2967	gi|359496145|ref|XP_002270350.2|_PREDICTED:_phospholipase_D_delta-like_[Vitis_vinifera]	73.2	0	ko00564 Glycerophospholipid metabolism; ko00565 Ether lipid metabolism; ko01100 Metabolic pathways; ko04144 Endocytosis; ko04666 Fc gamma R-mediated phagocytosis; ko04724 Glutamatergic synapse; ko04912 GnRH signaling pathway; ;	GO:0003824|GO:0005515|GO:0008152|	PF00168 (C2 domain);PF00614 (Phospholipase D Active site motif);PF12357 (Phospholipase D C terminal);	SSF49562|SSF56024|
	Unigene003683	AT5G12250	TUB6	beta-6 tubulin [Source:TAIR_LOCUS;Acc:AT5G12250]	34.4579	9.09277	8.344	10.7451	20.7034	28.0422																[000000000000000]	Unigene003683	1	2892	gi|293331107|ref|NP_001167651.1|_uncharacterized_protein_LOC100381281_[Zea_mays]	98.15	0	ko04145 Phagosome; ko04540 Gap junction; ko05130 Pathogenic Escherichia coli infection; ;	GO:0003924|GO:0005525|GO:0006184|GO:0043234|GO:0051258|	PF00091 (Tubulin/FtsZ family, GTPase domain);PF03953 (Tubulin C-terminal domain);	SSF52490|SSF55307|
	Unigene003758	AT3G51780	ATBAG4	BCL-2-associated athanogene 4 [Source:TAIR_LOCUS;Acc:AT3G51780]	0.572953	0.479197	0.751509	0.499598	0.470622	0.360176																[000000000000000]	Unigene003758	1	2874	gi|224105919|ref|XP_002313979.1|_predicted_protein_[Populus_trichocarpa]	51.76	1e-09		GO:0005515|GO:0051087|	PF00240 (Ubiquitin family);PF02179 (BAG domain);	SSF54236|SSF63491|
	Unigene003782	AT4G00650	FRI	FRIGIDA-like protein [Source:TAIR_LOCUS;Acc:AT4G00650]	28.4918	29.4545	26.2781	26.7824	21.4428	33.0268																[000000000000000]	Unigene003782	1	2869	gi|225461850|ref|XP_002283789.1|_PREDICTED:_protein_FRIGIDA-like_[Vitis_vinifera]	42.05	5e-114			PF07899 (Frigida-like protein);
	Unigene003853	AT1G16540	SIR3	molybdenum cofactor sulfurase (LOS5) (ABA3) [Source:TAIR_LOCUS;Acc:AT1G16540]	4.13121	7.67307	7.5406	6.07617	4.74721	4.2943																[000000000000000]	Unigene003853	1	2851	gi|359494541|ref|XP_003634800.1|_PREDICTED:_molybdenum_cofactor_sulfurase-like_[Vitis_vinifera]	76.38	0		GO:0003824|GO:0008152|GO:0030151|GO:0030170|	PF00266 (Aminotransferase class-V);PF03473 (MOSC domain);PF03476 (MOSC N-terminal beta barrel domain);	SSF141673|SSF50800|SSF53383|			cellular response to auxin stimulus					abscisic acid biosynthetic process|abscisic acid metabolic process		cellular protein metabolic process
	Unigene003875	AT5G02500	HSC70-1	heat shock cognate protein 70-1 [Source:TAIR_LOCUS;Acc:AT5G02500]	65.0713	272.302	209.349	55.3407	39.5145	23.6084																[000000000000000]	Unigene003875	1	2845	gi|340784765|gb|AEK70336.1|_heat_shock_protein_70_[Paeonia_lactiflora]	94.98	0	ko03040 Spliceosome; ko04010 MAPK signaling pathway; ko04141 Protein processing in endoplasmic reticulum; ko04144 Endocytosis; ko04612 Antigen processing and presentation; ko05145 Toxoplasmosis; ko05162 Measles; ko05164 Influenza A; ;		PF00012 (Hsp70 protein);	SSF100920|SSF100934|SSF53067|										cellular protein metabolic process
	Unigene003957	AT1G16540	SIR3	molybdenum cofactor sulfurase (LOS5) (ABA3) [Source:TAIR_LOCUS;Acc:AT1G16540]	3.20358	6.37268	6.06117	4.91351	4.209	3.47931																[000000000000000]	Unigene003957	1	2824	gi|359494541|ref|XP_003634800.1|_PREDICTED:_molybdenum_cofactor_sulfurase-like_[Vitis_vinifera]	75.63	0		GO:0003824|GO:0030151|GO:0030170|	PF03473 (MOSC domain);PF03476 (MOSC N-terminal beta barrel domain);	SSF141673|SSF50800|			cellular response to auxin stimulus					abscisic acid biosynthetic process|abscisic acid metabolic process		cellular protein metabolic process
	Unigene004008	AT3G51780	ATBAG4	BCL-2-associated athanogene 4 [Source:TAIR_LOCUS;Acc:AT3G51780]	0.389393	0.743989	1.16498	1.05711	0.578277	0.660155																[000000000000000]	Unigene004008	1	2813	gi|224105919|ref|XP_002313979.1|_predicted_protein_[Populus_trichocarpa]	58.21	9e-15		GO:0005515|GO:0051087|	PF00240 (Ubiquitin family);PF02179 (BAG domain);	SSF54236|SSF63491|
	Unigene004042	AT3G51780	ATBAG4	BCL-2-associated athanogene 4 [Source:TAIR_LOCUS;Acc:AT3G51780]	0.177549	0.5239	0.545111	0.514634	0.505064	0.43004																[000000000000000]	Unigene004042	1	2805	gi|224105919|ref|XP_002313979.1|_predicted_protein_[Populus_trichocarpa]	51.76	1e-09		GO:0005515|GO:0051087|	PF00240 (Ubiquitin family);PF02179 (BAG domain);	SSF54236|SSF63491|
	Unigene004390	AT1G67280		Glyoxalase/Bleomycin resistance protein/Dioxygenase superfamily protein [Source:TAIR_LOCUS;Acc:AT1G67280]	39.5723	28.9338	30.4772	27.1935	20.2722	33.6035																[000000000000000]	Unigene004390	1	2730	gi|462397640|gb|EMJ03308.1|_hypothetical_protein_PRUPE_ppa007643mg_[Prunus_persica]	84.02	0			PF00903 (Glyoxalase/Bleomycin resistance protein/Dioxygenase superfamily);PF05703 (Auxin canalisation);PF08458 (Plant pleckstrin homology-like region);	SSF50729|SSF54593|
	Unigene004481	AT5G02500	HSC70-1	heat shock cognate protein 70-1 [Source:TAIR_LOCUS;Acc:AT5G02500]	184.947	415.929	328.247	132.607	116.28	76.868																[000000000000000]	Unigene004481	1	2707	gi|340784765|gb|AEK70336.1|_heat_shock_protein_70_[Paeonia_lactiflora]	95.38	0	ko03040 Spliceosome; ko04010 MAPK signaling pathway; ko04141 Protein processing in endoplasmic reticulum; ko04144 Endocytosis; ko04612 Antigen processing and presentation; ko05145 Toxoplasmosis; ko05162 Measles; ko05164 Influenza A; ;		PF00012 (Hsp70 protein);	SSF100920|SSF100934|SSF53067|										cellular protein metabolic process
	Unigene004646	AT4G24280	cpHsc70-1	chloroplast heat shock protein 70-1 [Source:TAIR_LOCUS;Acc:AT4G24280]	49.1938	103.88	56.9911	46.4835	66.6203	71.8323																[000000000000000]	Unigene004646	1	2673	gi|449442347|ref|XP_004138943.1|_PREDICTED:_stromal_70_kDa_heat_shock-related_protein,_chloroplastic-like_[Cucumis_sativus]	83.78	0	ko03018 RNA degradation; ko05152 Tuberculosis; ;		PF00012 (Hsp70 protein);	SSF100920|SSF100934|SSF53067|										cellular protein metabolic process
	Unigene004989	AT2G25930	ELF3	hydroxyproline-rich glycoprotein family protein [Source:TAIR_LOCUS;Acc:AT2G25930]	9.58782	14.4274	9.20627	10.341	8.89832	12.8042																[000000000000000]	Unigene004989	1	2606	gi|225429428|ref|XP_002278577.1|_PREDICTED:_protein_EARLY_FLOWERING_3-like_[Vitis_vinifera]	57.62	0	ko04712 Circadian rhythm - plant; ;						response to auxin stimulus					response to abscisic acid stimulus
	Unigene005299	AT5G02500	HSC70-1	heat shock cognate protein 70-1 [Source:TAIR_LOCUS;Acc:AT5G02500]	108.835	156.647	143.856	61.3812	76.416	54.3257																[000000000000000]	Unigene005299	1	2546	gi|340784765|gb|AEK70336.1|_heat_shock_protein_70_[Paeonia_lactiflora]	95.69	0	ko03040 Spliceosome; ko04010 MAPK signaling pathway; ko04141 Protein processing in endoplasmic reticulum; ko04144 Endocytosis; ko04612 Antigen processing and presentation; ko05145 Toxoplasmosis; ko05162 Measles; ko05164 Influenza A; ;		PF00012 (Hsp70 protein);	SSF100920|SSF100934|SSF53067|										cellular protein metabolic process
	Unigene005424	AT3G18990	VRN1	AP2/B3-like transcriptional factor family protein [Source:TAIR_LOCUS;Acc:AT3G18990]	1.03656	1.32225	1.2732	0.803605	1.57551	0.996614																[000000000000000]	Unigene005424	1	2525	gi|302142388|emb|CBI19591.3|_unnamed_protein_product_[Vitis_vinifera]	82.86	4e-08		GO:0003677|GO:0006355|	PF02362 (B3 DNA binding domain);	SSF101936|
	Unigene005851	AT5G04590	SIR	sulfite reductase [Source:TAIR_LOCUS;Acc:AT5G04590]	112.7	139.883	86.0558	57.2943	68.7811	77.1093																[000000000000000]	Unigene005851	1	2454	gi|224059552|ref|XP_002299903.1|_predicted_protein_[Populus_trichocarpa]	87.42	0	ko00920 Sulfur metabolism; ko01100 Metabolic pathways; ko01120 Microbial metabolism in diverse environments; ;	GO:0016491|GO:0020037|GO:0051536|GO:0055114|	PF01077 (Nitrite and sulphite reductase 4Fe-4S domain);PF03460 (Nitrite/Sulfite reductase ferredoxin-like half domain);	SSF55124|SSF56014|
	Unigene005970	AT3G06510	SFR2	Glycosyl hydrolase superfamily protein [Source:TAIR_LOCUS;Acc:AT3G06510]	9.30418	10.3358	9.13105	10.0794	7.60933	8.77633																[000000000000000]	Unigene005970	1	2436	gi|225432051|ref|XP_002280268.1|_PREDICTED:_beta-glucosidase-like_SFR2,_chloroplastic-like_[Vitis_vinifera]	82.1	0		GO:0004553|GO:0005975|	PF00232 (Glycosyl hydrolase family 1);	SSF51445|									starch biosynthetic process
	Unigene005974	AT4G24190	SHD	Chaperone protein htpG family protein [Source:TAIR_LOCUS;Acc:AT4G24190]	0	0	0	0.319809	0.202832	1.10315																[000000000000000]	Unigene005974	1	2436	gi|159474294|ref|XP_001695264.1|_heat_shock_protein_90A_[Chlamydomonas_reinhardtii]	67.06	0	ko04141 Protein processing in endoplasmic reticulum; ko04612 Antigen processing and presentation; ko04621 NOD-like receptor signaling pathway; ko04626 Plant-pathogen interaction; ko04914 Progesterone-mediated oocyte maturation; ko05200 Pathways in cancer; ; ;	GO:0005524|GO:0006457|GO:0006950|GO:0051082|	PF00183 (Hsp90 protein);PF13589 (Histidine kinase-, DNA gyrase B-, and HSP90-like ATPase);	SSF110942|SSF54211|SSF55874|										cellular protein metabolic process
	Unigene006129	AT5G02500	HSC70-1	heat shock cognate protein 70-1 [Source:TAIR_LOCUS;Acc:AT5G02500]	1280.5	736.02	908.835	684.718	716.493	508.215																[000000000000000]	Unigene006129	1	2413	gi|340784765|gb|AEK70336.1|_heat_shock_protein_70_[Paeonia_lactiflora]	100	0	ko03040 Spliceosome; ko04010 MAPK signaling pathway; ko04141 Protein processing in endoplasmic reticulum; ko04144 Endocytosis; ko04612 Antigen processing and presentation; ko05145 Toxoplasmosis; ko05162 Measles; ko05164 Influenza A; ;		PF00012 (Hsp70 protein);	SSF100920|SSF100934|SSF53067|										cellular protein metabolic process
	Unigene006214	AT5G02500	HSC70-1	heat shock cognate protein 70-1 [Source:TAIR_LOCUS;Acc:AT5G02500]	779.605	2182.23	1979.24	612.389	490.884	455.94																[000000000000000]	Unigene006214	1	2401	gi|255573627|ref|XP_002527736.1|_heat_shock_protein,_putative_[Ricinus_communis]	95.67	0	ko03040 Spliceosome; ko04010 MAPK signaling pathway; ko04141 Protein processing in endoplasmic reticulum; ko04144 Endocytosis; ko04612 Antigen processing and presentation; ko05145 Toxoplasmosis; ko05162 Measles; ko05164 Influenza A; ;		PF00012 (Hsp70 protein);	SSF100920|SSF100934|SSF53067|										cellular protein metabolic process
	Unigene006245	AT3G08720	ATPK19	serine/threonine protein kinase 2 [Source:TAIR_LOCUS;Acc:AT3G08720]	2.70549	3.08465	1.54947	2.86128	3.43701	1.87145																[000000000000000]	Unigene006245	1	2397	gi|356532147|ref|XP_003534635.1|_PREDICTED:_serine/threonine-protein_kinase_AtPK2/AtPK19-like_[Glycine_max]	48.11	3e-50														positive regulation of protein metabolic process|cellular protein metabolic process|regulation of protein metabolic process|positive regulation of cellular protein metabolic process
	Unigene006331	AT1G50460	HKL1	hexokinase-like 1 [Source:TAIR_LOCUS;Acc:AT1G50460]	5.59831	4.40914	9.58778	6.07648	3.44181	3.4246																[000000000000000]	Unigene006331	1	2384	gi|147820969|emb|CAN74594.1|_hypothetical_protein_VITISV_003476_[Vitis_vinifera]	58.74	4e-34	ko00010 Glycolysis / Gluconeogenesis; ko00051 Fructose and mannose metabolism; ko00052 Galactose metabolism; ko00500 Starch and sucrose metabolism; ko00520 Amino sugar and nucleotide sugar metabolism; ko00521 Streptomycin biosynthesis; ; ko01100 Metabolic pathways; ko01110 Biosynthesis of secondary metabolites; ko01120 Microbial metabolism in diverse environments; ko04910 Insulin signaling pathwa…	GO:0005524|GO:0005975|GO:0016773|	PF00349 (Hexokinase);PF03727 (Hexokinase);	SSF53067|	Tip growth
	Unigene006422	AT2G39730	RCA	rubisco activase [Source:TAIR_LOCUS;Acc:AT2G39730]	1.35168	2.9949	1.64211	1.4318	1.43454	1.16903																[000000000000000]	Unigene006422	1	2370	gi|359481752|ref|XP_002270571.2|_PREDICTED:_ribulose_bisphosphate_carboxylase/oxygenase_activase_1,_chloroplastic-like_[Vitis_vinifera]	78.12	3e-63
	Unigene006473	AT3G06510	SFR2	Glycosyl hydrolase superfamily protein [Source:TAIR_LOCUS;Acc:AT3G06510]	10.1474	12.7651	9.11771	11.5634	8.51949	11.5556																[000000000000000]	Unigene006473	1	2361	gi|225432051|ref|XP_002280268.1|_PREDICTED:_beta-glucosidase-like_SFR2,_chloroplastic-like_[Vitis_vinifera]	82.1	0		GO:0004553|GO:0005975|	PF00232 (Glycosyl hydrolase family 1);	SSF51445|									starch biosynthetic process
	Unigene006898	AT2G19450	TAG1	membrane bound O-acyl transferase (MBOAT) family protein [Source:TAIR_LOCUS;Acc:AT2G19450]	38.4364	48.0696	64.6329	43.1606	27.562	22.7588																[000000000000000]	Unigene006898	1	2296	gi|462399158|gb|EMJ04826.1|_hypothetical_protein_PRUPE_ppa003936mg_[Prunus_persica]	72.91	0	ko00561 Glycerolipid metabolism; ko00830 Retinol metabolism; ko01100 Metabolic pathways; ko04975 Fat digestion and absorption; ;		PF03062 (MBOAT, membrane-bound O-acyltransferase family);									response to abscisic acid stimulus
	Unigene006991	AT4G17090	CT-BMY	chloroplast beta-amylase [Source:TAIR_LOCUS;Acc:AT4G17090]	64.9722	89.8965	84.1818	69.6409	42.8091	38.9028																[000000000000000]	Unigene006991	1	2284	gi|224138788|ref|XP_002326690.1|_predicted_protein_[Populus_trichocarpa]	73.47	0	ko00500 Starch and sucrose metabolism; ko01100 Metabolic pathways; ;	GO:0000272|GO:0016161|	PF01373 (Glycosyl hydrolase family 14);	SSF51445|
	Unigene007144	AT3G26744	ICE1	basic helix-loop-helix (bHLH) DNA-binding superfamily protein [Source:TAIR_LOCUS;Acc:AT3G26744]	14.319	4.59171	6.08037	3.0212	11.1237	16.6564																[000000000000000]	Unigene007144	1	2264	gi|325976998|gb|ADZ48234.1|_ICE-like_protein_[Corylus_heterophylla]	64.39	9e-171		GO:0046983|	PF00010 (Helix-loop-helix DNA-binding domain);	SSF47459|
	Unigene007208	AT3G06510	SFR2	Glycosyl hydrolase superfamily protein [Source:TAIR_LOCUS;Acc:AT3G06510]	7.9488	11.177	7.69758	9.35531	7.53949	9.05776																[000000000000000]	Unigene007208	1	2255	gi|225432051|ref|XP_002280268.1|_PREDICTED:_beta-glucosidase-like_SFR2,_chloroplastic-like_[Vitis_vinifera]	82.1	0		GO:0004553|GO:0005975|	PF00232 (Glycosyl hydrolase family 1);	SSF51445|									starch biosynthetic process
	Unigene007298	AT5G12250	TUB6	beta-6 tubulin [Source:TAIR_LOCUS;Acc:AT5G12250]	15.7952	9.60117	9.2948	5.68939	23.152	34.4732																[000000000000000]	Unigene007298	1	2244	gi|414880071|tpg|DAA57202.1|_TPA:_beta_tubulin6_[Zea_mays]	93.33	0	ko04145 Phagosome; ko04540 Gap junction; ko05130 Pathogenic Escherichia coli infection; ;	GO:0003924|GO:0005525|GO:0006184|GO:0043234|GO:0051258|	PF00091 (Tubulin/FtsZ family, GTPase domain);PF03953 (Tubulin C-terminal domain);	SSF52490|SSF55307|
	Unigene007309	AT1G55490	CPN60B	chaperonin 60 beta [Source:TAIR_LOCUS;Acc:AT1G55490]	10.5395	10.499	11.9883	9.8232	7.3803	10.1929																[000000000000000]	Unigene007309	1	2243	gi|359473645|ref|XP_002269341.2|_PREDICTED:_chaperonin_60_subunit_beta_4,_chloroplastic-like_[Vitis_vinifera]	88.05	0	ko03018 RNA degradation; ko04940 Type I diabetes mellitus; ko05152 Tuberculosis; ;	GO:0005524|GO:0044267|	PF00118 (TCP-1/cpn60 chaperonin family);	SSF48592|SSF52029|										cellular protein metabolic process
	Unigene007544	AT5G12250	TUB6	beta-6 tubulin [Source:TAIR_LOCUS;Acc:AT5G12250]	23.0187	10.297	10.0775	7.8268	23.6072	32.5114																[000000000000000]	Unigene007544	1	2214	gi|414880071|tpg|DAA57202.1|_TPA:_beta_tubulin6_[Zea_mays]	93.33	0	ko04145 Phagosome; ko04540 Gap junction; ko05130 Pathogenic Escherichia coli infection; ;
	Unigene007802	AT4G17615	CBL1	calcineurin B-like protein 1 [Source:TAIR_LOCUS;Acc:AT4G17615]	19.6126	12.7897	17.9368	11.9041	5.91677	9.5468																[000000000000000]	Unigene007802	1	2180	gi|225466649|ref|XP_002273174.1|_PREDICTED:_calcineurin_B-like_protein_01_[Vitis_vinifera]	92.02	5e-124	ko04010 MAPK signaling pathway; ko04020 Calcium signaling pathway; ko04114 Oocyte meiosis; ko04210 Apoptosis; ko04310 Wnt signaling pathway; ko04360 Axon guidance; ko04370 VEGF signaling pathway; ko04650 Natural killer cell mediated cytotoxicity; ko04660 T cell receptor signaling pathway; ko04662 B cell receptor signaling pathway; ko04720 Long-term potentiation; ko04724 Glutamatergic synapse; ko0…		PF13499 (EF-hand domain pair);PF13833 (EF-hand domain pair);	SSF47473|								cellular response to abscisic acid stimulus|abscisic acid mediated signaling pathway				calcium ion binding
	Unigene007810	AT4G37930	SHM1	serine transhydroxymethyltransferase 1 [Source:TAIR_LOCUS;Acc:AT4G37930]	88.2402	60.8657	33.2887	28.5493	32.3391	102.244																[000000000000000]	Unigene007810	1	2179	gi|359495798|ref|XP_002262872.2|_PREDICTED:_serine_hydroxymethyltransferase,_mitochondrial-like_[Vitis_vinifera]	91.12	0	ko00260 Glycine, serine and threonine metabolism; ko00460 Cyanoamino acid metabolism; ko00670 One carbon pool by folate; ko00680 Methane metabolism; ko01100 Metabolic pathways; ko01110 Biosynthesis of secondary metabolites; ko01120 Microbial metabolism in diverse environments; ;	GO:0004372|GO:0006544|GO:0006563|	PF00464 (Serine hydroxymethyltransferase);	SSF53383|
	Unigene007890	AT5G12250	TUB6	beta-6 tubulin [Source:TAIR_LOCUS;Acc:AT5G12250]	31.9211	11.2472	14.0319	8.92293	16.3858	30.1038																[000000000000000]	Unigene007890	1	2168	gi|414880071|tpg|DAA57202.1|_TPA:_beta_tubulin6_[Zea_mays]	93.33	0	ko04145 Phagosome; ko04540 Gap junction; ko05130 Pathogenic Escherichia coli infection; ;	GO:0003924|GO:0005525|GO:0006184|GO:0043234|GO:0051258|	PF00091 (Tubulin/FtsZ family, GTPase domain);PF03953 (Tubulin C-terminal domain);	SSF52490|SSF55307|
	Unigene008041	AT3G18990	VRN1	AP2/B3-like transcriptional factor family protein [Source:TAIR_LOCUS;Acc:AT3G18990]	2.22718	1.68956	1.5224	1.83324	2.34727	1.85993																[000000000000000]	Unigene008041	1	2154	gi|302142388|emb|CBI19591.3|_unnamed_protein_product_[Vitis_vinifera]	63.89	2e-37		GO:0003677|GO:0006355|	PF02362 (B3 DNA binding domain);	SSF101936|
	Unigene008061	AT5G12250	TUB6	beta-6 tubulin [Source:TAIR_LOCUS;Acc:AT5G12250]	13.6764	6.22761	5.77674	3.93139	8.59005	43.0713																[000000000000000]	Unigene008061	1	2152	gi|414880071|tpg|DAA57202.1|_TPA:_beta_tubulin6_[Zea_mays]	93.12	0	ko04145 Phagosome; ko04540 Gap junction; ko05130 Pathogenic Escherichia coli infection; ;	GO:0003924|GO:0005525|GO:0006184|GO:0043234|GO:0051258|	PF00091 (Tubulin/FtsZ family, GTPase domain);PF03953 (Tubulin C-terminal domain);	SSF52490|SSF55307|
	Unigene008263	AT1G22770	GI	gigantea protein (GI) [Source:TAIR_LOCUS;Acc:AT1G22770]	6.24498	26.3013	22.4827	19.4112	10.5127	5.35987																[000000000000000]	Unigene008263	1	2129	gi|301087235|gb|ADK60834.1|_gigantea,_partial_[Arachis_diogoi]	93.85	5e-30															response to reactive oxygen species
	Unigene008366	AT2G26640	KCS11	3-ketoacyl-CoA synthase 11 [Source:TAIR_LOCUS;Acc:AT2G26640]	10.5719	3.90669	7.20125	4.6142	5.73548	11.1387																[000000000000000]	Unigene008366	1	2117	gi|225445394|ref|XP_002284986.1|_PREDICTED:_3-ketoacyl-CoA_synthase_11_[Vitis_vinifera]	86.07	0		GO:0003824|GO:0006633|GO:0008152|GO:0008610|GO:0016020|GO:0016747|	PF08392 (FAE1/Type III polyketide synthase-like protein);PF08541 (3-Oxoacyl-[acyl-carrier-protein (ACP)] synthase III C terminal);	SSF53901|
	Unigene008377	AT5G12250	TUB6	beta-6 tubulin [Source:TAIR_LOCUS;Acc:AT5G12250]	16.7285	6.80441	7.47463	4.91949	11.4938	31.2844																[000000000000000]	Unigene008377	1	2115	gi|414880071|tpg|DAA57202.1|_TPA:_beta_tubulin6_[Zea_mays]	93.19	0	ko04145 Phagosome; ko04540 Gap junction; ko05130 Pathogenic Escherichia coli infection; ;	GO:0003924|GO:0005525|GO:0006184|GO:0043234|GO:0051258|	PF00091 (Tubulin/FtsZ family, GTPase domain);PF03953 (Tubulin C-terminal domain);	SSF52490|SSF55307|
	Unigene008692	AT5G12250	TUB6	beta-6 tubulin [Source:TAIR_LOCUS;Acc:AT5G12250]	90.8471	29.4974	26.4781	34.2868	74.5736	91.8548																[000000000000000]	Unigene008692	1	2083	gi|293331107|ref|NP_001167651.1|_uncharacterized_protein_LOC100381281_[Zea_mays]	98.15	0	ko04145 Phagosome; ko04540 Gap junction; ko05130 Pathogenic Escherichia coli infection; ;	GO:0003924|GO:0005525|GO:0006184|GO:0043234|GO:0051258|	PF00091 (Tubulin/FtsZ family, GTPase domain);PF03953 (Tubulin C-terminal domain);	SSF52490|SSF55307|
	Unigene008808	AT3G51780	ATBAG4	BCL-2-associated athanogene 4 [Source:TAIR_LOCUS;Acc:AT3G51780]	0.657565	0.909061	0.939763	0.934032	0.634289	0.577042																[000000000000000]	Unigene008808	1	2070	gi|224105919|ref|XP_002313979.1|_predicted_protein_[Populus_trichocarpa]	73.68	3e-28		GO:0005515|GO:0051087|	PF00240 (Ubiquitin family);PF02179 (BAG domain);	SSF54236|SSF63491|
	Unigene008941	AT1G22770	GI	gigantea protein (GI) [Source:TAIR_LOCUS;Acc:AT1G22770]	6.57703	23.6191	20.717	17.6311	9.61524	4.97632																[000000000000000]	Unigene008941	1	2057	gi|301087235|gb|ADK60834.1|_gigantea,_partial_[Arachis_diogoi]	93.85	4e-30															response to reactive oxygen species
	Unigene009245	AT2G26640	KCS11	3-ketoacyl-CoA synthase 11 [Source:TAIR_LOCUS;Acc:AT2G26640]	19.6093	9.99544	17.1739	8.77059	11.4726	9.13421																[000000000000000]	Unigene009245	1	2022	gi|225432862|ref|XP_002283935.1|_PREDICTED:_3-ketoacyl-CoA_synthase_11_[Vitis_vinifera]	80	0		GO:0003824|GO:0006633|GO:0008152|GO:0008610|GO:0016020|GO:0016747|	PF08392 (FAE1/Type III polyketide synthase-like protein);PF08541 (3-Oxoacyl-[acyl-carrier-protein (ACP)] synthase III C terminal);	SSF53901|
	Unigene009362	AT4G17615	CBL1	calcineurin B-like protein 1 [Source:TAIR_LOCUS;Acc:AT4G17615]	6.38614	4.59866	5.68972	5.02383	2.86244	3.18125																[000000000000000]	Unigene009362	1	2010	gi|224126609|ref|XP_002329597.1|_predicted_protein_[Populus_trichocarpa]	72	6e-59	ko04010 MAPK signaling pathway; ko04020 Calcium signaling pathway; ko04114 Oocyte meiosis; ko04210 Apoptosis; ko04310 Wnt signaling pathway; ko04360 Axon guidance; ko04370 VEGF signaling pathway; ko04650 Natural killer cell mediated cytotoxicity; ko04660 T cell receptor signaling pathway; ko04662 B cell receptor signaling pathway; ko04720 Long-term potentiation; ko04724 Glutamatergic synapse; ko0…		PF13202 (EF hand);	SSF47473|								cellular response to abscisic acid stimulus|abscisic acid mediated signaling pathway				calcium ion binding
	Unigene009454	AT3G51780	ATBAG4	BCL-2-associated athanogene 4 [Source:TAIR_LOCUS;Acc:AT3G51780]	0.715247	0.805394	0.527422	0.622126	0.404312	0.695446																[000000000000000]	Unigene009454	1	2001	gi|224105919|ref|XP_002313979.1|_predicted_protein_[Populus_trichocarpa]	73.68	2e-28		GO:0005515|GO:0051087|	PF00240 (Ubiquitin family);PF02179 (BAG domain);	SSF54236|SSF63491|
	Unigene009527	AT4G35090	CAT2	catalase 2 [Source:TAIR_LOCUS;Acc:AT4G35090]	140.018	323.356	231.833	250.425	368.641	206.24																[000000000000000]	Unigene009527	1	1994	gi|211906480|gb|ACJ11733.1|_catalase_[Gossypium_hirsutum]	94.72	0	ko00380 Tryptophan metabolism; ko00680 Methane metabolism; ko01100 Metabolic pathways; ko01120 Microbial metabolism in diverse environments; ko04146 Peroxisome; ko05014 Amyotrophic lateral sclerosis (ALS); ;	GO:0004096|GO:0020037|GO:0055114|	PF00199 (Catalase);PF06628 (Catalase-related immune-responsive);	SSF56634|		Catalase (Cat)									response to reactive oxygen species|reactive oxygen species metabolic process
	Unigene009530	AT1G16880	F6I1.12	uridylyltransferase-related [Source:TAIR_LOCUS;Acc:AT1G16880]	72.7608	38.7555	30.1785	32.9187	33.9299	75.4756																[000000000000000]	Unigene009530	1	1994	gi|359483143|ref|XP_003632910.1|_PREDICTED:_unknown_protein_DS12_from_2D-PAGE_of_leaf,_chloroplastic-like_[Vitis_vinifera]	75.09	1e-143				SSF55021|
	Unigene009661	AT4G09650	ATPD	ATP synthase delta-subunit gene [Source:TAIR_LOCUS;Acc:AT4G09650]	9.77903	13.1923	12.389	12.2768	8.93407	11.5828																[000000000000000]	Unigene009661	1	1983	gi|225460496|ref|XP_002274963.1|_PREDICTED:_ATP_synthase_delta_chain,_chloroplastic_[Vitis_vinifera]	63.31	3e-95		GO:0015986|GO:0046933|	PF00213 (ATP synthase delta (OSCP) subunit);	SSF47928|									starch biosynthetic process
	Unigene009818	AT3G18990	VRN1	AP2/B3-like transcriptional factor family protein [Source:TAIR_LOCUS;Acc:AT3G18990]	8.23559	6.14838	7.39285	4.25575	3.85481	6.09566																[000000000000000]	Unigene009818	1	1968	gi|147816543|emb|CAN72783.1|_hypothetical_protein_VITISV_008016_[Vitis_vinifera]	34.56	5e-37		GO:0003677|GO:0006355|	PF02362 (B3 DNA binding domain);	SSF101936|
	Unigene010128	AT5G12250	TUB6	beta-6 tubulin [Source:TAIR_LOCUS;Acc:AT5G12250]	144.564	48.3044	48.9428	55.5413	131.559	165.453																[000000000000000]	Unigene010128	1	1938	gi|293331107|ref|NP_001167651.1|_uncharacterized_protein_LOC100381281_[Zea_mays]	95.96	0	ko04145 Phagosome; ko04540 Gap junction; ko05130 Pathogenic Escherichia coli infection; ;	GO:0003924|GO:0005525|GO:0006184|GO:0043234|GO:0051258|	PF00091 (Tubulin/FtsZ family, GTPase domain);PF03953 (Tubulin C-terminal domain);	SSF52490|SSF55307|
	Unigene010136	AT4G17615	CBL1	calcineurin B-like protein 1 [Source:TAIR_LOCUS;Acc:AT4G17615]	2.79351	2.36348	3.9073	2.5652	0.88589	1.75605																[000000000000000]	Unigene010136	1	1936	gi|225466649|ref|XP_002273174.1|_PREDICTED:_calcineurin_B-like_protein_01_[Vitis_vinifera]	84.44	2e-66	ko04010 MAPK signaling pathway; ko04020 Calcium signaling pathway; ko04114 Oocyte meiosis; ko04210 Apoptosis; ko04310 Wnt signaling pathway; ko04360 Axon guidance; ko04370 VEGF signaling pathway; ko04650 Natural killer cell mediated cytotoxicity; ko04660 T cell receptor signaling pathway; ko04662 B cell receptor signaling pathway; ko04720 Long-term potentiation; ko04724 Glutamatergic synapse; ko0…		PF13499 (EF-hand domain pair);	SSF47473|								cellular response to abscisic acid stimulus|abscisic acid mediated signaling pathway				calcium ion binding
	Unigene010199	AT2G26640	KCS11	3-ketoacyl-CoA synthase 11 [Source:TAIR_LOCUS;Acc:AT2G26640]	2.08754	0.904313	1.36412	2.54587	1.70417	3.0292																[000000000000000]	Unigene010199	1	1931	gi|225432862|ref|XP_002283935.1|_PREDICTED:_3-ketoacyl-CoA_synthase_11_[Vitis_vinifera]	83.14	0		GO:0003824|GO:0006633|GO:0008152|GO:0008610|GO:0016020|GO:0016747|	PF08392 (FAE1/Type III polyketide synthase-like protein);PF08541 (3-Oxoacyl-[acyl-carrier-protein (ACP)] synthase III C terminal);	SSF53901|
	Unigene010249	AT2G26640	KCS11	3-ketoacyl-CoA synthase 11 [Source:TAIR_LOCUS;Acc:AT2G26640]	2.13551	1.6867	1.0797	3.16266	2.42299	6.83686																[000000000000000]	Unigene010249	1	1926	gi|225432862|ref|XP_002283935.1|_PREDICTED:_3-ketoacyl-CoA_synthase_11_[Vitis_vinifera]	83.33	0		GO:0003824|GO:0006633|GO:0008152|GO:0008610|GO:0016020|GO:0016747|	PF08392 (FAE1/Type III polyketide synthase-like protein);PF08541 (3-Oxoacyl-[acyl-carrier-protein (ACP)] synthase III C terminal);	SSF53901|
	Unigene010318	AT3G18990	VRN1	AP2/B3-like transcriptional factor family protein [Source:TAIR_LOCUS;Acc:AT3G18990]	1.16152	0.90818	0.658713	0.622526	1.343	0.912573																[000000000000000]	Unigene010318	1	1919	gi|302142388|emb|CBI19591.3|_unnamed_protein_product_[Vitis_vinifera]	44.44	4e-06		GO:0003677|GO:0006355|	PF02362 (B3 DNA binding domain);	SSF101936|
	Unigene010328	AT2G36530	LOS2	Enolase [Source:TAIR_LOCUS;Acc:AT2G36530]	783.166	961.283	1194.7	795.21	610.666	694.333																[000000000000000]	Unigene010328	1	1918	gi|462397586|gb|EMJ03254.1|_hypothetical_protein_PRUPE_ppa005779mg_[Prunus_persica]	93.69	0	ko00010 Glycolysis / Gluconeogenesis; ko00680 Methane metabolism; ko01100 Metabolic pathways; ko01110 Biosynthesis of secondary metabolites; ko01120 Microbial metabolism in diverse environments; ko03018 RNA degradation; ;	GO:0000015|GO:0000287|GO:0004634|GO:0006096|	PF00113 (Enolase, C-terminal TIM barrel domain);PF03952 (Enolase, N-terminal domain);	SSF51604|SSF54826|								response to abscisic acid stimulus
	Unigene010370	AT1G68530	CUT1	3-ketoacyl-CoA synthase 6 [Source:TAIR_LOCUS;Acc:AT1G68530]	38.0673	23.1311	24.4605	39.6515	37.9206	75.3066																[000000000000000]	Unigene010370	1	1913	gi|356575546|ref|XP_003555901.1|_PREDICTED:_3-ketoacyl-CoA_synthase_6-like_[Glycine_max]	88.1	0		GO:0003824|GO:0006633|GO:0008152|GO:0008610|GO:0016020|GO:0016747|	PF08392 (FAE1/Type III polyketide synthase-like protein);PF08541 (3-Oxoacyl-[acyl-carrier-protein (ACP)] synthase III C terminal);	SSF53901|
	Unigene010480	AT4G34150		Calcium-dependent lipid-binding (CaLB domain) family protein [Source:TAIR_LOCUS;Acc:AT4G34150]	27.0165	4.07245	9.2077	7.60622	9.3388	5.38229																[000000000000000]	Unigene010480	1	1900	gi|225428883|ref|XP_002285315.1|_PREDICTED:_uncharacterized_protein_LOC100241815_[Vitis_vinifera]	88.37	6e-36		GO:0005515|	PF00168 (C2 domain);	SSF49562|
	Unigene010499	AT2G27720	RPP2A	60S acidic ribosomal protein family [Source:TAIR_LOCUS;Acc:AT2G27720]	26.5001	77.7763	59.9545	26.7002	70.4002	117.081																[000000000000000]	Unigene010499	1	1899	gi|76160941|gb|ABA40434.1|_60s_acidic_ribosomal_protein-like_protein_[Solanum_tuberosum]	86.21	1e-10
	Unigene010643	AT3G09200	RPP0B	Ribosomal protein L10 family protein [Source:TAIR_LOCUS;Acc:AT3G09200]	8.63457	9.35295	11.0277	7.4527	7.90925	7.88014																[000000000000000]	Unigene010643	1	1884	gi|147776317|emb|CAN76468.1|_hypothetical_protein_VITISV_030042_[Vitis_vinifera]	95.62	3e-81
	Unigene010667	AT2G37220		RNA-binding (RRM/RBD/RNP motifs) family protein [Source:TAIR_LOCUS;Acc:AT2G37220]	203.717	154.304	129.767	153.845	164.538	179.163																[000000000000000]	Unigene010667	1	1881	gi|225440003|ref|XP_002281642.1|_PREDICTED:_31_kDa_ribonucleoprotein,_chloroplastic_isoform_1_[Vitis_vinifera]	49.32	6e-13	ko05130 Pathogenic Escherichia coli infection; ;	GO:0003676|	PF00076 (RNA recognition motif. (a.k.a. RRM, RBD, or RNP domain));	SSF54928|								response to abscisic acid stimulus
	Unigene010685	AT2G26640	KCS11	3-ketoacyl-CoA synthase 11 [Source:TAIR_LOCUS;Acc:AT2G26640]	11.2541	5.21161	9.3556	5.11078	6.65976	6.1863																[000000000000000]	Unigene010685	1	1879	gi|225432862|ref|XP_002283935.1|_PREDICTED:_3-ketoacyl-CoA_synthase_11_[Vitis_vinifera]	79.89	0		GO:0003824|GO:0006633|GO:0008152|GO:0008610|GO:0016020|GO:0016747|	PF08392 (FAE1/Type III polyketide synthase-like protein);PF08541 (3-Oxoacyl-[acyl-carrier-protein (ACP)] synthase III C terminal);	SSF53901|
	Unigene010699	AT3G18990	VRN1	AP2/B3-like transcriptional factor family protein [Source:TAIR_LOCUS;Acc:AT3G18990]	4.0232	4.46522	4.64015	2.61184	2.17181	4.42867																[000000000000000]	Unigene010699	1	1878	gi|147775102|emb|CAN65918.1|_hypothetical_protein_VITISV_028778_[Vitis_vinifera]	33.74	4e-41		GO:0003677|GO:0006355|	PF02362 (B3 DNA binding domain);	SSF101936|
	Unigene010734	AT2G26640	KCS11	3-ketoacyl-CoA synthase 11 [Source:TAIR_LOCUS;Acc:AT2G26640]	2.00351	0.21197	0.77495	2.52552	0.974853	2.08638																[000000000000000]	Unigene010734	1	1874	gi|225432862|ref|XP_002283935.1|_PREDICTED:_3-ketoacyl-CoA_synthase_11_[Vitis_vinifera]	82.18	0		GO:0003824|GO:0006633|GO:0008152|GO:0008610|GO:0016020|GO:0016747|	PF08392 (FAE1/Type III polyketide synthase-like protein);PF08541 (3-Oxoacyl-[acyl-carrier-protein (ACP)] synthase III C terminal);	SSF53901|
	Unigene010792	AT2G26640	KCS11	3-ketoacyl-CoA synthase 11 [Source:TAIR_LOCUS;Acc:AT2G26640]	2.24576	0.525085	0.928375	3.1437	1.77164	3.37264																[000000000000000]	Unigene010792	1	1869	gi|225432862|ref|XP_002283935.1|_PREDICTED:_3-ketoacyl-CoA_synthase_11_[Vitis_vinifera]	82.38	0		GO:0003824|GO:0006633|GO:0008152|GO:0008610|GO:0016020|GO:0016747|	PF08392 (FAE1/Type III polyketide synthase-like protein);PF08541 (3-Oxoacyl-[acyl-carrier-protein (ACP)] synthase III C terminal);	SSF53901|
	Unigene010934	AT5G12250	TUB6	beta-6 tubulin [Source:TAIR_LOCUS;Acc:AT5G12250]	0.427708	0.158687	0.158965	0.203616	0.247761	0.221251																[000000000000000]	Unigene010934	1	1856	gi|153799897|gb|ABS50667.1|_beta-tubulin_[Eucalyptus_grandis]	90	9e-87
	Unigene011065	AT3G09200	RPP0B	Ribosomal protein L10 family protein [Source:TAIR_LOCUS;Acc:AT3G09200]	9.30641	11.0542	11.5511	7.34385	8.93457	8.48382																[000000000000000]	Unigene011065	1	1842	gi|147776317|emb|CAN76468.1|_hypothetical_protein_VITISV_030042_[Vitis_vinifera]	95.62	2e-81
	Unigene011086	AT5G53000	TAP46	2A phosphatase associated protein of 46 kD [Source:TAIR_LOCUS;Acc:AT5G53000]	44.2451	58.4744	60.5225	55.4455	36.5156	42.0165																[000000000000000]	Unigene011086	1	1840	gi|225455360|ref|XP_002277330.1|_PREDICTED:_PP2A_regulatory_subunit_TAP46_[Vitis_vinifera]	81.23	0		GO:0009966|	PF04177 (TAP42-like family);
	Unigene011318	AT1G50460	HKL1	hexokinase-like 1 [Source:TAIR_LOCUS;Acc:AT1G50460]	7.74078	5.33587	11.6105	12.3519	4.86343	4.91188																[000000000000000]	Unigene011318	1	1821	gi|225436573|ref|XP_002274759.1|_PREDICTED:_hexokinase-3_[Vitis_vinifera]	83.09	0	ko00010 Glycolysis / Gluconeogenesis; ko00051 Fructose and mannose metabolism; ko00052 Galactose metabolism; ko00500 Starch and sucrose metabolism; ko00520 Amino sugar and nucleotide sugar metabolism; ko00521 Streptomycin biosynthesis; ; ko01100 Metabolic pathways; ko01110 Biosynthesis of secondary metabolites; ko01120 Microbial metabolism in diverse environments; ko04910 Insulin signaling pathwa…	GO:0005524|GO:0005975|GO:0016773|	PF00349 (Hexokinase);PF03727 (Hexokinase);	SSF53067|	Tip growth
	Unigene011360	AT4G04920	SFR6	sensitive to freezing 6 [Source:TAIR_LOCUS;Acc:AT4G04920]	2.45852	2.96092	4.29134	4.88433	4.06995	2.13785																[000000000000000]	Unigene011360	1	1817	gi|255556001|ref|XP_002519035.1|_conserved_hypothetical_protein_[Ricinus_communis]	84.11	0
	Unigene011415	AT5G51820	PGM	phosphoglucomutase [Source:TAIR_LOCUS;Acc:AT5G51820]	114.847	131.044	112.488	64.6208	74.1112	46.9923																[000000000000000]	Unigene011415	1	1812	gi|224120174|ref|XP_002318262.1|_predicted_protein_[Populus_trichocarpa]	70.9	2e-118	ko00010 Glycolysis / Gluconeogenesis; ko00030 Pentose phosphate pathway; ko00052 Galactose metabolism; ko00230 Purine metabolism; ko00500 Starch and sucrose metabolism; ko00520 Amino sugar and nucleotide sugar metabolism; ko00521 Streptomycin biosynthesis; ko01100 Metabolic pathways; ko01110 Biosynthesis of secondary metabolites; ko01120 Microbial metabolism in diverse environments; ;	GO:0005975|GO:0016868|	PF00408 (Phosphoglucomutase/phosphomannomutase, C-terminal domain);PF02879 (Phosphoglucomutase/phosphomannomutase, alpha/beta/alpha domain II);	SSF53738|SSF55957|									starch biosynthetic process
	Unigene011589	AT5G58070	ATTIL	temperature-induced lipocalin [Source:TAIR_LOCUS;Acc:AT5G58070]	191.878	105.582	119.276	62.2299	63.7584	68.2261																[000000000000000]	Unigene011589	1	1799	gi|77744871|gb|ABB02389.1|_temperature-induced_lipocalin'_[Populus_balsamifera]	68.85	6e-10			PF08212 (Lipocalin-like domain);	SSF50814|
	Unigene011594	AT1G74520	ATHVA22A	HVA22 homologue A [Source:TAIR_LOCUS;Acc:AT1G74520]	74.6754	19.941	33.5183	45.6662	17.2998	27.4706																[000000000000000]	Unigene011594	1	1798	gi|225456735|ref|XP_002275428.1|_PREDICTED:_HVA22-like_protein_a_[Vitis_vinifera]	83.83	6e-98			PF03134 (TB2/DP1, HVA22 family);									response to abscisic acid stimulus
	Unigene011603	AT4G04920	SFR6	sensitive to freezing 6 [Source:TAIR_LOCUS;Acc:AT4G04920]	0.863154	0.592233	1.38263	1.75135	0.916291	0.39725																[000000000000000]	Unigene011603	1	1797	gi|224076846|ref|XP_002305019.1|_predicted_protein_[Populus_trichocarpa]	87.5	3e-09
	Unigene011759	AT2G33800	RPS5	Ribosomal protein S5 family protein [Source:TAIR_LOCUS;Acc:AT2G33800]	43.4071	48.7607	36.6867	35.7276	39.3403	52.8588																[000000000000000]	Unigene011759	1	1785	gi|470115651|ref|XP_004294008.1|_PREDICTED:_30S_ribosomal_protein_S5,_chloroplastic-like_[Fragaria_vesca_subsp._vesca]	95.18	2e-42	ko03010 Ribosome; ;	GO:0003735|GO:0005622|GO:0005840|GO:0006412|	PF03719 (Ribosomal protein S5, C-terminal domain);	SSF54211|										cellular protein metabolic process
	Unigene011825	AT2G26640	KCS11	3-ketoacyl-CoA synthase 11 [Source:TAIR_LOCUS;Acc:AT2G26640]	1.95193	0.706	1.04026	2.68984	1.13029	2.56814																[000000000000000]	Unigene011825	1	1778	gi|225432862|ref|XP_002283935.1|_PREDICTED:_3-ketoacyl-CoA_synthase_11_[Vitis_vinifera]	81.99	0		GO:0003824|GO:0006633|GO:0008152|GO:0008610|GO:0016020|GO:0016747|	PF08392 (FAE1/Type III polyketide synthase-like protein);PF08541 (3-Oxoacyl-[acyl-carrier-protein (ACP)] synthase III C terminal);	SSF53901|
	Unigene012010	AT5G12250	TUB6	beta-6 tubulin [Source:TAIR_LOCUS;Acc:AT5G12250]	74.7501	18.7215	40.4871	68.7723	23.772	65.6706																[000000000000000]	Unigene012010	1	1763	gi|460240224|gb|AGH08228.1|_beta-tubulin_10_[Salix_arbutifolia]	97.9	0	ko04145 Phagosome; ko04540 Gap junction; ko05130 Pathogenic Escherichia coli infection; ;	GO:0003924|GO:0005525|GO:0006184|GO:0043234|GO:0051258|	PF00091 (Tubulin/FtsZ family, GTPase domain);PF03953 (Tubulin C-terminal domain);	SSF52490|SSF55307|
	Unigene012064	AT1G67280		Glyoxalase/Bleomycin resistance protein/Dioxygenase superfamily protein [Source:TAIR_LOCUS;Acc:AT1G67280]	85.5122	93.8855	89.9331	86.0864	88.0134	105.623																[000000000000000]	Unigene012064	1	1759	gi|359484559|ref|XP_003633121.1|_PREDICTED:_probable_lactoylglutathione_lyase,_chloroplast-like_isoform_2_[Vitis_vinifera]	85.71	0	ko00620 Pyruvate metabolism; ko04011 MAPK signaling pathway - yeast; ;		PF00903 (Glyoxalase/Bleomycin resistance protein/Dioxygenase superfamily);	SSF54593|
	Unigene012100	AT4G01370	ATMPK4	MAP kinase 4 [Source:TAIR_LOCUS;Acc:AT4G01370]	72.1458	87.7756	98.9309	83.78	53.3105	71.4305																[000000000000000]	Unigene012100	1	1756	gi|359489658|ref|XP_003633959.1|_PREDICTED:_mitogen-activated_protein_kinase_homolog_MMK2-like_[Vitis_vinifera]	91.13	0	ko04010 MAPK signaling pathway; ko04012 ErbB signaling pathway; ko04013 MAPK signaling pathway - fly; ko04062 Chemokine signaling pathway; ko04114 Oocyte meiosis; ko04150 mTOR signaling pathway; ko04270 Vascular smooth muscle contraction; ko04320 Dorso-ventral axis formation; ko04350 TGF-beta signaling pathway; ko04360 Axon guidance; ko04370 VEGF signaling pathway; ko04380 Osteoclast differentiat…	GO:0004672|GO:0005524|GO:0006468|GO:0016772|	PF00069 (Protein kinase domain);	SSF56112|	Tip growth					response to jasmonic acid stimulus involved in jasmonic acid and ethylene-dependent systemic resistance|jasmonic acid and ethylene-dependent systemic resistance, jasmonic acid mediated signaling pathway		response to abscisic acid stimulus
	Unigene012191	AT1G74520	ATHVA22A	HVA22 homologue A [Source:TAIR_LOCUS;Acc:AT1G74520]	71.9186	51.5529	49.2618	44.741	72.2654	120.087																[000000000000000]	Unigene012191	1	1749	gi|225456735|ref|XP_002275428.1|_PREDICTED:_HVA22-like_protein_a_[Vitis_vinifera]	83.23	1e-97			PF03134 (TB2/DP1, HVA22 family);									response to abscisic acid stimulus
	Unigene012355	AT2G17840	ERD7	Senescence/dehydration-associated protein-related [Source:TAIR_LOCUS;Acc:AT2G17840]	612.683	373.995	474.41	207.461	112.249	83.1918																[000000000000000]	Unigene012355	1	1735	gi|225427999|ref|XP_002278045.1|_PREDICTED:_uncharacterized_protein_LOC100267615_isoform_1_[Vitis_vinifera]	75.7	0			PF06911 (Senescence-associated protein);
	Unigene012434	AT5G02500	HSC70-1	heat shock cognate protein 70-1 [Source:TAIR_LOCUS;Acc:AT5G02500]	8.58943	4.09891	4.7081	4.75839	4.3787	4.40876																[000000000000000]	Unigene012434	1	1730	gi|371780085|emb|CBZ39500.1|_td1TL1_protein,_partial_[Triticum_durum]	73.78	2e-77	ko03040 Spliceosome; ko04010 MAPK signaling pathway; ko04141 Protein processing in endoplasmic reticulum; ko04144 Endocytosis; ko04612 Antigen processing and presentation; ko05145 Toxoplasmosis; ko05162 Measles; ko05164 Influenza A; ;		PF00012 (Hsp70 protein);	SSF53067|										cellular protein metabolic process
	Unigene012455	AT1G10760	SEX1	Pyruvate phosphate dikinase, PEP/pyruvate binding domain [Source:TAIR_LOCUS;Acc:AT1G10760]	2.09218	4.69912	2.82888	1.57193	1.68952	0.308745																[000000000000000]	Unigene012455	1	1727	gi|470126007|ref|XP_004298987.1|_PREDICTED:_alpha-glucan_water_dikinase_1,_chloroplastic-like_[Fragaria_vesca_subsp._vesca]	86.49	2e-12													starch biosynthetic process
	Unigene012543	AT4G01370	ATMPK4	MAP kinase 4 [Source:TAIR_LOCUS;Acc:AT4G01370]	13.624	6.47444	5.55501	9.17908	9.38359	22.6354																[000000000000000]	Unigene012543	1	1720	gi|225426166|ref|XP_002278860.1|_PREDICTED:_mitogen-activated_protein_kinase_homolog_MMK2_[Vitis_vinifera]	91.71	0	ko04010 MAPK signaling pathway; ko04012 ErbB signaling pathway; ko04013 MAPK signaling pathway - fly; ko04062 Chemokine signaling pathway; ko04114 Oocyte meiosis; ko04150 mTOR signaling pathway; ko04270 Vascular smooth muscle contraction; ko04320 Dorso-ventral axis formation; ko04350 TGF-beta signaling pathway; ko04360 Axon guidance; ko04370 VEGF signaling pathway; ko04380 Osteoclast differentiat…	GO:0004672|GO:0005524|GO:0006468|GO:0016772|	PF00069 (Protein kinase domain);	SSF56112|	Tip growth					response to jasmonic acid stimulus involved in jasmonic acid and ethylene-dependent systemic resistance|jasmonic acid and ethylene-dependent systemic resistance, jasmonic acid mediated signaling pathway		response to abscisic acid stimulus
	Unigene012900	AT4G34150		Calcium-dependent lipid-binding (CaLB domain) family protein [Source:TAIR_LOCUS;Acc:AT4G34150]	82.7002	14.0019	34.5817	16.204	16.0864	33.5302																[000000000000000]	Unigene012900	1	1691	gi|225428883|ref|XP_002285315.1|_PREDICTED:_uncharacterized_protein_LOC100241815_[Vitis_vinifera]	83.21	2e-76		GO:0005515|	PF00168 (C2 domain);	SSF49562|
	Unigene012964	AT4G34150		Calcium-dependent lipid-binding (CaLB domain) family protein [Source:TAIR_LOCUS;Acc:AT4G34150]	31.6324	5.07323	13.5027	8.89654	11.4835	8.28188																[000000000000000]	Unigene012964	1	1686	gi|239835409|dbj|BAH78126.1|_hypothetical_protein_[Nicotiana_benthamiana]	86.05	1e-16
	Unigene013064	AT1G35515	HOS10	high response to osmotic stress 10 [Source:TAIR_LOCUS;Acc:AT1G35515]	0.119199	2.38544	0.125422	1.30771	4.44527	1.55667																[000000000000000]	Unigene013064	1	1678	gi|30693208|ref|NP_849749.1|_high_response_to_osmotic_stress_10_[Arabidopsis_thaliana]	69.23	3e-08
	Unigene013213	AT4G36930	SPT	basic helix-loop-helix (bHLH) DNA-binding superfamily protein [Source:TAIR_LOCUS;Acc:AT4G36930]	10.0839	1.6893	2.1726	3.29694	4.09687	6.88998																[000000000000000]	Unigene013213	1	1665	gi|225458663|ref|XP_002284880.1|_PREDICTED:_transcription_factor_SPATULA_[Vitis_vinifera]	49.86	7e-77		GO:0046983|	PF00010 (Helix-loop-helix DNA-binding domain);	SSF47459|
	Unigene013853	AT4G04920	SFR6	sensitive to freezing 6 [Source:TAIR_LOCUS;Acc:AT4G04920]	3.55243	5.46689	6.49977	7.44522	4.8142	3.07175																[000000000000000]	Unigene013853	1	1613	gi|296084728|emb|CBI14793.3|_unnamed_protein_product_[Vitis_vinifera]	85.08	2e-92
	Unigene014007	AT5G65940	CHY1	beta-hydroxyisobutyryl-CoA hydrolase 1 [Source:TAIR_LOCUS;Acc:AT5G65940]	1.08114	1.49395	1.27556	1.10065	1.80518	4.4054																[000000000000000]	Unigene014007	1	1601	gi|296085413|emb|CBI29145.3|_unnamed_protein_product_[Vitis_vinifera]	66.31	7e-176	ko00280 Valine, leucine and isoleucine degradation; ko00410 beta-Alanine metabolism; ko00640 Propanoate metabolism; ko01100 Metabolic pathways; ;	GO:0003824|GO:0008152|	PF00378 (Enoyl-CoA hydratase/isomerase family);PF13766 (2-enoyl-CoA Hydratase C-terminal region);	SSF52096|			response to auxin stimulus
	Unigene014126	AT4G34150		Calcium-dependent lipid-binding (CaLB domain) family protein [Source:TAIR_LOCUS;Acc:AT4G34150]	198.234	31.0337	78.0045	36.596	23.9793	84.2418																[000000000000000]	Unigene014126	1	1593	gi|225428883|ref|XP_002285315.1|_PREDICTED:_uncharacterized_protein_LOC100241815_[Vitis_vinifera]	83.21	7e-77		GO:0005515|	PF00168 (C2 domain);	SSF49562|
	Unigene014199	AT4G36930	SPT	basic helix-loop-helix (bHLH) DNA-binding superfamily protein [Source:TAIR_LOCUS;Acc:AT4G36930]	7.8959	1.45762	1.61086	3.74198	4.74424	7.4143																[000000000000000]	Unigene014199	1	1587	gi|225458663|ref|XP_002284880.1|_PREDICTED:_transcription_factor_SPATULA_[Vitis_vinifera]	49.05	2e-78		GO:0046983|	PF00010 (Helix-loop-helix DNA-binding domain);	SSF47459|
	Unigene014206	AT2G21060	ATGRP2B	glycine-rich protein 2B [Source:TAIR_LOCUS;Acc:AT2G21060]	348.787	490.308	596.652	455.99	395.196	359.157																[000000000000000]	Unigene014206	1	1586	gi|297744636|emb|CBI37898.3|_unnamed_protein_product_[Vitis_vinifera]	83.12	2e-35		GO:0003676|GO:0003677|GO:0006355|GO:0008270|	PF00098 (Zinc knuckle);PF00313 ('Cold-shock' DNA-binding domain);	SSF50249|SSF57756|
	Unigene014219	AT5G58070	ATTIL	temperature-induced lipocalin [Source:TAIR_LOCUS;Acc:AT5G58070]	360.761	284.563	234.01	140.025	153.921	166.285																[000000000000000]	Unigene014219	1	1585	gi|255565025|ref|XP_002523505.1|_apolipoprotein_d,_putative_[Ricinus_communis]	84.86	6e-95			PF08212 (Lipocalin-like domain);	SSF50814|
	Unigene014225	AT3G18990	VRN1	AP2/B3-like transcriptional factor family protein [Source:TAIR_LOCUS;Acc:AT3G18990]	1.85847	0.652302	1.19525	1.76718	2.07399	1.55448																[000000000000000]	Unigene014225	1	1585	gi|302142388|emb|CBI19591.3|_unnamed_protein_product_[Vitis_vinifera]	59.49	2e-51		GO:0003677|GO:0006355|	PF02362 (B3 DNA binding domain);	SSF101936|
	Unigene014315	AT4G04650	T19J18.5	RNA-directed DNA polymerase (reverse transcriptase)-related family protein [Source:TAIR_LOCUS;Acc:AT4G04650]	0.179906	0.380466	0.618792	0.638525	0.605598	0.36981																[000000000000000]	Unigene014315	1	1577	gi|224120166|ref|XP_002331075.1|_predicted_protein_[Populus_trichocarpa]	31.25	5e-25
	Unigene014680	AT4G04920	SFR6	sensitive to freezing 6 [Source:TAIR_LOCUS;Acc:AT4G04920]	5.26151	4.87267	4.70753	5.86791	9.2808	4.19002																[000000000000000]	Unigene014680	1	1548	gi|255556001|ref|XP_002519035.1|_conserved_hypothetical_protein_[Ricinus_communis]	85.77	2e-143
	Unigene014814	AT2G33800	RPS5	Ribosomal protein S5 family protein [Source:TAIR_LOCUS;Acc:AT2G33800]	26.3908	24.0236	17.1839	23.2709	24.9498	19.0708																[000000000000000]	Unigene014814	1	1538	gi|255536781|ref|XP_002509457.1|_30S_ribosomal_protein_S5,_putative_[Ricinus_communis]	88.99	1e-24	ko03010 Ribosome; ;	GO:0003723|GO:0003735|GO:0005622|GO:0005840|GO:0006412|	PF00333 (Ribosomal protein S5, N-terminal domain);	SSF54768|										cellular protein metabolic process
	Unigene015210	AT4G16420	ADA2B	homolog of yeast ADA2 2B [Source:TAIR_LOCUS;Acc:AT4G16420]	32.4635	31.2892	37.0336	22.9092	29.3721	35.6412																[000000000000000]	Unigene015210	1	1506	gi|297736705|emb|CBI25741.3|_unnamed_protein_product_[Vitis_vinifera]	69.82	5e-180							response to auxin stimulus				response to cytokinin stimulus
	Unigene015383	AT5G06290	2-Cys Prx B	2-cysteine peroxiredoxin B [Source:TAIR_LOCUS;Acc:AT5G06290]	241.09	232.244	188.78	176.611	174.027	317.004																[000000000000000]	Unigene015383	1	1493	gi|225440735|ref|XP_002280930.1|_PREDICTED:_2-Cys_peroxiredoxin_[Vitis_vinifera]	84.31	4e-154		GO:0016209|GO:0016491|GO:0051920|GO:0055114|	PF00578 (AhpC/TSA family);PF10417 (C-terminal domain of 1-Cys peroxiredoxin);	SSF52833|		Peroxiredoxin (PrxR)
	Unigene015452	AT5G65940	CHY1	beta-hydroxyisobutyryl-CoA hydrolase 1 [Source:TAIR_LOCUS;Acc:AT5G65940]	3.05887	2.28835	2.02707	1.92819	1.8065	1.74146																[000000000000000]	Unigene015452	1	1488	gi|225465345|ref|XP_002272004.1|_PREDICTED:_3-hydroxyisobutyryl-CoA_hydrolase_1-like_[Vitis_vinifera]	62.16	2e-121	ko00280 Valine, leucine and isoleucine degradation; ko00410 beta-Alanine metabolism; ko00640 Propanoate metabolism; ko01100 Metabolic pathways; ;	GO:0003824|GO:0008152|	PF00378 (Enoyl-CoA hydratase/isomerase family);PF13766 (2-enoyl-CoA Hydratase C-terminal region);	SSF52096|			response to auxin stimulus
	Unigene015468	AT2G25930	ELF3	hydroxyproline-rich glycoprotein family protein [Source:TAIR_LOCUS;Acc:AT2G25930]	2.8442	6.6715	3.42932	3.55354	3.29108	3.64397																[000000000000000]	Unigene015468	1	1487	gi|225429428|ref|XP_002278577.1|_PREDICTED:_protein_EARLY_FLOWERING_3-like_[Vitis_vinifera]	54.55	2e-97	ko04712 Circadian rhythm - plant; ;						response to auxin stimulus					response to abscisic acid stimulus
	Unigene015858	AT3G21430	ATALY3	DNA binding [Source:TAIR_LOCUS;Acc:AT3G21430]	6.23791	7.33005	7.69519	6.55578	6.33018	5.02999																[000000000000000]	Unigene015858	1	1463	gi|224125234|ref|XP_002319534.1|_predicted_protein_[Populus_trichocarpa]	52.8	3e-81			PF05562 (Cold acclimation protein WCOR413);PF06584 (DIRP);
	Unigene015992	AT5G17690	TFL2	like heterochromatin protein (LHP1) [Source:TAIR_LOCUS;Acc:AT5G17690]	3.14613	4.25642	4.34184	6.41742	5.95857	2.58134																[000000000000000]	Unigene015992	1	1453	gi|225436225|ref|XP_002273726.1|_PREDICTED:_chromo_domain_protein_LHP1_[Vitis_vinifera]	54.59	4e-57
	Unigene016388	AT3G20740	FIE	Transducin/WD40 repeat-like superfamily protein [Source:TAIR_LOCUS;Acc:AT3G20740]	44.9734	37.9787	36.9858	29.1267	30.7501	48.5401																[000000000000000]	Unigene016388	1	1427	gi|166203411|gb|ABY84674.1|_fertilization-independent_endosperm_protein_[Nicotiana_tabacum]	91.83	0		GO:0005515|	PF00400 (WD domain, G-beta repeat);	SSF50978|
	Unigene016431	AT3G17390	MTO3	S-adenosylmethionine synthetase family protein [Source:TAIR_LOCUS;Acc:AT3G17390]	166.994	181.119	329.944	126.603	57.9825	99.5422																[000000000000000]	Unigene016431	1	1424	gi|460408090|ref|XP_004249481.1|_PREDICTED:_S-adenosylmethionine_synthase_2-like_[Solanum_lycopersicum]	96.76	4e-148	ko00270 Cysteine and methionine metabolism; ko01100 Metabolic pathways; ko01110 Biosynthesis of secondary metabolites; ;	GO:0004478|GO:0006556|GO:0015948|	PF00438 (S-adenosylmethionine synthetase, N-terminal domain);PF02772 (S-adenosylmethionine synthetase, central domain);	SSF55973|
	Unigene016634	AT5G65940	CHY1	beta-hydroxyisobutyryl-CoA hydrolase 1 [Source:TAIR_LOCUS;Acc:AT5G65940]	2.5032	2.80897	2.06398	1.4823	1.73605	1.96018																[000000000000000]	Unigene016634	1	1408	gi|224109034|ref|XP_002315058.1|_predicted_protein_[Populus_trichocarpa]	60	2e-102	ko00280 Valine, leucine and isoleucine degradation; ko00410 beta-Alanine metabolism; ko00640 Propanoate metabolism; ko01100 Metabolic pathways; ;	GO:0003824|GO:0008152|	PF00378 (Enoyl-CoA hydratase/isomerase family);PF13766 (2-enoyl-CoA Hydratase C-terminal region);	SSF52096|			response to auxin stimulus
	Unigene016720	AT3G09200	RPP0B	Ribosomal protein L10 family protein [Source:TAIR_LOCUS;Acc:AT3G09200]	0	0.0420666	0	1.9401	0.381953	2.27411																[000000000000000]	Unigene016720	1	1402	gi|449463036|ref|XP_004149240.1|_PREDICTED:_60S_acidic_ribosomal_protein_P0-like_[Cucumis_sativus]	47.06	2e-73	ko03010 Ribosome; ;	GO:0003735|GO:0005622|GO:0005840|GO:0006414|GO:0042254|	PF00428 (60s Acidic ribosomal protein);PF00466 (Ribosomal protein L10);	SSF160369|
	Unigene016762	AT5G65940	CHY1	beta-hydroxyisobutyryl-CoA hydrolase 1 [Source:TAIR_LOCUS;Acc:AT5G65940]	2.47319	3.4311	2.31654	0.811062	2.9061	2.08665																[000000000000000]	Unigene016762	1	1400	gi|224109034|ref|XP_002315058.1|_predicted_protein_[Populus_trichocarpa]	63.58	3e-158	ko00280 Valine, leucine and isoleucine degradation; ko00410 beta-Alanine metabolism; ko00640 Propanoate metabolism; ko01100 Metabolic pathways; ;	GO:0003824|GO:0008152|	PF00378 (Enoyl-CoA hydratase/isomerase family);PF13766 (2-enoyl-CoA Hydratase C-terminal region);	SSF52096|			response to auxin stimulus
	Unigene016800	AT4G03430	STA1	pre-mRNA splicing factor-related [Source:TAIR_LOCUS;Acc:AT4G03430]	0.525936	0.563293	0.622556	1.41858	1.10828	1.7147																[000000000000000]	Unigene016800	1	1397	gi|356549920|ref|XP_003543338.1|_PREDICTED:_pre-mRNA-processing_factor_6-like_[Glycine_max]	60	5e-07
	Unigene016827	AT4G21150	HAP6	ribophorin II (RPN2) family protein [Source:TAIR_LOCUS;Acc:AT4G21150]	76.5871	76.5768	90.7324	79.3485	55.2785	72.3931																[000000000000000]	Unigene016827	1	1395	gi|462395120|gb|EMJ00919.1|_hypothetical_protein_PRUPE_ppa002285mg_[Prunus_persica]	50.88	9e-08
	Unigene017194	AT2G38470	WRKY33	WRKY DNA-binding protein 33 [Source:TAIR_LOCUS;Acc:AT2G38470]	97.159	61.1196	243.732	87.3288	24.8378	66.2682																[000000000000000]	Unigene017194	1	1369	gi|183979108|emb|CAP08303.1|_DNA-binding_protein_[Vitis_thunbergii]	86.52	7e-36	ko04626 Plant-pathogen interaction; ;	GO:0003700|GO:0006355|GO:0043565|	PF03106 (WRKY DNA -binding domain);	SSF118290|
	Unigene017283	AT4G17090	CT-BMY	chloroplast beta-amylase [Source:TAIR_LOCUS;Acc:AT4G17090]	37.1494	59.7131	57.4846	40.5073	27.6987	29.7878																[000000000000000]	Unigene017283	1	1362	gi|224138788|ref|XP_002326690.1|_predicted_protein_[Populus_trichocarpa]	81.58	3e-12	ko00500 Starch and sucrose metabolism; ko01100 Metabolic pathways; ;	GO:0000272|GO:0016161|	PF01373 (Glycosyl hydrolase family 14);	SSF51445|
	Unigene017429	AT4G04020	FIB	fibrillin [Source:TAIR_LOCUS;Acc:AT4G04020]	94.8026	120.985	99.9554	102.291	97.2079	106.145																[000000000000000]	Unigene017429	1	1352	gi|62900641|sp|Q9ZWQ8.1|PAP_CITUN_RecName:_Full=Plastid-lipid-associated_protein,_chloroplastic;_AltName:_Full=CitPAP;_Flags:_Precursor	75.78	1e-161		GO:0005198|GO:0009507|	PF04755 (PAP_fibrillin);									response to abscisic acid stimulus
	Unigene017432	AT4G17615	CBL1	calcineurin B-like protein 1 [Source:TAIR_LOCUS;Acc:AT4G17615]	18.8868	15.4733	18.2574	13.3275	7.05954	12.9098																[000000000000000]	Unigene017432	1	1352	gi|225466649|ref|XP_002273174.1|_PREDICTED:_calcineurin_B-like_protein_01_[Vitis_vinifera]	92.02	1e-127	ko04010 MAPK signaling pathway; ko04020 Calcium signaling pathway; ko04114 Oocyte meiosis; ko04210 Apoptosis; ko04310 Wnt signaling pathway; ko04360 Axon guidance; ko04370 VEGF signaling pathway; ko04650 Natural killer cell mediated cytotoxicity; ko04660 T cell receptor signaling pathway; ko04662 B cell receptor signaling pathway; ko04720 Long-term potentiation; ko04724 Glutamatergic synapse; ko0…		PF13499 (EF-hand domain pair);PF13833 (EF-hand domain pair);	SSF47473|								cellular response to abscisic acid stimulus|abscisic acid mediated signaling pathway				calcium ion binding
	Unigene017708	AT4G26080	ABI1	Protein phosphatase 2C family protein [Source:TAIR_LOCUS;Acc:AT4G26080]	37.4125	81.0987	102.063	48.271	15.6464	10.4283																[000000000000000]	Unigene017708	1	1335	gi|297738761|emb|CBI28006.3|_unnamed_protein_product_[Vitis_vinifera]	90.91	1e-10	ko04075 Plant hormone signal transduction; ;	GO:0003824|	PF00481 (Protein phosphatase 2C);	SSF81606|								regulation of abscisic acid mediated signaling pathway|negative regulation of abscisic acid mediated signaling pathway		cellular protein metabolic process		calcium ion binding
	Unigene017753	AT1G22770	GI	gigantea protein (GI) [Source:TAIR_LOCUS;Acc:AT1G22770]	71.7694	172.614	177.745	133.001	100.158	77.2051																[000000000000000]	Unigene017753	1	1332	gi|147856966|emb|CAN81809.1|_hypothetical_protein_VITISV_032939_[Vitis_vinifera]	62.5	2e-07	ko04712 Circadian rhythm - plant; ;														response to reactive oxygen species
	Unigene017820	AT4G24960	ATHVA22D	HVA22 homologue D [Source:TAIR_LOCUS;Acc:AT4G24960]	156.218	130.997	111.23	52.9296	56.4368	59.1649																[000000000000000]	Unigene017820	1	1328	gi|460379212|ref|XP_004235358.1|_PREDICTED:_HVA22-like_protein_e-like_[Solanum_lycopersicum]	67.5	6e-45			PF03134 (TB2/DP1, HVA22 family);									response to abscisic acid stimulus
	Unigene017884	AT5G02500	HSC70-1	heat shock cognate protein 70-1 [Source:TAIR_LOCUS;Acc:AT5G02500]	4.60435	3.18601	2.11876	2.08534	5.65459	10.0542																[000000000000000]	Unigene017884	1	1325	gi|225440324|ref|XP_002263599.1|_PREDICTED:_heat_shock_cognate_70_kDa_protein_isoform_1_[Vitis_vinifera]	91.37	0	ko03040 Spliceosome; ko04010 MAPK signaling pathway; ko04141 Protein processing in endoplasmic reticulum; ko04144 Endocytosis; ko04612 Antigen processing and presentation; ko05145 Toxoplasmosis; ko05162 Measles; ko05164 Influenza A; ;		PF00012 (Hsp70 protein);	SSF53067|										cellular protein metabolic process
	Unigene017960	AT5G65940	CHY1	beta-hydroxyisobutyryl-CoA hydrolase 1 [Source:TAIR_LOCUS;Acc:AT5G65940]	2.24255	1.74237	1.61609	1.2195	1.78646	1.4845																[000000000000000]	Unigene017960	1	1320	gi|224109034|ref|XP_002315058.1|_predicted_protein_[Populus_trichocarpa]	60	2e-08	ko00280 Valine, leucine and isoleucine degradation; ko00410 beta-Alanine metabolism; ko00640 Propanoate metabolism; ko01100 Metabolic pathways; ;	GO:0003824|GO:0008152|	PF00378 (Enoyl-CoA hydratase/isomerase family);PF13766 (2-enoyl-CoA Hydratase C-terminal region);	SSF52096|			response to auxin stimulus
	Unigene018075	AT4G17615	CBL1	calcineurin B-like protein 1 [Source:TAIR_LOCUS;Acc:AT4G17615]	20.5477	19.0536	23.9951	15.2848	9.10523	15.5721																[000000000000000]	Unigene018075	1	1313	gi|225466649|ref|XP_002273174.1|_PREDICTED:_calcineurin_B-like_protein_01_[Vitis_vinifera]	92.02	7e-128	ko04010 MAPK signaling pathway; ko04020 Calcium signaling pathway; ko04114 Oocyte meiosis; ko04210 Apoptosis; ko04310 Wnt signaling pathway; ko04360 Axon guidance; ko04370 VEGF signaling pathway; ko04650 Natural killer cell mediated cytotoxicity; ko04660 T cell receptor signaling pathway; ko04662 B cell receptor signaling pathway; ko04720 Long-term potentiation; ko04724 Glutamatergic synapse; ko0…		PF13499 (EF-hand domain pair);PF13833 (EF-hand domain pair);	SSF47473|								cellular response to abscisic acid stimulus|abscisic acid mediated signaling pathway				calcium ion binding
	Unigene018242	AT1G22770	GI	gigantea protein (GI) [Source:TAIR_LOCUS;Acc:AT1G22770]	124.294	286.861	281.896	215.152	157.108	111.096																[000000000000000]	Unigene018242	1	1302	gi|147856966|emb|CAN81809.1|_hypothetical_protein_VITISV_032939_[Vitis_vinifera]	82.71	6e-164	ko04712 Circadian rhythm - plant; ;														response to reactive oxygen species
	Unigene018271	AT2G40140	CZF1	zinc finger (CCCH-type) family protein [Source:TAIR_LOCUS;Acc:AT2G40140]	65.4152	25.1337	67.8116	35.4339	24.6765	29.2761																[000000000000000]	Unigene018271	1	1299	gi|225448453|ref|XP_002269430.1|_PREDICTED:_zinc_finger_CCCH_domain-containing_protein_29-like_[Vitis_vinifera]	66.3	2e-71			PF12796 (Ankyrin repeats (3 copies));	SSF48403|
	Unigene018356	AT1G24620	CML25	EF hand calcium-binding protein family [Source:TAIR_LOCUS;Acc:AT1G24620]	6.26584	8.69998	5.29107	1.37449	3.61978	9.04423																[000000000000000]	Unigene018356	1	1293	gi|462420579|gb|EMJ24842.1|_hypothetical_protein_PRUPE_ppa012710mg_[Prunus_persica]	73.89	2e-71	ko04020 Calcium signaling pathway; ko04070 Phosphatidylinositol signaling system; ko04114 Oocyte meiosis; ko04270 Vascular smooth muscle contraction; ko04626 Plant-pathogen interaction; ko04720 Long-term potentiation; ko04722 Neurotrophin signaling pathway; ko04740 Olfactory transduction; ko04744 Phototransduction; ko04745 Phototransduction - fly; ko04910 Insulin signaling pathway; ko04912 GnRH s…		PF13499 (EF-hand domain pair);	SSF47473|												calcium ion binding
	Unigene018871	AT5G02500	HSC70-1	heat shock cognate protein 70-1 [Source:TAIR_LOCUS;Acc:AT5G02500]	0.36017	2.32497	2.25631	1.33955	2.89955	3.63754																[000000000000000]	Unigene018871	1	1261	gi|224098390|ref|XP_002311161.1|_predicted_protein_[Populus_trichocarpa]	67.06	3e-111	ko03040 Spliceosome; ko04010 MAPK signaling pathway; ko04141 Protein processing in endoplasmic reticulum; ko04144 Endocytosis; ko04612 Antigen processing and presentation; ko05145 Toxoplasmosis; ko05162 Measles; ko05164 Influenza A; ;		PF00012 (Hsp70 protein);	SSF100920|SSF100934|										cellular protein metabolic process
	Unigene018995	AT5G02500	HSC70-1	heat shock cognate protein 70-1 [Source:TAIR_LOCUS;Acc:AT5G02500]	10.8574	90.1752	19.601	21.7434	25.1681	10.7647																[000000000000000]	Unigene018995	1	1254	gi|224100969|ref|XP_002312089.1|_predicted_protein_[Populus_trichocarpa]	94.74	0	ko03040 Spliceosome; ko04010 MAPK signaling pathway; ko04141 Protein processing in endoplasmic reticulum; ko04144 Endocytosis; ko04612 Antigen processing and presentation; ko05145 Toxoplasmosis; ko05162 Measles; ko05164 Influenza A; ;		PF00012 (Hsp70 protein);	SSF53067|										cellular protein metabolic process
	Unigene019140	AT5G02500	HSC70-1	heat shock cognate protein 70-1 [Source:TAIR_LOCUS;Acc:AT5G02500]	0.390407	1.5499	1.02996	0.488098	1.83121	1.64044																[000000000000000]	Unigene019140	1	1246	gi|224098390|ref|XP_002311161.1|_predicted_protein_[Populus_trichocarpa]	54.84	5e-89	ko03040 Spliceosome; ko04010 MAPK signaling pathway; ko04141 Protein processing in endoplasmic reticulum; ko04144 Endocytosis; ko04612 Antigen processing and presentation; ko05145 Toxoplasmosis; ko05162 Measles; ko05164 Influenza A; ;		PF00012 (Hsp70 protein);	SSF100920|										cellular protein metabolic process
	Unigene019233	AT4G16420	ADA2B	homolog of yeast ADA2 2B [Source:TAIR_LOCUS;Acc:AT4G16420]	19.5114	23.4256	20.4333	15.9923	19.1584	21.4523																[000000000000000]	Unigene019233	1	1240	gi|297736705|emb|CBI25741.3|_unnamed_protein_product_[Vitis_vinifera]	78.26	0		GO:0003677|GO:0003682|GO:0008270|	PF00249 (Myb-like DNA-binding domain);PF00569 (Zinc finger, ZZ type);	SSF46689|SSF57850|			response to auxin stimulus				response to cytokinin stimulus
	Unigene019625	AT2G47730	ATGSTF8	glutathione S-transferase phi 8 [Source:TAIR_LOCUS;Acc:AT2G47730]	83.6936	152.704	167.859	173.972	97.6567	40.6944																[000000000000000]	Unigene019625	1	1218	gi|462395890|gb|EMJ01689.1|_hypothetical_protein_PRUPE_ppa011383mg_[Prunus_persica]	71.03	4e-102		GO:0005515|	PF00043 (Glutathione S-transferase, C-terminal domain);PF02798 (Glutathione S-transferase, N-terminal domain);	SSF47616|SSF52833|
	Unigene020034	AT2G40140	CZF1	zinc finger (CCCH-type) family protein [Source:TAIR_LOCUS;Acc:AT2G40140]	41.529	18.3792	43.2785	26.1094	19.7926	23.7773																[000000000000000]	Unigene020034	1	1194	gi|297736598|emb|CBI25469.3|_unnamed_protein_product_[Vitis_vinifera]	67.61	4e-54			PF12796 (Ankyrin repeats (3 copies));	SSF48403|
	Unigene020059	AT4G01370	ATMPK4	MAP kinase 4 [Source:TAIR_LOCUS;Acc:AT4G01370]	7.38734	2.74322	2.56624	4.39369	4.92124	10.1681																[000000000000000]	Unigene020059	1	1193	gi|350528643|gb|AEQ28763.1|_mitogen-activated_protein_kinase_1_[Prunus_salicina]	90.69	5e-170	ko04010 MAPK signaling pathway; ko04012 ErbB signaling pathway; ko04013 MAPK signaling pathway - fly; ko04062 Chemokine signaling pathway; ko04114 Oocyte meiosis; ko04150 mTOR signaling pathway; ko04270 Vascular smooth muscle contraction; ko04320 Dorso-ventral axis formation; ko04350 TGF-beta signaling pathway; ko04360 Axon guidance; ko04370 VEGF signaling pathway; ko04380 Osteoclast differentiat…	GO:0004672|GO:0005524|GO:0006468|GO:0016772|	PF00069 (Protein kinase domain);	SSF56112|	Tip growth					response to jasmonic acid stimulus involved in jasmonic acid and ethylene-dependent systemic resistance|jasmonic acid and ethylene-dependent systemic resistance, jasmonic acid mediated signaling pathway		response to abscisic acid stimulus
	Unigene021109	AT1G09780	PGM1	Phosphoglycerate mutase, 2,3-bisphosphoglycerate-independent [Source:TAIR_LOCUS;Acc:AT1G09780]	0.302621	1.01189	0.982539	0.443256	2.89573	2.78229																[000000000000000]	Unigene021109	1	1138	gi|3914382|sp|O24246.1|PMGI_PRUDU_RecName:_Full=2,3-bisphosphoglycerate-independent_phosphoglycerate_mutase;_Short=BPG-independent_PGAM;_Short=Phosphoglyceromutase;_AltName:_Full=PGAM-I	78.72	2e-08
	Unigene021385	AT4G35790	ATPLDDELTA	phospholipase D delta [Source:TAIR_LOCUS;Acc:AT4G35790]	1.11939	0.259757	0.924228	0.608465	0.62201	1.31879																[000000000000000]	Unigene021385	1	1122	gi|225459766|ref|XP_002284764.1|_PREDICTED:_phospholipase_D_delta-like_[Vitis_vinifera]	72.31	5e-157	ko00564 Glycerophospholipid metabolism; ko00565 Ether lipid metabolism; ko01100 Metabolic pathways; ko04144 Endocytosis; ko04666 Fc gamma R-mediated phagocytosis; ko04724 Glutamatergic synapse; ko04912 GnRH signaling pathway; ;	GO:0005515|	PF00168 (C2 domain);	SSF49562|SSF56024|
	Unigene021480	AT1G03680	ATHM1	thioredoxin M-type 1 [Source:TAIR_LOCUS;Acc:AT1G03680]	33.158	89.7524	95.8802	62.4907	30.8314	51.364																[000000000000000]	Unigene021480	1	1118	gi|225446341|ref|XP_002272256.1|_PREDICTED:_thioredoxin_M-type,_chloroplastic-like_[Vitis_vinifera]	69.82	3e-71						Thioredoxins (Trx)							starch biosynthetic process
	Unigene021757	AT3G55280	RPL23AB	ribosomal protein L23AB [Source:TAIR_LOCUS;Acc:AT3G55280]	1093.76	762.114	863.893	870.484	842.385	1038.69																[000000000000000]	Unigene021757	1	1104	gi|225439858|ref|XP_002278186.1|_PREDICTED:_60S_ribosomal_protein_L23a-like_[Vitis_vinifera]	91.95	1e-63	ko03010 Ribosome; ;	GO:0003735|GO:0005622|GO:0005840|GO:0006412|	PF00276 (Ribosomal protein L23);PF03939 (Ribosomal protein L23, N-terminal domain);	SSF54189|										cellular protein metabolic process
	Unigene021769	AT2G40140	CZF1	zinc finger (CCCH-type) family protein [Source:TAIR_LOCUS;Acc:AT2G40140]	74.6379	33.1376	78.4197	42.7551	29.2642	36.8109																[000000000000000]	Unigene021769	1	1103	gi|225448453|ref|XP_002269430.1|_PREDICTED:_zinc_finger_CCCH_domain-containing_protein_29-like_[Vitis_vinifera]	66.3	2e-72			PF12796 (Ankyrin repeats (3 copies));	SSF48403|
	Unigene021825	AT4G24280	cpHsc70-1	chloroplast heat shock protein 70-1 [Source:TAIR_LOCUS;Acc:AT4G24280]	233.75	232.723	177.401	241.626	230.414	206.388																[000000000000000]	Unigene021825	1	1101	gi|225456004|ref|XP_002279101.1|_PREDICTED:_stromal_70_kDa_heat_shock-related_protein,_chloroplastic-like_[Vitis_vinifera]	98.36	0	ko03018 RNA degradation; ko05152 Tuberculosis; ;		PF00012 (Hsp70 protein);	SSF53067|										cellular protein metabolic process
	Unigene022018	AT1G56070	LOS1	Ribosomal protein S5/Elongation factor G/III/V family protein [Source:TAIR_LOCUS;Acc:AT1G56070]	0	0	0	0	0	3.49288																[000000000000000]	Unigene022018	1	1091	gi|326526297|dbj|BAJ97165.1|_predicted_protein_[Hordeum_vulgare_subsp._vulgare]	77.1	1e-174		GO:0005525|	PF00679 (Elongation factor G C-terminus);PF03764 (Elongation factor G, domain IV);	SSF54211|SSF54980|
	Unigene022032	AT1G09780	PGM1	Phosphoglycerate mutase, 2,3-bisphosphoglycerate-independent [Source:TAIR_LOCUS;Acc:AT1G09780]	0	0.721899	0.513152	0.66675	1.81408	1.13163																[000000000000000]	Unigene022032	1	1090	gi|3914382|sp|O24246.1|PMGI_PRUDU_RecName:_Full=2,3-bisphosphoglycerate-independent_phosphoglycerate_mutase;_Short=BPG-independent_PGAM;_Short=Phosphoglyceromutase;_AltName:_Full=PGAM-I	78.72	2e-08
	Unigene022072	AT4G13850	ATGRP2	glycine-rich RNA-binding protein 2 [Source:TAIR_LOCUS;Acc:AT4G13850]	72.7141	44.2105	33.1274	28.1869	34.3814	57.7351																[000000000000000]	Unigene022072	1	1089	gi|224128992|ref|XP_002328863.1|_predicted_protein_[Populus_trichocarpa]	42.74	2e-23		GO:0003676|	PF00076 (RNA recognition motif. (a.k.a. RRM, RBD, or RNP domain));	SSF54928|
	Unigene022146	AT3G53990	F5K20_290	Adenine nucleotide alpha hydrolases-like superfamily protein [Source:TAIR_LOCUS;Acc:AT3G53990]	451.867	489.416	370.187	263.711	255.068	560.501																[000000000000000]	Unigene022146	1	1085	gi|460401744|ref|XP_004246377.1|_PREDICTED:_uncharacterized_protein_C167.05-like_[Solanum_lycopersicum]	78.66	1e-91		GO:0006950|	PF00582 (Universal stress protein family);	SSF52402|
	Unigene022178	AT2G47730	ATGSTF8	glutathione S-transferase phi 8 [Source:TAIR_LOCUS;Acc:AT2G47730]	11.7551	0	0	0.300726	1.45961	1.73746																[000000000000000]	Unigene022178	1	1083	gi|462405322|gb|EMJ10786.1|_hypothetical_protein_PRUPE_ppa011249mg_[Prunus_persica]	75	2e-08
	Unigene022234	AT3G55280	RPL23AB	ribosomal protein L23AB [Source:TAIR_LOCUS;Acc:AT3G55280]	1.53849	1.07651	0.186421	0.827031	1.01256	1.25696																[000000000000000]	Unigene022234	1	1080	gi|225439858|ref|XP_002278186.1|_PREDICTED:_60S_ribosomal_protein_L23a-like_[Vitis_vinifera]	86.67	2e-07														cellular protein metabolic process
	Unigene022243	AT3G55280	RPL23AB	ribosomal protein L23AB [Source:TAIR_LOCUS;Acc:AT3G55280]	0.785538	0.401337	1.29809	1.88924	2.09254	1.26223																[000000000000000]	Unigene022243	1	1080	gi|225439858|ref|XP_002278186.1|_PREDICTED:_60S_ribosomal_protein_L23a-like_[Vitis_vinifera]	92.59	2e-07														cellular protein metabolic process
	Unigene022286	AT4G11150	TUF	vacuolar ATP synthase subunit E1 [Source:TAIR_LOCUS;Acc:AT4G11150]	162.766	208.084	177.34	149.019	119.751	216.898																[000000000000000]	Unigene022286	1	1078	gi|255537687|ref|XP_002509910.1|_vacuolar_ATP_synthase_subunit_E,_putative_[Ricinus_communis]	82.61	2e-119	ko00190 Oxidative phosphorylation; ko01100 Metabolic pathways; ko04145 Phagosome; ko04966 Collecting duct acid secretion; ko05110 Vibrio cholerae infection; ko05120 Epithelial cell signaling in Helicobacter pylori infection; ko05323 Rheumatoid arthritis; ;	GO:0015991|GO:0033178|GO:0046961|	PF01991 (ATP synthase (E/31 kDa) subunit);	SSF160527|
	Unigene022555	AT2G38470	WRKY33	WRKY DNA-binding protein 33 [Source:TAIR_LOCUS;Acc:AT2G38470]	28.3604	5.5581	23.2086	13.0189	2.7939	10.6246																[000000000000000]	Unigene022555	1	1066	gi|409923417|gb|AEO31478.2|_WRKY_transcription_factor_17_[Dimocarpus_longan]	53.62	5e-13	ko04626 Plant-pathogen interaction; ;	GO:0003700|GO:0006355|GO:0043565|	PF03106 (WRKY DNA -binding domain);	SSF118290|
	Unigene022661	AT1G56070	LOS1	Ribosomal protein S5/Elongation factor G/III/V family protein [Source:TAIR_LOCUS;Acc:AT1G56070]	12.1715	4.68556	6.79984	6.81496	2.60524	2.19633																[000000000000000]	Unigene022661	1	1060	gi|388491412|gb|AFK33772.1|_unknown_[Lotus_japonicus]	74.46	2e-88		GO:0005525|	PF03764 (Elongation factor G, domain IV);	SSF54211|
	Unigene022676	AT1G76180	ERD14	Dehydrin family protein [Source:TAIR_LOCUS;Acc:AT1G76180]	1497.37	2822.27	2751.7	1173.86	711.358	691.583																[000000000000000]	Unigene022676	1	1060	gi|151515279|gb|ABS12342.1|_dehydrin_[Populus_davidiana]	39.86	4e-08		GO:0006950|GO:0009415|	PF00257 (Dehydrin);					response to gibberellin stimulus				response to abscisic acid stimulus				calcium ion binding
	Unigene022713	AT4G35790	ATPLDDELTA	phospholipase D delta [Source:TAIR_LOCUS;Acc:AT4G35790]	4.58866	8.5843	6.24237	4.15874	11.7263	24.6618																[000000000000000]	Unigene022713	1	1058	gi|359496145|ref|XP_002270350.2|_PREDICTED:_phospholipase_D_delta-like_[Vitis_vinifera]	77.73	6e-138	ko00564 Glycerophospholipid metabolism; ko00565 Ether lipid metabolism; ko01100 Metabolic pathways; ko04144 Endocytosis; ko04666 Fc gamma R-mediated phagocytosis; ko04724 Glutamatergic synapse; ko04912 GnRH signaling pathway; ;	GO:0003824|GO:0008152|	PF00614 (Phospholipase D Active site motif);PF12357 (Phospholipase D C terminal);	SSF56024|
	Unigene022816	AT3G48750	CDKA;1	cell division control 2 [Source:TAIR_LOCUS;Acc:AT3G48750]	86.1864	59.6625	54.2662	36.3676	38.6342	73.3466																[000000000000000]	Unigene022816	1	1053	gi|350539219|ref|NP_001234381.1|_cyclin-dependent_protein_kinase_p34cdc2_[Solanum_lycopersicum]	96.35	3e-88	ko04110 Cell cycle; ko04114 Oocyte meiosis; ko04115 p53 signaling pathway; ko04914 Progesterone-mediated oocyte maturation; ko05162 Measles; ko05200 Pathways in cancer; ; ; ;	GO:0004672|GO:0005524|GO:0006468|GO:0016772|	PF00069 (Protein kinase domain);	SSF56112|
	Unigene022826	AT3G01500	CA1	carbonic anhydrase 1 [Source:TAIR_LOCUS;Acc:AT3G01500]	61.2896	24.2454	22.0668	30.2505	22.4165	29.6457																[000000000000000]	Unigene022826	1	1053	gi|297787439|gb|ADI52861.1|_chloroplast_beta-carbonic_anhydrase_[Brassica_napus]	40.95	1e-16
	Unigene023087	AT3G20740	FIE	Transducin/WD40 repeat-like superfamily protein [Source:TAIR_LOCUS;Acc:AT3G20740]	16.2876	15.7142	17.6843	13.6089	13.0281	20.2391																[000000000000000]	Unigene023087	1	1040	gi|449468502|ref|XP_004151960.1|_PREDICTED:_polycomb_group_protein_FIE2-like_[Cucumis_sativus]	94.84	1e-150		GO:0005515|	PF00400 (WD domain, G-beta repeat);	SSF50978|
	Unigene023149	AT4G35790	ATPLDDELTA	phospholipase D delta [Source:TAIR_LOCUS;Acc:AT4G35790]	0.806399	1.3306	0.470606	0.64391	1.26585	1.78142																[000000000000000]	Unigene023149	1	1037	gi|470137582|ref|XP_004304542.1|_PREDICTED:_uncharacterized_mitochondrial_protein_AtMg00810-like_[Fragaria_vesca_subsp._vesca]	41.5	3e-16
	Unigene023285	AT1G56070	LOS1	Ribosomal protein S5/Elongation factor G/III/V family protein [Source:TAIR_LOCUS;Acc:AT1G56070]	7.4561	4.37125	8.26412	6.46006	1.97627	4.11819																[000000000000000]	Unigene023285	1	1032	gi|449528951|ref|XP_004171465.1|_PREDICTED:_elongation_factor_2-like,_partial_[Cucumis_sativus]	76.85	2e-159				SSF54980|
	Unigene023533	AT4G04920	SFR6	sensitive to freezing 6 [Source:TAIR_LOCUS;Acc:AT4G04920]	1.22387	2.08093	1.08894	1.23592	3.12786	0.58734																[000000000000000]	Unigene023533	1	1021	gi|296088941|emb|CBI38506.3|_unnamed_protein_product_[Vitis_vinifera]	82.5	8e-15
	Unigene023549	AT2G27720	RPP2A	60S acidic ribosomal protein family [Source:TAIR_LOCUS;Acc:AT2G27720]	414.609	299.985	323.59	261.848	225.2	413.328																[000000000000000]	Unigene023549	1	1020	gi|225440938|ref|XP_002283025.1|_PREDICTED:_60S_acidic_ribosomal_protein_P2B_[Vitis_vinifera]	95.16	3e-29	ko03010 Ribosome; ;	GO:0003735|GO:0005622|GO:0005840|GO:0006414|	PF00428 (60s Acidic ribosomal protein);
	Unigene023567	AT3G08720	ATPK19	serine/threonine protein kinase 2 [Source:TAIR_LOCUS;Acc:AT3G08720]	1.87108	3.37241	1.77796	3.39817	2.88269	0.599658																[000000000000000]	Unigene023567	1	1019	gi|460407178|ref|XP_004249031.1|_PREDICTED:_serine/threonine-protein_kinase_AtPK2/AtPK19-like_isoform_1_[Solanum_lycopersicum]	56.6	4e-10														positive regulation of protein metabolic process|cellular protein metabolic process|regulation of protein metabolic process|positive regulation of cellular protein metabolic process
	Unigene023582	AT5G51820	PGM	phosphoglucomutase [Source:TAIR_LOCUS;Acc:AT5G51820]	86.1653	106.493	67.7375	61.6526	61.8248	36.3222																[000000000000000]	Unigene023582	1	1018	gi|357444161|ref|XP_003592358.1|_Phosphoglucomutase_[Medicago_truncatula]	65.16	3e-72	ko00010 Glycolysis / Gluconeogenesis; ko00030 Pentose phosphate pathway; ko00052 Galactose metabolism; ko00230 Purine metabolism; ko00500 Starch and sucrose metabolism; ko00520 Amino sugar and nucleotide sugar metabolism; ko00521 Streptomycin biosynthesis; ko01100 Metabolic pathways; ko01110 Biosynthesis of secondary metabolites; ko01120 Microbial metabolism in diverse environments; ;	GO:0005975|GO:0016868|	PF02878 (Phosphoglucomutase/phosphomannomutase, alpha/beta/alpha domain I);	SSF53738|									starch biosynthetic process
	Unigene023729	AT2G19450	TAG1	membrane bound O-acyl transferase (MBOAT) family protein [Source:TAIR_LOCUS;Acc:AT2G19450]	4.80285	1.97527	4.56214	3.93227	1.3409	0.626676																[000000000000000]	Unigene023729	1	1011	gi|53791817|dbj|BAD53762.1|_putative_acyl-CoA:diacylglycerol_acyltransferase_[Oryza_sativa_Japonica_Group]	41.96	1e-13												response to abscisic acid stimulus
	Unigene023854	AT2G26640	KCS11	3-ketoacyl-CoA synthase 11 [Source:TAIR_LOCUS;Acc:AT2G26640]	3.29521	0.540181	0.351015	2.23035	1.10815	5.75438																[000000000000000]	Unigene023854	1	1006	gi|225432862|ref|XP_002283935.1|_PREDICTED:_3-ketoacyl-CoA_synthase_11_[Vitis_vinifera]	81.79	0		GO:0003824|GO:0006633|GO:0008152|GO:0016020|GO:0016747|	PF08392 (FAE1/Type III polyketide synthase-like protein);	SSF53901|
	Unigene023938	AT4G35790	ATPLDDELTA	phospholipase D delta [Source:TAIR_LOCUS;Acc:AT4G35790]	1.56498	0.205173	0.700152	0.322117	0.938533	2.02584																[000000000000000]	Unigene023938	1	1002	gi|255539074|ref|XP_002510602.1|_phospholipase_d_delta,_putative_[Ricinus_communis]	87.72	0	ko00564 Glycerophospholipid metabolism; ko00565 Ether lipid metabolism; ko01100 Metabolic pathways; ko04144 Endocytosis; ko04666 Fc gamma R-mediated phagocytosis; ko04724 Glutamatergic synapse; ko04912 GnRH signaling pathway; ;	GO:0003824|GO:0008152|	PF00614 (Phospholipase D Active site motif);	SSF56024|
	Unigene023983	AT2G27710	AT2G27710	60S acidic ribosomal protein family [Source:TAIR_LOCUS;Acc:AT2G27710]	262.633	170.391	250.18	175.623	147.519	169.139																[000000000000000]	Unigene023983	1	1000	gi|225440938|ref|XP_002283025.1|_PREDICTED:_60S_acidic_ribosomal_protein_P2B_[Vitis_vinifera]	80.23	2e-12
	Unigene024003	AT4G04920	SFR6	sensitive to freezing 6 [Source:TAIR_LOCUS;Acc:AT4G04920]	1.11143	0.872307	0.825994	2.17784	2.47113	2.61927																[000000000000000]	Unigene024003	1	999	gi|255556001|ref|XP_002519035.1|_conserved_hypothetical_protein_[Ricinus_communis]	72.22	2e-37
	Unigene024153	AT5G47230	ERF5	ethylene responsive element binding factor 5 [Source:TAIR_LOCUS;Acc:AT5G47230]	67.1707	8.17541	20.9726	26.3894	39.4865	53.4947																[000000000000000]	Unigene024153	1	992	gi|225455028|ref|XP_002281931.1|_PREDICTED:_ethylene-responsive_transcription_factor_5_[Vitis_vinifera]	53.48	3e-38		GO:0003677|GO:0003700|GO:0006355|	PF00847 (AP2 domain);	SSF54171|						cellular response to ethylene stimulus
	Unigene024228	AT4G24960	ATHVA22D	HVA22 homologue D [Source:TAIR_LOCUS;Acc:AT4G24960]	322.327	363.887	255.682	132.44	187.975	208.948																[000000000000000]	Unigene024228	1	990	gi|460379212|ref|XP_004235358.1|_PREDICTED:_HVA22-like_protein_e-like_[Solanum_lycopersicum]	70.68	1e-58			PF03134 (TB2/DP1, HVA22 family);									response to abscisic acid stimulus
	Unigene024335	AT1G27320	AHK3	histidine kinase 3 [Source:TAIR_LOCUS;Acc:AT1G27320]	1.02937	2.28107	1.24334	1.4102	1.03967	0.985111																[000000000000000]	Unigene024335	1	986	gi|225458737|ref|XP_002283102.1|_PREDICTED:_putative_receptor_protein_kinase_ZmPK1-like_[Vitis_vinifera]	51.22	4e-17											cytokinin receptor activity|cytokinin mediated signaling pathway|cellular response to cytokinin stimulus
	Unigene024538	AT4G16420	ADA2B	homolog of yeast ADA2 2B [Source:TAIR_LOCUS;Acc:AT4G16420]	103.668	100.611	86.0885	176.869	230.63	80.9978																[000000000000000]	Unigene024538	1	976	gi|462407750|gb|EMJ13084.1|_hypothetical_protein_PRUPE_ppa003649mg_[Prunus_persica]	58.58	1e-45							response to auxin stimulus				response to cytokinin stimulus
	Unigene024573	AT3G53990	F5K20_290	Adenine nucleotide alpha hydrolases-like superfamily protein [Source:TAIR_LOCUS;Acc:AT3G53990]	26.6211	14.4029	15.7327	17.2822	7.85397	10.8323																[000000000000000]	Unigene024573	1	974	gi|462401682|gb|EMJ07239.1|_hypothetical_protein_PRUPE_ppa012560mg_[Prunus_persica]	55.56	2e-31
	Unigene024576	AT5G20720	CPN20	chaperonin 20 [Source:TAIR_LOCUS;Acc:AT5G20720]	162.319	189.693	134.508	117.266	183.654	316.564																[000000000000000]	Unigene024576	1	974	gi|255550363|ref|XP_002516232.1|_groes_chaperonin,_putative_[Ricinus_communis]	82.28	4e-145		GO:0005737|GO:0006457|	PF00166 (Chaperonin 10 Kd subunit);	SSF50129|
	Unigene024863	AT2G35040		AICARFT/IMPCHase bienzyme family protein [Source:TAIR_LOCUS;Acc:AT2G35040]	6.27379	5.01484	5.45354	4.56396	8.08313	6.5103																[000000000000000]	Unigene024863	1	963	gi|359473071|ref|XP_002276088.2|_PREDICTED:_bifunctional_purine_biosynthesis_protein_PurH-like_[Vitis_vinifera]	82.56	2e-155	ko00230 Purine metabolism; ko00670 One carbon pool by folate; ko01100 Metabolic pathways; ko01110 Biosynthesis of secondary metabolites; ;	GO:0003937|GO:0004643|GO:0006164|	PF01808 (AICARFT/IMPCHase bienzyme);PF02142 (MGS-like domain);	SSF52335|
	Unigene025044	AT5G57560	TCH4	Xyloglucan endotransglucosylase/hydrolase family protein [Source:TAIR_LOCUS;Acc:AT5G57560]	1.71967	0.644007	4.49906	6.42853	1.07644	0.763479																[000000000000000]	Unigene025044	1	955	gi|388518835|gb|AFK47479.1|_unknown_[Medicago_truncatula]	73.33	2e-57	ko04075 Plant hormone signal transduction; ;	GO:0005618|GO:0006073|GO:0016762|GO:0048046|	PF06955 (Xyloglucan endo-transglycosylase (XET) C-terminus);	SSF49899|			response to auxin stimulus
	Unigene025099	AT3G55280	RPL23AB	ribosomal protein L23AB [Source:TAIR_LOCUS;Acc:AT3G55280]	0.632169	1.2647	1.70354	1.93303	1.61393	0.82658																[000000000000000]	Unigene025099	1	952	gi|225439858|ref|XP_002278186.1|_PREDICTED:_60S_ribosomal_protein_L23a-like_[Vitis_vinifera]	86.21	2e-41														cellular protein metabolic process
	Unigene025124	AT4G16420	ADA2B	homolog of yeast ADA2 2B [Source:TAIR_LOCUS;Acc:AT4G16420]	69.5908	65.5724	62.9941	121.083	142.421	48.5886																[000000000000000]	Unigene025124	1	951	gi|462407750|gb|EMJ13084.1|_hypothetical_protein_PRUPE_ppa003649mg_[Prunus_persica]	58.58	9e-46							response to auxin stimulus				response to cytokinin stimulus
	Unigene025137	AT4G38840	AT4G38840	SAUR-like auxin-responsive protein family [Source:TAIR_LOCUS;Acc:AT4G38840]	1.42101	1.7572	2.7852	1.52286	2.06278	5.10477																[000000000000000]	Unigene025137	1	950	gi|449531962|ref|XP_004172954.1|_PREDICTED:_auxin-induced_protein_X10A-like_[Cucumis_sativus]	61.54	3e-07	ko04075 Plant hormone signal transduction; ;		PF02519 (Auxin responsive protein);				response to auxin stimulus
	Unigene025322	AT1G09780	PGM1	Phosphoglycerate mutase, 2,3-bisphosphoglycerate-independent [Source:TAIR_LOCUS;Acc:AT1G09780]	614.93	1092.06	1299.94	667.774	430.859	480.095																[000000000000000]	Unigene025322	1	943	gi|3914394|sp|Q42908.1|PMGI_MESCR_RecName:_Full=2,3-bisphosphoglycerate-independent_phosphoglycerate_mutase;_Short=BPG-independent_PGAM;_Short=Phosphoglyceromutase;_AltName:_Full=PGAM-I	89	0		GO:0003824|GO:0004619|GO:0005737|GO:0006007|GO:0008152|GO:0030145|GO:0046872|	PF01676 (Metalloenzyme superfamily);PF06415 (BPG-independent PGAM N-terminus (iPGM_N));	SSF53649|
	Unigene025428	AT5G67590	FRO1	NADH-ubiquinone oxidoreductase-related [Source:TAIR_LOCUS;Acc:AT5G67590]	100.079	84.8753	99.3825	102.303	61.6817	133.122																[000000000000000]	Unigene025428	1	938	gi|462401710|gb|EMJ07267.1|_hypothetical_protein_PRUPE_ppa012763mg_[Prunus_persica]	83.66	5e-89		GO:0005743|GO:0016651|GO:0022900|	PF04800 (ETC complex I subunit conserved region);			NADPH oxidase-like
	Unigene025508	AT3G25770	AOC2	allene oxide cyclase 2 [Source:TAIR_LOCUS;Acc:AT3G25770]	6.33934	2.2804	3.04769	3.4949	1.37474	3.72																[000000000000000]	Unigene025508	1	934	gi|357488341|ref|XP_003614458.1|_Allene_oxide_cyclase_[Medicago_truncatula]	73.33	8e-18
	Unigene025654	AT4G24280	cpHsc70-1	chloroplast heat shock protein 70-1 [Source:TAIR_LOCUS;Acc:AT4G24280]	219.957	218.064	190.783	205.727	209.102	222.866																[000000000000000]	Unigene025654	1	928	gi|297734242|emb|CBI15489.3|_unnamed_protein_product_[Vitis_vinifera]	97.73	0	ko03018 RNA degradation; ko05152 Tuberculosis; ;		PF00012 (Hsp70 protein);	SSF100920|SSF53067|										cellular protein metabolic process
	Unigene025660	AT5G20720	CPN20	chaperonin 20 [Source:TAIR_LOCUS;Acc:AT5G20720]	124.259	90.7032	67.1303	84.309	78.4776	131.829																[000000000000000]	Unigene025660	1	928	gi|255550363|ref|XP_002516232.1|_groes_chaperonin,_putative_[Ricinus_communis]	43.62	4e-14		GO:0005737|GO:0006457|	PF00166 (Chaperonin 10 Kd subunit);	SSF50129|
	Unigene025661	AT2G39810	HOS1	ubiquitin-protein ligases [Source:TAIR_LOCUS;Acc:AT2G39810]	17.6188	14.8336	9.16837	9.24006	13.6485	12.9936																[000000000000000]	Unigene025661	1	928	gi|359496309|ref|XP_002264751.2|_PREDICTED:_E3_ubiquitin-protein_ligase_HOS1-like_[Vitis_vinifera]	84.62	1e-100														cellular protein metabolic process
	Unigene025755	AT3G55280	RPL23AB	ribosomal protein L23AB [Source:TAIR_LOCUS;Acc:AT3G55280]	0.804613	0.911418	1.907	1.25914	2.43946	0.697251																[000000000000000]	Unigene025755	1	923	gi|225439858|ref|XP_002278186.1|_PREDICTED:_60S_ribosomal_protein_L23a-like_[Vitis_vinifera]	92.59	1e-07														cellular protein metabolic process
	Unigene025760	AT3G55280	RPL23AB	ribosomal protein L23AB [Source:TAIR_LOCUS;Acc:AT3G55280]	0.566073	1.62428	0.332019	0.479845	0.974107	1.75301																[000000000000000]	Unigene025760	1	923	gi|225439858|ref|XP_002278186.1|_PREDICTED:_60S_ribosomal_protein_L23a-like_[Vitis_vinifera]	86.67	1e-07														cellular protein metabolic process
	Unigene025877	AT3G49910	RPL26A	Translation protein SH3-like family protein [Source:TAIR_LOCUS;Acc:AT3G49910]	213.609	186.709	204.281	158.936	200.119	256.051																[000000000000000]	Unigene025877	1	919	gi|462418264|gb|EMJ22713.1|_hypothetical_protein_PRUPE_ppa012984mg_[Prunus_persica]	94.52	6e-71	ko03010 Ribosome; ;		PF00467 (KOW motif);	SSF50104|										cellular protein metabolic process
	Unigene026115	AT3G49910	RPL26A	Translation protein SH3-like family protein [Source:TAIR_LOCUS;Acc:AT3G49910]	233.351	212.085	233.162	167.815	226.936	283.012																[000000000000000]	Unigene026115	1	909	gi|462418264|gb|EMJ22713.1|_hypothetical_protein_PRUPE_ppa012984mg_[Prunus_persica]	94.52	6e-71	ko03010 Ribosome; ;													cellular protein metabolic process
	Unigene026119	AT5G57560	TCH4	Xyloglucan endotransglucosylase/hydrolase family protein [Source:TAIR_LOCUS;Acc:AT5G57560]	1.11034	0.137479	2.49665	1.88789	0.431576	0.581727																[000000000000000]	Unigene026119	1	908	gi|388518835|gb|AFK47479.1|_unknown_[Medicago_truncatula]	73.33	1e-57	ko04075 Plant hormone signal transduction; ;	GO:0005618|GO:0006073|GO:0016762|GO:0048046|	PF06955 (Xyloglucan endo-transglycosylase (XET) C-terminus);	SSF49899|			response to auxin stimulus
	Unigene026178	AT1G27320	AHK3	histidine kinase 3 [Source:TAIR_LOCUS;Acc:AT1G27320]	45.122	67.2671	83.6303	65.5675	36.251	26.8847																[000000000000000]	Unigene026178	1	905	gi|356512385|ref|XP_003524900.1|_PREDICTED:_histidine_kinase_3-like_[Glycine_max]	77.56	5e-149	ko04075 Plant hormone signal transduction; ;	GO:0005524|	PF02518 (Histidine kinase-, DNA gyrase B-, and HSP90-like ATPase);	SSF55874|							cytokinin receptor activity|cytokinin mediated signaling pathway|cellular response to cytokinin stimulus
	Unigene026380	AT5G02500	HSC70-1	heat shock cognate protein 70-1 [Source:TAIR_LOCUS;Acc:AT5G02500]	1.67307	3.02987	3.38462	1.03718	4.75399	8.35627																[000000000000000]	Unigene026380	1	897	gi|225440324|ref|XP_002263599.1|_PREDICTED:_heat_shock_cognate_70_kDa_protein_isoform_1_[Vitis_vinifera]	74.26	2e-137	ko03040 Spliceosome; ko04010 MAPK signaling pathway; ko04141 Protein processing in endoplasmic reticulum; ko04144 Endocytosis; ko04612 Antigen processing and presentation; ko05145 Toxoplasmosis; ko05162 Measles; ko05164 Influenza A; ;		PF00012 (Hsp70 protein);	SSF53067|										cellular protein metabolic process
	Unigene026546	AT3G49910	RPL26A	Translation protein SH3-like family protein [Source:TAIR_LOCUS;Acc:AT3G49910]	208.129	177.934	207.626	162.613	198.999	243.013																[000000000000000]	Unigene026546	1	890	gi|462418264|gb|EMJ22713.1|_hypothetical_protein_PRUPE_ppa012984mg_[Prunus_persica]	94.52	5e-71	ko03010 Ribosome; ;		PF00467 (KOW motif);	SSF50104|										cellular protein metabolic process
	Unigene026837	AT4G38840	AT4G38840	SAUR-like auxin-responsive protein family [Source:TAIR_LOCUS;Acc:AT4G38840]	0.173158	1.89907	0.797026	1.51613	1.25331	4.22158																[000000000000000]	Unigene026837	1	878	gi|449531962|ref|XP_004172954.1|_PREDICTED:_auxin-induced_protein_X10A-like_[Cucumis_sativus]	69	1e-43	ko04075 Plant hormone signal transduction; ;		PF02519 (Auxin responsive protein);				response to auxin stimulus
	Unigene026868	AT1G10760	SEX1	Pyruvate phosphate dikinase, PEP/pyruvate binding domain [Source:TAIR_LOCUS;Acc:AT1G10760]	3.04	3.05232	3.20003	2.23956	2.80998	2.43692																[000000000000000]	Unigene026868	1	877	gi|68300911|gb|AAY89386.1|_glucan_water_dikinase_precursor_[Nicotiana_langsdorffii_x_Nicotiana_sanderae]	88.15	6e-82		GO:0005524|GO:0016301|GO:0016310|	PF01326 (Pyruvate phosphate dikinase, PEP/pyruvate binding domain);	SSF56059|									starch biosynthetic process
	Unigene026944	AT1G16880	F6I1.12	uridylyltransferase-related [Source:TAIR_LOCUS;Acc:AT1G16880]	0.580954	0.855262	0.40568	1.70818	1.97672	0.319933																[000000000000000]	Unigene026944	1	874	gi|462413938|gb|EMJ18987.1|_hypothetical_protein_PRUPE_ppa020800mg_[Prunus_persica]	78.72	1e-13
	Unigene027086	AT3G55280	RPL23AB	ribosomal protein L23AB [Source:TAIR_LOCUS;Acc:AT3G55280]	71.3539	57.4553	48.4332	40.1342	86.4045	161.457																[000000000000000]	Unigene027086	1	868	gi|356568957|ref|XP_003552674.1|_PREDICTED:_60S_ribosomal_protein_L23a-like_[Glycine_max]	87.67	1e-77	ko03010 Ribosome; ;	GO:0003735|GO:0005622|GO:0005840|GO:0006412|	PF00276 (Ribosomal protein L23);PF03939 (Ribosomal protein L23, N-terminal domain);	SSF54189|										cellular protein metabolic process
	Unigene027253	AT1G22770	GI	gigantea protein (GI) [Source:TAIR_LOCUS;Acc:AT1G22770]	2.45723	15.9615	9.7101	6.69883	1.33702	1.32831																[000000000000000]	Unigene027253	1	862	gi|296083123|emb|CBI22759.3|_unnamed_protein_product_[Vitis_vinifera]	100	4e-08															response to reactive oxygen species
	Unigene027267	AT4G04920	SFR6	sensitive to freezing 6 [Source:TAIR_LOCUS;Acc:AT4G04920]	0.742157	2.99075	8.07715	4.68675	1.77588	0.949359																[000000000000000]	Unigene027267	1	861	gi|224079253|ref|XP_002305810.1|_predicted_protein_[Populus_trichocarpa]	96.77	6e-10
	Unigene027524	AT3G08720	ATPK19	serine/threonine protein kinase 2 [Source:TAIR_LOCUS;Acc:AT3G08720]	0.606844	0.885445	0.739876	0.800325	1.22991	0.538575																[000000000000000]	Unigene027524	1	852	gi|462404837|gb|EMJ10301.1|_hypothetical_protein_PRUPE_ppa005280mg_[Prunus_persica]	54.84	7e-40	ko04012 ErbB signaling pathway; ko04150 mTOR signaling pathway; ko04350 TGF-beta signaling pathway; ko04666 Fc gamma R-mediated phagocytosis; ko04910 Insulin signaling pathway; ko05221 Acute myeloid leukemia; ;	GO:0004672|GO:0005524|GO:0006468|GO:0016772|	PF00069 (Protein kinase domain);	SSF56112|										positive regulation of protein metabolic process|cellular protein metabolic process|regulation of protein metabolic process|positive regulation of cellular protein metabolic process
	Unigene027797	AT1G27320	AHK3	histidine kinase 3 [Source:TAIR_LOCUS;Acc:AT1G27320]	29.7723	49.6417	53.4314	40.0741	23.0616	15.2825																[000000000000000]	Unigene027797	1	844	gi|190148361|gb|ACE63263.1|_histidine_kinase_3B_[Populus_trichocarpa]	92.5	7e-94	ko04075 Plant hormone signal transduction; ;		PF03924 (CHASE domain);								cytokinin receptor activity|cytokinin mediated signaling pathway|cellular response to cytokinin stimulus
	Unigene027812	AT1G09780	PGM1	Phosphoglycerate mutase, 2,3-bisphosphoglycerate-independent [Source:TAIR_LOCUS;Acc:AT1G09780]	0.0320025	2.74521	1.36665	1.55474	5.70189	6.80364																[000000000000000]	Unigene027812	1	843	gi|3914382|sp|O24246.1|PMGI_PRUDU_RecName:_Full=2,3-bisphosphoglycerate-independent_phosphoglycerate_mutase;_Short=BPG-independent_PGAM;_Short=Phosphoglyceromutase;_AltName:_Full=PGAM-I	78.72	1e-08
	Unigene027850	AT5G02500	HSC70-1	heat shock cognate protein 70-1 [Source:TAIR_LOCUS;Acc:AT5G02500]	0	0	0	2.36176	0.346097	3.97718																[000000000000000]	Unigene027850	1	842	gi|38325813|gb|AAR17079.1|_heat_shock_protein_70-2_[Nicotiana_tabacum]	90.95	5e-149	ko03040 Spliceosome; ko04010 MAPK signaling pathway; ko04141 Protein processing in endoplasmic reticulum; ko04144 Endocytosis; ko04612 Antigen processing and presentation; ko05145 Toxoplasmosis; ko05162 Measles; ko05164 Influenza A; ;		PF00012 (Hsp70 protein);	SSF53067|										cellular protein metabolic process
	Unigene027979	AT4G04920	SFR6	sensitive to freezing 6 [Source:TAIR_LOCUS;Acc:AT4G04920]	0.946901	2.98936	4.56689	1.22693	0.998179	0.241264																[000000000000000]	Unigene027979	1	836	gi|255556001|ref|XP_002519035.1|_conserved_hypothetical_protein_[Ricinus_communis]	96.3	3e-10
	Unigene028270	AT2G39460	ATRPL23A	ribosomal protein L23AA [Source:TAIR_LOCUS;Acc:AT2G39460]	1.9687	0.626327	0.517596	0.916754	1.95045	1.1632																[000000000000000]	Unigene028270	1	826	gi|460408177|ref|XP_004249523.1|_PREDICTED:_60S_ribosomal_protein_L23a-like_[Solanum_lycopersicum]	83.72	6e-39														cellular protein metabolic process
	Unigene028317	AT5G12250	TUB6	beta-6 tubulin [Source:TAIR_LOCUS;Acc:AT5G12250]	9.64707	6.63811	5.67081	3.93058	8.25413	14.9681																[000000000000000]	Unigene028317	1	824	gi|297741676|emb|CBI32808.3|_unnamed_protein_product_[Vitis_vinifera]	97.76	3e-92	ko04145 Phagosome; ko04540 Gap junction; ko05130 Pathogenic Escherichia coli infection; ;	GO:0043234|GO:0051258|	PF00091 (Tubulin/FtsZ family, GTPase domain);	SSF52490|
	Unigene028402	AT4G17615	CBL1	calcineurin B-like protein 1 [Source:TAIR_LOCUS;Acc:AT4G17615]	28.9923	15.1857	23	15.1408	6.84633	10.5382																[000000000000000]	Unigene028402	1	821	gi|462405327|gb|EMJ10791.1|_hypothetical_protein_PRUPE_ppa011375mg_[Prunus_persica]	85.37	6e-16												cellular response to abscisic acid stimulus|abscisic acid mediated signaling pathway				calcium ion binding
	Unigene028463	AT5G02500	HSC70-1	heat shock cognate protein 70-1 [Source:TAIR_LOCUS;Acc:AT5G02500]	7.43723	7.86465	6.43825	4.75646	6.6639	8.13319																[000000000000000]	Unigene028463	1	819	gi|224100969|ref|XP_002312089.1|_predicted_protein_[Populus_trichocarpa]	94.97	2e-101	ko03040 Spliceosome; ko04010 MAPK signaling pathway; ko04141 Protein processing in endoplasmic reticulum; ko04144 Endocytosis; ko04612 Antigen processing and presentation; ko05145 Toxoplasmosis; ko05162 Measles; ko05164 Influenza A; ;		PF00012 (Hsp70 protein);	SSF53067|										cellular protein metabolic process
	Unigene028684	AT1G12860	SCRM2	basic helix-loop-helix (bHLH) DNA-binding superfamily protein [Source:TAIR_LOCUS;Acc:AT1G12860]	0.563661	1.07438	0.268965	0.462048	0.486471	0.969185																[000000000000000]	Unigene028684	1	811	gi|224134144|ref|XP_002321747.1|_predicted_protein_[Populus_trichocarpa]	67.74	1e-16
	Unigene028728	AT5G12250	TUB6	beta-6 tubulin [Source:TAIR_LOCUS;Acc:AT5G12250]	5.79012	2.13272	1.89107	2.76427	3.4349	8.47016																[000000000000000]	Unigene028728	1	810	gi|403329678|gb|AFR42136.1|_beta-tubulin,_partial_[Populus_trichocarpa]	96.88	2e-87	ko04145 Phagosome; ko04540 Gap junction; ko05130 Pathogenic Escherichia coli infection; ;	GO:0043234|GO:0051258|	PF00091 (Tubulin/FtsZ family, GTPase domain);	SSF52490|
	Unigene029140	AT3G55280	RPL23AB	ribosomal protein L23AB [Source:TAIR_LOCUS;Acc:AT3G55280]	1.75617	1.84746	0.850175	1.73235	1.36031	0.836977																[000000000000000]	Unigene029140	1	795	gi|225439858|ref|XP_002278186.1|_PREDICTED:_60S_ribosomal_protein_L23a-like_[Vitis_vinifera]	86.21	1e-41														cellular protein metabolic process
	Unigene029824	AT1G10760	SEX1	Pyruvate phosphate dikinase, PEP/pyruvate binding domain [Source:TAIR_LOCUS;Acc:AT1G10760]	19.1199	5.2197	12.553	26.4747	1.68269	1.98642																[000000000000000]	Unigene029824	1	770	gi|327343002|dbj|BAK09333.1|_alpha-glucan_water_dikinase_[Nelumbo_nucifera]	82.65	2e-47													starch biosynthetic process
	Unigene029877	AT2G27710	AT2G27710	60S acidic ribosomal protein family [Source:TAIR_LOCUS;Acc:AT2G27710]	44.9913	22.8918	19.1486	23.2737	38.3392	104.613																[000000000000000]	Unigene029877	1	768	gi|76160941|gb|ABA40434.1|_60s_acidic_ribosomal_protein-like_protein_[Solanum_tuberosum]	76.52	2e-26	ko03010 Ribosome; ;	GO:0003735|GO:0005622|GO:0005840|GO:0006414|	PF00428 (60s Acidic ribosomal protein);
	Unigene030240	AT4G38840	AT4G38840	SAUR-like auxin-responsive protein family [Source:TAIR_LOCUS;Acc:AT4G38840]	0	0	0	0.566453	3.88486	11.3712																[000000000000000]	Unigene030240	1	756	gi|225427874|ref|XP_002276412.1|_PREDICTED:_auxin-induced_protein_X10A_[Vitis_vinifera]	74	4e-42	ko04075 Plant hormone signal transduction; ;		PF02519 (Auxin responsive protein);				response to auxin stimulus
	Unigene030380	AT1G22770	GI	gigantea protein (GI) [Source:TAIR_LOCUS;Acc:AT1G22770]	37.9882	122.742	86.1312	88.1238	59.5572	35.7498																[000000000000000]	Unigene030380	1	751	gi|296083124|emb|CBI22760.3|_unnamed_protein_product_[Vitis_vinifera]	84.75	7e-50	ko04712 Circadian rhythm - plant; ;														response to reactive oxygen species
	Unigene030421	AT1G20760	AT1G20760	Calcium-binding EF hand family protein [Source:TAIR_LOCUS;Acc:AT1G20760]	2.39595	0.378251	0.5402	1.37204	1.91837	1.97031																[000000000000000]	Unigene030421	1	749	gi|297744473|emb|CBI37735.3|_unnamed_protein_product_[Vitis_vinifera]	62.86	9e-15			PF05562 (Cold acclimation protein WCOR413);													calcium ion binding
	Unigene030747	AT3G55280	RPL23AB	ribosomal protein L23AB [Source:TAIR_LOCUS;Acc:AT3G55280]	98.7154	210.476	165.067	108.862	255.247	265.612																[000000000000000]	Unigene030747	1	739	gi|225439858|ref|XP_002278186.1|_PREDICTED:_60S_ribosomal_protein_L23a-like_[Vitis_vinifera]	85.86	4e-40	ko03010 Ribosome; ;	GO:0003735|GO:0005622|GO:0005840|GO:0006412|	PF00276 (Ribosomal protein L23);PF03939 (Ribosomal protein L23, N-terminal domain);	SSF54189|										cellular protein metabolic process
	Unigene030920	AT4G35790	ATPLDDELTA	phospholipase D delta [Source:TAIR_LOCUS;Acc:AT4G35790]	0.4173	0.59085	0.500677	0.265533	0	0.215882																[000000000000000]	Unigene030920	1	733	gi|356528406|ref|XP_003532794.1|_PREDICTED:_phospholipase_D_delta-like_[Glycine_max]	90	1e-29
	Unigene030979	AT1G16540	SIR3	molybdenum cofactor sulfurase (LOS5) (ABA3) [Source:TAIR_LOCUS;Acc:AT1G16540]	1.3842	2.50807	3.31129	2.61445	1.81007	0.288287																[000000000000000]	Unigene030979	1	731	gi|296082731|emb|CBI21736.3|_unnamed_protein_product_[Vitis_vinifera]	84.14	1e-82		GO:0008152|	PF00266 (Aminotransferase class-V);	SSF53383|			cellular response to auxin stimulus					abscisic acid biosynthetic process|abscisic acid metabolic process		cellular protein metabolic process
	Unigene031144	AT3G03050	CSLD3	cellulose synthase-like D3 [Source:TAIR_LOCUS;Acc:AT3G03050]	10.1677	5.79617	11.2781	3.44269	3.60607	3.80285																[000000000000000]	Unigene031144	1	725	gi|356497399|ref|XP_003517548.1|_PREDICTED:_cellulose_synthase-like_protein_D3-like_[Glycine_max]	78.22	5e-41					Tip growth
	Unigene031208	AT4G35790	ATPLDDELTA	phospholipase D delta [Source:TAIR_LOCUS;Acc:AT4G35790]	0.113988	0.305931	0.0663666	0.186239	0	0																[000000000000000]	Unigene031208	1	723	gi|356528406|ref|XP_003532794.1|_PREDICTED:_phospholipase_D_delta-like_[Glycine_max]	90	3e-30	ko00564 Glycerophospholipid metabolism; ko00565 Ether lipid metabolism; ko01100 Metabolic pathways; ko04144 Endocytosis; ko04666 Fc gamma R-mediated phagocytosis; ko04724 Glutamatergic synapse; ko04912 GnRH signaling pathway; ;
	Unigene031390	AT1G27320	AHK3	histidine kinase 3 [Source:TAIR_LOCUS;Acc:AT1G27320]	3.38087	4.70786	3.01394	4.69924	1.50436	2.17478																[000000000000000]	Unigene031390	1	716	gi|108710768|gb|ABF98563.1|_cytokinin_receptor_CRE1b,_putative,_expressed_[Oryza_sativa_Japonica_Group]	78.05	1e-13											cytokinin receptor activity|cytokinin mediated signaling pathway|cellular response to cytokinin stimulus
	Unigene031524	AT2G28900	OEP16	outer plastid envelope protein 16-1 [Source:TAIR_LOCUS;Acc:AT2G28900]	8.27461	14.0773	7.29314	7.11261	15.7684	12.2967																[000000000000000]	Unigene031524	1	711	gi|75102455|sp|Q41050.1|OEP16_PEA_RecName:_Full=Outer_envelope_pore_protein_16,_chloroplastic;_AltName:_Full=Chloroplastic_outer_envelope_pore_protein_of_16_kDa	67.24	5e-17
	Unigene031967	AT4G21150	HAP6	ribophorin II (RPN2) family protein [Source:TAIR_LOCUS;Acc:AT4G21150]	95.4225	115.048	110.898	117.285	83.5847	101.074																[000000000000000]	Unigene031967	1	697	gi|359480291|ref|XP_002272576.2|_PREDICTED:_dolichyl-diphosphooligosaccharide--protein_glycosyltransferase_subunit_2-like_[Vitis_vinifera]	76.07	8e-116	ko00510 N-Glycan biosynthesis; ko00513 Various types of N-glycan biosynthesis; ko01100 Metabolic pathways; ko04141 Protein processing in endoplasmic reticulum; ;	GO:0004579|GO:0005789|GO:0008250|GO:0018279|	PF05817 (Oligosaccharyltransferase subunit Ribophorin II);
	Unigene032133	AT1G16880	F6I1.12	uridylyltransferase-related [Source:TAIR_LOCUS;Acc:AT1G16880]	2.86843	0.808627	1.3749	2.65591	0.508546	0.839483																[000000000000000]	Unigene032133	1	691	gi|356550663|ref|XP_003543704.1|_PREDICTED:_unknown_protein_DS12_from_2D-PAGE_of_leaf,_chloroplastic-like_[Glycine_max]	89.66	1e-06
	Unigene032291	AT2G26640	KCS11	3-ketoacyl-CoA synthase 11 [Source:TAIR_LOCUS;Acc:AT2G26640]	5.22765	1.96936	1.16056	1.60153	0.810173	1.93324																[000000000000000]	Unigene032291	1	686	gi|297738900|emb|CBI28145.3|_unnamed_protein_product_[Vitis_vinifera]	73.91	2e-35
	Unigene032292	AT5G20720	CPN20	chaperonin 20 [Source:TAIR_LOCUS;Acc:AT5G20720]	184.599	69.9944	111.198	127.2	46.1592	86.9097																[000000000000000]	Unigene032292	1	685	gi|255550363|ref|XP_002516232.1|_groes_chaperonin,_putative_[Ricinus_communis]	88	3e-37
	Unigene032678	AT1G31812	ACBP6	acyl-CoA-binding protein 6 [Source:TAIR_LOCUS;Acc:AT1G31812]	658.351	600.461	601.153	505.165	362.915	639.431																[000000000000000]	Unigene032678	1	674	gi|462405537|gb|EMJ11001.1|_hypothetical_protein_PRUPE_ppa014021mg_[Prunus_persica]	91.01	2e-42	ko03320 PPAR signaling pathway; ;	GO:0000062|	PF00887 (Acyl CoA binding protein);	SSF47027|
	Unigene032835	AT3G55280	RPL23AB	ribosomal protein L23AB [Source:TAIR_LOCUS;Acc:AT3G55280]	1.03277	0.634654	0.653065	0.821965	1.59304	1.32038																[000000000000000]	Unigene032835	1	669	gi|449459936|ref|XP_004147702.1|_PREDICTED:_60S_ribosomal_protein_L23a-like_[Cucumis_sativus]	90.7	9e-41														cellular protein metabolic process
	Unigene032877	AT3G17020		Adenine nucleotide alpha hydrolases-like superfamily protein [Source:TAIR_LOCUS;Acc:AT3G17020]	344.409	279.42	328.505	263.002	197.148	537.087																[000000000000000]	Unigene032877	1	668	gi|255556366|ref|XP_002519217.1|_conserved_hypothetical_protein_[Ricinus_communis]	75.59	1e-65		GO:0006950|	PF00582 (Universal stress protein family);	SSF52402|
	Unigene032912	AT3G24170	ATGR1	glutathione-disulfide reductase [Source:TAIR_LOCUS;Acc:AT3G24170]	2.01049	0.907625	0.616733	1.52167	3.99963	1.82445																[000000000000000]	Unigene032912	1	667	gi|225463388|ref|XP_002273366.1|_PREDICTED:_uncharacterized_protein_LOC100265908_[Vitis_vinifera]	55.17	8e-07			PF05562 (Cold acclimation protein WCOR413);			Glutathione Reductase (GR)
	Unigene033081	AT5G12250	TUB6	beta-6 tubulin [Source:TAIR_LOCUS;Acc:AT5G12250]	34.1132	14.8644	9.94379	13.296	40.3226	39.9937																[000000000000000]	Unigene033081	1	661	gi|115253056|emb|CAL46265.1|_beta-tubulin_6_[Oryza_sativa_Indica_Group]	97.5	9e-82	ko04145 Phagosome; ko04540 Gap junction; ko05130 Pathogenic Escherichia coli infection; ;	GO:0043234|GO:0051258|	PF00091 (Tubulin/FtsZ family, GTPase domain);	SSF52490|
	Unigene033120	AT2G26640	KCS11	3-ketoacyl-CoA synthase 11 [Source:TAIR_LOCUS;Acc:AT2G26640]	10.2444	2.71157	4.14554	6.90105	6.19012	23.8618																[000000000000000]	Unigene033120	1	660	gi|225432862|ref|XP_002283935.1|_PREDICTED:_3-ketoacyl-CoA_synthase_11_[Vitis_vinifera]	87.58	7e-94		GO:0003824|GO:0008152|GO:0008610|GO:0016747|	PF08541 (3-Oxoacyl-[acyl-carrier-protein (ACP)] synthase III C terminal);	SSF53901|
	Unigene033355	AT4G24280	cpHsc70-1	chloroplast heat shock protein 70-1 [Source:TAIR_LOCUS;Acc:AT4G24280]	7.36971	10.2083	8.77232	7.70463	7.78895	3.9539																[000000000000000]	Unigene033355	1	653	gi|460369188|ref|XP_004230445.1|_PREDICTED:_stromal_70_kDa_heat_shock-related_protein,_chloroplastic-like_[Solanum_lycopersicum]	94.12	5e-14	ko03018 RNA degradation; ko05152 Tuberculosis; ;		PF00012 (Hsp70 protein);	SSF53067|										cellular protein metabolic process
	Unigene033567	AT1G76180	ERD14	Dehydrin family protein [Source:TAIR_LOCUS;Acc:AT1G76180]	4304.81	5496.77	7977.51	3302.13	1347.49	1293.03																[000000000000000]	Unigene033567	1	647	gi|1326161|gb|AAB00554.1|_dehydrin_[Phaseolus_vulgaris]	62.07	1e-09		GO:0006950|GO:0009415|	PF00257 (Dehydrin);					response to gibberellin stimulus				response to abscisic acid stimulus				calcium ion binding
	Unigene033583	AT4G35790	ATPLDDELTA	phospholipase D delta [Source:TAIR_LOCUS;Acc:AT4G35790]	0.53089	0.292983	0	0.208893	0.334966	0.648342																[000000000000000]	Unigene033583	1	647	gi|460373442|ref|XP_004232528.1|_PREDICTED:_phospholipase_D_delta-like_[Solanum_lycopersicum]	84.09	1e-16
	Unigene033676	AT3G18990	VRN1	AP2/B3-like transcriptional factor family protein [Source:TAIR_LOCUS;Acc:AT3G18990]	8.49404	1.61479	4.92564	7.74811	3.58035	3.15405																[000000000000000]	Unigene033676	1	643	gi|255538450|ref|XP_002510290.1|_conserved_hypothetical_protein_[Ricinus_communis]	41.01	7e-23		GO:0003677|GO:0006355|	PF02362 (B3 DNA binding domain);	SSF101936|
	Unigene033696	AT2G27710	AT2G27710	60S acidic ribosomal protein family [Source:TAIR_LOCUS;Acc:AT2G27710]	185.827	91.2441	98.4269	75.3956	128.371	365.147																[000000000000000]	Unigene033696	1	642	gi|76160941|gb|ABA40434.1|_60s_acidic_ribosomal_protein-like_protein_[Solanum_tuberosum]	83.87	4e-26	ko03010 Ribosome; ;	GO:0003735|GO:0005622|GO:0005840|GO:0006414|	PF00428 (60s Acidic ribosomal protein);
	Unigene033899	AT1G53240	mMDH1	Lactate/malate dehydrogenase family protein [Source:TAIR_LOCUS;Acc:AT1G53240]	1.5429	1.00195	0.320612	0.96021	1.35385	1.01057																[000000000000000]	Unigene033899	1	636	gi|126896|sp|P17783.1|MDHM_CITLA_RecName:_Full=Malate_dehydrogenase,_mitochondrial;_Flags:_Precursor	90.62	3e-10
	Unigene033918	AT4G04920	SFR6	sensitive to freezing 6 [Source:TAIR_LOCUS;Acc:AT4G04920]	0.33977	1.09412	2.52484	2.99858	2.78685	1.18823																[000000000000000]	Unigene033918	1	636	gi|255556001|ref|XP_002519035.1|_conserved_hypothetical_protein_[Ricinus_communis]	72.22	6e-39
	Unigene033931	AT5G51820	PGM	phosphoglucomutase [Source:TAIR_LOCUS;Acc:AT5G51820]	146.725	157.306	128.155	90.0246	97.1452	61.1314																[000000000000000]	Unigene033931	1	635	gi|147840529|emb|CAN72717.1|_hypothetical_protein_VITISV_034939_[Vitis_vinifera]	91.47	2e-138	ko00010 Glycolysis / Gluconeogenesis; ko00030 Pentose phosphate pathway; ko00052 Galactose metabolism; ko00230 Purine metabolism; ko00500 Starch and sucrose metabolism; ko00520 Amino sugar and nucleotide sugar metabolism; ko00521 Streptomycin biosynthesis; ko01100 Metabolic pathways; ko01110 Biosynthesis of secondary metabolites; ko01120 Microbial metabolism in diverse environments; ;	GO:0005975|GO:0016868|	PF02880 (Phosphoglucomutase/phosphomannomutase, alpha/beta/alpha domain III);	SSF53738|SSF55957|									starch biosynthetic process
	Unigene034045	AT5G47230	ERF5	ethylene responsive element binding factor 5 [Source:TAIR_LOCUS;Acc:AT5G47230]	5.86921	0.157674	0.304718	0.126197	0.31342	0.67121																[000000000000000]	Unigene034045	1	632	gi|462405049|gb|EMJ10513.1|_hypothetical_protein_PRUPE_ppa007892mg_[Prunus_persica]	60.29	6e-28		GO:0003677|GO:0003700|GO:0006355|	PF00847 (AP2 domain);	SSF54171|						cellular response to ethylene stimulus
	Unigene034108	AT4G35790	ATPLDDELTA	phospholipase D delta [Source:TAIR_LOCUS;Acc:AT4G35790]	1.05532	0.495866	0.555622	0.408112	0.0302062	0.211742																[000000000000000]	Unigene034108	1	630	gi|356528406|ref|XP_003532794.1|_PREDICTED:_phospholipase_D_delta-like_[Glycine_max]	89.47	3e-29
	Unigene034332	AT5G63770	ATDGK2	diacylglycerol kinase 2 [Source:TAIR_LOCUS;Acc:AT5G63770]	1.15198	3.146	0.302616	0.687085	2.75857	0.717528																[000000000000000]	Unigene034332	1	623	gi|470148360|ref|XP_004309735.1|_PREDICTED:_diacylglycerol_kinase_1-like_[Fragaria_vesca_subsp._vesca]	58.93	1e-64
	Unigene034437	AT4G35790	ATPLDDELTA	phospholipase D delta [Source:TAIR_LOCUS;Acc:AT4G35790]	0.410942	0.269153	0	0.519306	0	0																[000000000000000]	Unigene034437	1	620	gi|356528406|ref|XP_003532794.1|_PREDICTED:_phospholipase_D_delta-like_[Glycine_max]	89.47	8e-30	ko00564 Glycerophospholipid metabolism; ko00565 Ether lipid metabolism; ko01100 Metabolic pathways; ko04144 Endocytosis; ko04666 Fc gamma R-mediated phagocytosis; ko04724 Glutamatergic synapse; ko04912 GnRH signaling pathway; ;
	Unigene034501	AT1G12860	SCRM2	basic helix-loop-helix (bHLH) DNA-binding superfamily protein [Source:TAIR_LOCUS;Acc:AT1G12860]	0.267297	0.192915	0	0.22048	0.162623	0.0981524																[000000000000000]	Unigene034501	1	618	gi|224134144|ref|XP_002321747.1|_predicted_protein_[Populus_trichocarpa]	67.74	5e-17
	Unigene034625	AT2G37190	RPL12A	Ribosomal protein L11 family protein [Source:TAIR_LOCUS;Acc:AT2G37190]	90.1503	64.5883	72.3773	69.685	84.4226	109.999																[000000000000000]	Unigene034625	1	614	gi|225439982|ref|XP_002281255.1|_PREDICTED:_60S_ribosomal_protein_L12_[Vitis_vinifera]	95.78	3e-110	ko03010 Ribosome; ;	GO:0003735|GO:0005840|GO:0006412|	PF00298 (Ribosomal protein L11, RNA binding domain);PF03946 (Ribosomal protein L11, N-terminal domain);	SSF46906|SSF54747|
	Unigene034659	AT1G09780	PGM1	Phosphoglycerate mutase, 2,3-bisphosphoglycerate-independent [Source:TAIR_LOCUS;Acc:AT1G09780]	33.0257	111.728	111.63	48.5996	25.6856	25.8343																[000000000000000]	Unigene034659	1	613	gi|209917124|gb|ACI96093.1|_2,3-bisphosphoglycerate-independent_phosphoglycerate_mutase_[Vitis_amurensis]	92	2e-21		GO:0004619|GO:0005737|GO:0006007|GO:0030145|	PF06415 (BPG-independent PGAM N-terminus (iPGM_N));	SSF64158|
	Unigene034938	AT4G04920	SFR6	sensitive to freezing 6 [Source:TAIR_LOCUS;Acc:AT4G04920]	0.161332	1.03503	1.72839	0.833814	1.31688	0.334073																[000000000000000]	Unigene034938	1	606	gi|224079253|ref|XP_002305810.1|_predicted_protein_[Populus_trichocarpa]	88.64	2e-15
	Unigene034953	AT5G02500	HSC70-1	heat shock cognate protein 70-1 [Source:TAIR_LOCUS;Acc:AT5G02500]	39.2824	35.6084	47.9875	23.998	13.0882	14.2741																[000000000000000]	Unigene034953	1	605	gi|302788380|ref|XP_002975959.1|_hypothetical_protein_SELMODRAFT_104343_[Selaginella_moellendorffii]	44.12	4e-29														cellular protein metabolic process
	Unigene035077	AT3G55280	RPL23AB	ribosomal protein L23AB [Source:TAIR_LOCUS;Acc:AT3G55280]	141.45	301.395	279.515	142.835	363.878	418.826																[000000000000000]	Unigene035077	1	601	gi|462415007|gb|EMJ19744.1|_hypothetical_protein_PRUPE_ppa012791mg_[Prunus_persica]	97.5	3e-63	ko03010 Ribosome; ;	GO:0003735|GO:0005622|GO:0005840|GO:0006412|	PF00276 (Ribosomal protein L23);PF03939 (Ribosomal protein L23, N-terminal domain);	SSF54189|										cellular protein metabolic process
	Unigene035793	AT3G02870	VTC4	Inositol monophosphatase family protein [Source:TAIR_LOCUS;Acc:AT3G02870]	18.3344	9.24913	7.40714	7.01541	6.28812	23.5592																[000000000000000]	Unigene035793	1	579	gi|55275406|gb|AAV49506.1|_L-galactose-1-phosphate_phosphatase_[Actinidia_deliciosa]	95.65	7e-21
	Unigene035928	AT2G18260	SYP112	syntaxin of plants 112 [Source:TAIR_LOCUS;Acc:AT2G18260]	2.44576	0.522279	0.507922	2.74277	0	0																[000000000000000]	Unigene035928	1	576	gi|224097024|ref|XP_002310814.1|_predicted_protein_[Populus_trichocarpa]	51.69	2e-30
	Unigene036104	AT4G01370	ATMPK4	MAP kinase 4 [Source:TAIR_LOCUS;Acc:AT4G01370]	5.2139	5.04716	4.57891	2.6263	1.24126	3.52658																[000000000000000]	Unigene036104	1	570	gi|51587354|emb|CAH05025.1|_putative_MAP_kinase_[Papaver_rhoeas]	88.89	2e-13					Tip growth					response to jasmonic acid stimulus involved in jasmonic acid and ethylene-dependent systemic resistance|jasmonic acid and ethylene-dependent systemic resistance, jasmonic acid mediated signaling pathway		response to abscisic acid stimulus
	Unigene036273	AT3G11630	BAS1	Thioredoxin superfamily protein [Source:TAIR_LOCUS;Acc:AT3G11630]	106.778	136.333	112.208	88.4946	111.882	166.193																[000000000000000]	Unigene036273	1	566	gi|255578581|ref|XP_002530152.1|_peroxiredoxins,_prx-1,_prx-2,_prx-3,_putative_[Ricinus_communis]	96.05	3e-46						Peroxiredoxin (PrxR)
	Unigene036297	AT2G35040		AICARFT/IMPCHase bienzyme family protein [Source:TAIR_LOCUS;Acc:AT2G35040]	12.5079	5.14302	8.79165	9.88019	15.0314	20.6835																[000000000000000]	Unigene036297	1	565	gi|350535392|ref|NP_001234704.1|_putative_inosine_monophosphate_cyclohydrolase_[Solanum_lycopersicum]	84.31	3e-23
	Unigene036390	AT1G67280		Glyoxalase/Bleomycin resistance protein/Dioxygenase superfamily protein [Source:TAIR_LOCUS;Acc:AT1G67280]	2.08129	1.9436	1.25654	2.88171	2.13034	1.53733																[000000000000000]	Unigene036390	1	563	gi|359484559|ref|XP_003633121.1|_PREDICTED:_probable_lactoylglutathione_lyase,_chloroplast-like_isoform_2_[Vitis_vinifera]	54.55	4e-07
	Unigene036767	AT2G38170	CAX1	cation exchanger 1 [Source:TAIR_LOCUS;Acc:AT2G38170]	4.23647	18.9289	6.69885	4.47369	5.8135	2.09677																[000000000000000]	Unigene036767	1	552																			calcium ion transport|calcium ion transmembrane transporter activity
	Unigene037727	AT2G35040		AICARFT/IMPCHase bienzyme family protein [Source:TAIR_LOCUS;Acc:AT2G35040]	3.343	2.58686	3.16597	3.62508	5.56565	11.4251																[000000000000000]	Unigene037727	1	526	gi|359473071|ref|XP_002276088.2|_PREDICTED:_bifunctional_purine_biosynthesis_protein_PurH-like_[Vitis_vinifera]	67.44	5e-44	ko00230 Purine metabolism; ko00670 One carbon pool by folate; ko01100 Metabolic pathways; ko01110 Biosynthesis of secondary metabolites; ;		PF02142 (MGS-like domain);	SSF52335|
	Unigene037774	AT5G65940	CHY1	beta-hydroxyisobutyryl-CoA hydrolase 1 [Source:TAIR_LOCUS;Acc:AT5G65940]	3.4923	1.81348	2.64002	4.37993	5.1429	4.01899																[000000000000000]	Unigene037774	1	524	gi|462414590|gb|EMJ19327.1|_hypothetical_protein_PRUPE_ppa007082mg_[Prunus_persica]	57.25	2e-46	ko00280 Valine, leucine and isoleucine degradation; ko00410 beta-Alanine metabolism; ko00640 Propanoate metabolism; ko01100 Metabolic pathways; ;		PF13766 (2-enoyl-CoA Hydratase C-terminal region);	SSF52096|			response to auxin stimulus
	Unigene038405	AT3G53110	LOS4	P-loop containing nucleoside triphosphate hydrolases superfamily protein [Source:TAIR_LOCUS;Acc:AT3G53110]	11.2409	7.61294	7.89751	8.96733	5.18067	9.54277																[000000000000000]	Unigene038405	1	507	gi|295687237|gb|ADG27844.1|_RNA_helicase-like_protein_[Gossypium_hirsutum]	76.16	1e-88		GO:0003676|GO:0005524|GO:0008026|	PF00270 (DEAD/DEAH box helicase);	SSF52540|								response to abscisic acid stimulus
	Unigene038450	AT2G28900	OEP16	outer plastid envelope protein 16-1 [Source:TAIR_LOCUS;Acc:AT2G28900]	1917.97	1406.92	2013.29	939.699	1264.73	1238.34																[000000000000000]	Unigene038450	1	506	gi|75102455|sp|Q41050.1|OEP16_PEA_RecName:_Full=Outer_envelope_pore_protein_16,_chloroplastic;_AltName:_Full=Chloroplastic_outer_envelope_pore_protein_of_16_kDa	78.65	8e-36			PF02466 (Tim17/Tim22/Tim23/Pmp24 family);
	Unigene038545	AT3G17390	MTO3	S-adenosylmethionine synthetase family protein [Source:TAIR_LOCUS;Acc:AT3G17390]	0.321762	0.669327	0.49241	0.547773	0	0.76894																[000000000000000]	Unigene038545	1	504	gi|374095594|gb|AEY85025.1|_S-adenosylmethionine_synthetase_[Cajanus_cajan]	95.24	9e-115	ko00270 Cysteine and methionine metabolism; ko01100 Metabolic pathways; ko01110 Biosynthesis of secondary metabolites; ;	GO:0004478|GO:0006556|GO:0015948|	PF02772 (S-adenosylmethionine synthetase, central domain);PF02773 (S-adenosylmethionine synthetase, C-terminal domain);	SSF55973|
	Unigene038676	AT1G56070	LOS1	Ribosomal protein S5/Elongation factor G/III/V family protein [Source:TAIR_LOCUS;Acc:AT1G56070]	0.236204	0	1.20179	1.54189	0.943058	1.66882																[000000000000000]	Unigene038676	1	500	gi|449503738|ref|XP_004162152.1|_PREDICTED:_elongation_factor_2-like,_partial_[Cucumis_sativus]	91.52	5e-94		GO:0005525|	PF03144 (Elongation factor Tu domain 2);	SSF50447|SSF52540|
	Unigene038796	AT1G56070	LOS1	Ribosomal protein S5/Elongation factor G/III/V family protein [Source:TAIR_LOCUS;Acc:AT1G56070]	5.10126	0.174782	3.88936	2.99099	0.755342	0.357983																[000000000000000]	Unigene038796	1	497	gi|449528951|ref|XP_004171465.1|_PREDICTED:_elongation_factor_2-like,_partial_[Cucumis_sativus]	81.19	8e-43
	Unigene038828	AT2G28900	OEP16	outer plastid envelope protein 16-1 [Source:TAIR_LOCUS;Acc:AT2G28900]	2055.28	1492.93	2146.44	1001.91	1357.78	1197.75																[000000000000000]	Unigene038828	1	496	gi|75102455|sp|Q41050.1|OEP16_PEA_RecName:_Full=Outer_envelope_pore_protein_16,_chloroplastic;_AltName:_Full=Chloroplastic_outer_envelope_pore_protein_of_16_kDa	78.65	7e-36
	Unigene038900	AT2G27710	AT2G27710	60S acidic ribosomal protein family [Source:TAIR_LOCUS;Acc:AT2G27710]	573.713	473.25	509.01	322.643	361.252	509.012																[000000000000000]	Unigene038900	1	494	gi|462398246|gb|EMJ03914.1|_hypothetical_protein_PRUPE_ppa012794mg_[Prunus_persica]	81.82	1e-31	ko03010 Ribosome; ;	GO:0003735|GO:0005622|GO:0005840|GO:0006414|	PF00428 (60s Acidic ribosomal protein);
	Unigene038933	AT4G35090	CAT2	catalase 2 [Source:TAIR_LOCUS;Acc:AT4G35090]	52.4732	121.841	109.948	68.0462	122.235	72.9603																[000000000000000]	Unigene038933	1	493	gi|224065685|ref|XP_002301920.1|_catalase_[Populus_trichocarpa]	98.31	2e-31						Catalase (Cat)									response to reactive oxygen species|reactive oxygen species metabolic process
	Unigene038942	AT1G67090	RBCS1A	ribulose bisphosphate carboxylase small chain 1A [Source:TAIR_LOCUS;Acc:AT1G67090]	556.119	1222.02	320.687	426.018	330.902	3269.68																[000000000000000]	Unigene038942	1	493	gi|77157637|dbj|BAE46384.1|_ribulose-1,5-bisphosphate_carboxylase/oxygenase_small_subunit_[Panax_ginseng]	86.36	5e-37
	Unigene039271	AT2G27020	PAG1	20S proteasome alpha subunit G1 [Source:TAIR_LOCUS;Acc:AT2G27020]	0.786722	2.93039	1.21193	1.60084	2.37848	1.71913																[000000000000000]	Unigene039271	1	484	gi|388510900|gb|AFK43516.1|_unknown_[Lotus_japonicus]	90.91	2e-13														protein metabolic process
	Unigene039303	AT1G22770	GI	gigantea protein (GI) [Source:TAIR_LOCUS;Acc:AT1G22770]	0	3.73627	3.03451	5.75976	1.84702	0.000173541																[000000000000000]	Unigene039303	1	484	gi|388499828|gb|AFK37980.1|_unknown_[Lotus_japonicus]	93.1	1e-09															response to reactive oxygen species
	Unigene039534	AT3G53110	LOS4	P-loop containing nucleoside triphosphate hydrolases superfamily protein [Source:TAIR_LOCUS;Acc:AT3G53110]	3.22271	0.566977	3.02885	0.877425	0.182474	1.42307																[000000000000000]	Unigene039534	1	479	gi|460385541|ref|XP_004238462.1|_PREDICTED:_DEAD-box_ATP-dependent_RNA_helicase_38-like_[Solanum_lycopersicum]	76.1	2e-83	ko03013 RNA transport; ko03015 mRNA surveillance pathway; ko03040 Spliceosome; ;	GO:0003676|GO:0004386|GO:0005524|	PF00271 (Helicase conserved C-terminal domain);	SSF52540|								response to abscisic acid stimulus
	Unigene039698	AT1G56070	LOS1	Ribosomal protein S5/Elongation factor G/III/V family protein [Source:TAIR_LOCUS;Acc:AT1G56070]	0.330859	1.40754	1.022	1.31871	0.428701	0.28048																[000000000000000]	Unigene039698	1	474	gi|474416089|gb|EMS67172.1|_Elongation_factor_2_[Triticum_urartu]	69.12	8e-55
	Unigene039805	AT2G38170	CAX1	cation exchanger 1 [Source:TAIR_LOCUS;Acc:AT2G38170]	1.70117	3.29831	7.78574	3.95509	6.39657	1.87323																[000000000000000]	Unigene039805	1	472	gi|255574373|ref|XP_002528100.1|_Vacuolar_cation/proton_exchanger_1a,_putative_[Ricinus_communis]	71.74	2e-12																calcium ion transport|calcium ion transmembrane transporter activity
	Unigene040072	AT3G22310	PMH1	putative mitochondrial RNA helicase 1 [Source:TAIR_LOCUS;Acc:AT3G22310]	1.20307	2.65397	2.1294	1.30491	3.42927	2.3924																[000000000000000]	Unigene040072	1	465	gi|296086337|emb|CBI31778.3|_unnamed_protein_product_[Vitis_vinifera]	86.49	8e-14
	Unigene040087	AT1G09780	PGM1	Phosphoglycerate mutase, 2,3-bisphosphoglycerate-independent [Source:TAIR_LOCUS;Acc:AT1G09780]	496.775	900.207	948.423	595.642	383.72	388.286																[000000000000000]	Unigene040087	1	465	gi|209917124|gb|ACI96093.1|_2,3-bisphosphoglycerate-independent_phosphoglycerate_mutase_[Vitis_amurensis]	90.91	2e-96		GO:0004619|GO:0005737|GO:0006007|GO:0030145|	PF06415 (BPG-independent PGAM N-terminus (iPGM_N));	SSF64158|
	Unigene040194	AT3G55280	RPL23AB	ribosomal protein L23AB [Source:TAIR_LOCUS;Acc:AT3G55280]	229.356	370.776	363	230.407	431.211	464.518																[000000000000000]	Unigene040194	1	462	gi|462415007|gb|EMJ19744.1|_hypothetical_protein_PRUPE_ppa012791mg_[Prunus_persica]	97.5	5e-64	ko03010 Ribosome; ;	GO:0003735|GO:0005622|GO:0005840|GO:0006412|	PF00276 (Ribosomal protein L23);PF03939 (Ribosomal protein L23, N-terminal domain);	SSF54189|										cellular protein metabolic process
	Unigene040293	AT4G24280	cpHsc70-1	chloroplast heat shock protein 70-1 [Source:TAIR_LOCUS;Acc:AT4G24280]	2.15992	3.83532	1.8614	3.15929	2.80417	1.22981																[000000000000000]	Unigene040293	1	459	gi|462409482|gb|EMJ14816.1|_hypothetical_protein_PRUPE_ppa002222mg_[Prunus_persica]	62.12	8e-15														cellular protein metabolic process
	Unigene040321	AT4G37930	SHM1	serine transhydroxymethyltransferase 1 [Source:TAIR_LOCUS;Acc:AT4G37930]	4.92414	4.53448	0.859847	0.969089	1.62887	1.72298																[000000000000000]	Unigene040321	1	459	gi|375152224|gb|AFA36570.1|_serine_hydroxymethyltransferase,_partial_[Lolium_perenne]	92	5e-07
	Unigene040365	AT2G35040		AICARFT/IMPCHase bienzyme family protein [Source:TAIR_LOCUS;Acc:AT2G35040]	0.298242	0.922279	0	1.47605	1.20931	0																[000000000000000]	Unigene040365	1	458	gi|470103339|ref|XP_004288097.1|_PREDICTED:_bifunctional_purine_biosynthesis_protein_PurH-like_[Fragaria_vesca_subsp._vesca]	56.9	9e-14
	Unigene040732	AT3G53990	F5K20_290	Adenine nucleotide alpha hydrolases-like superfamily protein [Source:TAIR_LOCUS;Acc:AT3G53990]	73.5633	94.9972	110.471	92.2257	57.9888	48.7614																[000000000000000]	Unigene040732	1	449	gi|470110507|ref|XP_004291522.1|_PREDICTED:_universal_stress_protein_A-like_protein-like_[Fragaria_vesca_subsp._vesca]	71.74	1e-42		GO:0006950|	PF00582 (Universal stress protein family);	SSF52402|
	Unigene040892	AT2G26640	KCS11	3-ketoacyl-CoA synthase 11 [Source:TAIR_LOCUS;Acc:AT2G26640]	1.03068	1.07314	0	1.38415	2.09078	0.306105																[000000000000000]	Unigene040892	1	445	gi|470121075|ref|XP_004296609.1|_PREDICTED:_3-ketoacyl-CoA_synthase_17-like_[Fragaria_vesca_subsp._vesca]	50	1e-12
	Unigene040911	AT1G10760	SEX1	Pyruvate phosphate dikinase, PEP/pyruvate binding domain [Source:TAIR_LOCUS;Acc:AT1G10760]	1.78812	3.7084	0.291831	1.99295	2.12208	4.88515																[000000000000000]	Unigene040911	1	444	gi|15450496|gb|AAK96541.1|_At1g10760/F20B24.26_[Arabidopsis_thaliana]	89.58	2e-21													starch biosynthetic process
	Unigene041059	AT4G04920	SFR6	sensitive to freezing 6 [Source:TAIR_LOCUS;Acc:AT4G04920]	39.6183	30.9807	33.6904	35.9066	50.6282	32.3116																[000000000000000]	Unigene041059	1	441	gi|255556001|ref|XP_002519035.1|_conserved_hypothetical_protein_[Ricinus_communis]	85	1e-40
	Unigene041083	AT3G53110	LOS4	P-loop containing nucleoside triphosphate hydrolases superfamily protein [Source:TAIR_LOCUS;Acc:AT3G53110]	2.16773	0.327228	1.90151	0.255	0.424311	0.82595																[000000000000000]	Unigene041083	1	441	gi|300193450|gb|ADJ68231.1|_DEAD_box_RNA_helicase_[Populus_alba_x_Populus_glandulosa]	49.55	1e-21												response to abscisic acid stimulus
	Unigene041116	AT2G27710	AT2G27710	60S acidic ribosomal protein family [Source:TAIR_LOCUS;Acc:AT2G27710]	271.882	229.365	258.909	230.307	229.912	237.413																[000000000000000]	Unigene041116	1	440	gi|297734823|emb|CBI17057.3|_unnamed_protein_product_[Vitis_vinifera]	81.33	3e-31	ko03010 Ribosome; ;	GO:0003735|GO:0005622|GO:0005840|GO:0006414|	PF00428 (60s Acidic ribosomal protein);
	Unigene041369	AT1G09780	PGM1	Phosphoglycerate mutase, 2,3-bisphosphoglycerate-independent [Source:TAIR_LOCUS;Acc:AT1G09780]	241.806	490.119	490.308	288.291	180.817	195.51																[000000000000000]	Unigene041369	1	434	gi|449524762|ref|XP_004169390.1|_PREDICTED:_LOW_QUALITY_PROTEIN:_2,3-bisphosphoglycerate-independent_phosphoglycerate_mutase-like_[Cucumis_sativus]	90.21	6e-91		GO:0003824|GO:0004619|GO:0005737|GO:0006007|GO:0030145|GO:0046872|	PF01676 (Metalloenzyme superfamily);PF06415 (BPG-independent PGAM N-terminus (iPGM_N));	SSF64158|
	Unigene041459	AT3G17020		Adenine nucleotide alpha hydrolases-like superfamily protein [Source:TAIR_LOCUS;Acc:AT3G17020]	520.968	387.894	562.23	321.788	281.685	836.273																[000000000000000]	Unigene041459	1	432	gi|224111960|ref|XP_002316036.1|_predicted_protein_[Populus_trichocarpa]	75	1e-47		GO:0006950|	PF00582 (Universal stress protein family);	SSF52402|
	Unigene041601	AT4G09650	ATPD	ATP synthase delta-subunit gene [Source:TAIR_LOCUS;Acc:AT4G09650]	6.00693	1.60996	6.45654	9.516	0	0																[000000000000000]	Unigene041601	1	429	gi|357477065|ref|XP_003608818.1|_ATP_synthase_[Medicago_truncatula]	77.78	9e-29													starch biosynthetic process
	Unigene041757	AT1G05260	RCI3	Peroxidase superfamily protein [Source:TAIR_LOCUS;Acc:AT1G05260]	0	0	0.607725	1.35255	1.09054	0.480346																[000000000000000]	Unigene041757	1	426	gi|470102981|ref|XP_004287926.1|_PREDICTED:_peroxidase_27-like_[Fragaria_vesca_subsp._vesca]	75.47	8e-18
	Unigene041878	AT4G16420	ADA2B	homolog of yeast ADA2 2B [Source:TAIR_LOCUS;Acc:AT4G16420]	1.39813	1.4471	1.0689	1.41578	1.65224	3.13619																[000000000000000]	Unigene041878	1	423	gi|224139472|ref|XP_002323128.1|_hypothetical_protein_POPTRDRAFT_667099_[Populus_trichocarpa]	75	2e-09							response to auxin stimulus				response to cytokinin stimulus
	Unigene042021	AT1G09780	PGM1	Phosphoglycerate mutase, 2,3-bisphosphoglycerate-independent [Source:TAIR_LOCUS;Acc:AT1G09780]	0.399361	1.14253	0.956244	0.315515	3.4926	2.2355																[000000000000000]	Unigene042021	1	420	gi|4165550|emb|CAA06215.1|_apgm_[Malus_x_domestica]	78.72	2e-09
	Unigene042151	AT3G11170	FAD7	fatty acid desaturase 7 [Source:TAIR_LOCUS;Acc:AT3G11170]	0	0	0	0	0	3.33847																[000000000000000]	Unigene042151	1	417	gi|351721124|ref|NP_001236943.1|_microsomal_omega-3_fatty_acid_desaturase_[Glycine_max]	79.71	1e-78	ko01040 Biosynthesis of unsaturated fatty acids; ;	GO:0006629|	PF00487 (Fatty acid desaturase);
	Unigene042366	AT3G26420	ATRZ-1A	RNA-binding (RRM/RBD/RNP motifs) family protein with retrovirus zinc finger-like domain [Source:TAIR_LOCUS;Acc:AT3G26420]	0.937467	1.56637	1.00345	0.374314	0.90907	2.77382																[000000000000000]	Unigene042366	1	412	gi|296088109|emb|CBI35498.3|_unnamed_protein_product_[Vitis_vinifera]	85.71	9e-08
	Unigene042388	AT4G11150	TUF	vacuolar ATP synthase subunit E1 [Source:TAIR_LOCUS;Acc:AT4G11150]	78.4833	99.0857	83.8537	64.5406	58.1422	100.749																[000000000000000]	Unigene042388	1	412	gi|462405292|gb|EMJ10756.1|_hypothetical_protein_PRUPE_ppa010916mg_[Prunus_persica]	78.2	9e-56	ko00190 Oxidative phosphorylation; ko01100 Metabolic pathways; ko04145 Phagosome; ko04966 Collecting duct acid secretion; ko05110 Vibrio cholerae infection; ko05120 Epithelial cell signaling in Helicobacter pylori infection; ko05323 Rheumatoid arthritis; ;	GO:0015991|GO:0033178|GO:0046961|	PF01991 (ATP synthase (E/31 kDa) subunit);	SSF160527|
	Unigene042675	AT2G33800	RPS5	Ribosomal protein S5 family protein [Source:TAIR_LOCUS;Acc:AT2G33800]	134.931	141.527	101.161	115.499	116.193	159.551																[000000000000000]	Unigene042675	1	406	gi|449433828|ref|XP_004134699.1|_PREDICTED:_30S_ribosomal_protein_S5,_chloroplastic-like_[Cucumis_sativus]	74	1e-36	ko03010 Ribosome; ;													cellular protein metabolic process
	Unigene042731	AT4G34150		Calcium-dependent lipid-binding (CaLB domain) family protein [Source:TAIR_LOCUS;Acc:AT4G34150]	57.0329	14.8873	24.1375	16.5153	6.73016	31.8341																[000000000000000]	Unigene042731	1	405	gi|225428883|ref|XP_002285315.1|_PREDICTED:_uncharacterized_protein_LOC100241815_[Vitis_vinifera]	84.34	3e-45		GO:0005515|	PF00168 (C2 domain);	SSF49562|
	Unigene043231	AT2G28900	OEP16	outer plastid envelope protein 16-1 [Source:TAIR_LOCUS;Acc:AT2G28900]	3458.63	2427.08	3276.01	1882.33	2271.56	1777.49																[000000000000000]	Unigene043231	1	394	gi|75102455|sp|Q41050.1|OEP16_PEA_RecName:_Full=Outer_envelope_pore_protein_16,_chloroplastic;_AltName:_Full=Chloroplastic_outer_envelope_pore_protein_of_16_kDa	75.7	1e-52			PF02466 (Tim17/Tim22/Tim23/Pmp24 family);
	Unigene043538	AT5G52300	RD29B	CAP160 protein [Source:TAIR_LOCUS;Acc:AT5G52300]	603.926	664.862	461.084	346.237	245.077	65.8355																[000000000000000]	Unigene043538	1	388	gi|5802248|gb|AAD51627.1|_seed_maturation_protein_PM39_[Glycine_max]	42.27	2e-06			PF07918 (CAP160 repeat);									cellular response to abscisic acid stimulus|abscisic acid mediated signaling pathway
	Unigene043641	AT4G35790	ATPLDDELTA	phospholipase D delta [Source:TAIR_LOCUS;Acc:AT4G35790]	1.41135	0	0	0	0.194526	0.418505																[000000000000000]	Unigene043641	1	386	gi|462423985|gb|EMJ28248.1|_hypothetical_protein_PRUPE_ppa001322mg_[Prunus_persica]	85.19	6e-07
	Unigene043657	AT1G10760	SEX1	Pyruvate phosphate dikinase, PEP/pyruvate binding domain [Source:TAIR_LOCUS;Acc:AT1G10760]	0.427689	9.4096	3.50482	2.77243	7.89414	0																[000000000000000]	Unigene043657	1	386	gi|475567477|gb|EMT15283.1|_hypothetical_protein_F775_52627_[Aegilops_tauschii]	80.77	9e-08													starch biosynthetic process
	Unigene043825	AT3G53990	F5K20_290	Adenine nucleotide alpha hydrolases-like superfamily protein [Source:TAIR_LOCUS;Acc:AT3G53990]	144.641	234.892	256.205	229.916	117.103	116.952																[000000000000000]	Unigene043825	1	382	gi|462401687|gb|EMJ07244.1|_hypothetical_protein_PRUPE_ppa012585mg_[Prunus_persica]	73.96	9e-44		GO:0006950|	PF00582 (Universal stress protein family);	SSF52402|
	Unigene043883	AT5G63770	ATDGK2	diacylglycerol kinase 2 [Source:TAIR_LOCUS;Acc:AT5G63770]	59.9731	93.3328	74.65	13.3751	10.1851	5.73764																[000000000000000]	Unigene043883	1	381	gi|296082629|emb|CBI21634.3|_unnamed_protein_product_[Vitis_vinifera]	91.11	4e-21
	Unigene043965	AT5G02500	HSC70-1	heat shock cognate protein 70-1 [Source:TAIR_LOCUS;Acc:AT5G02500]	4.97414	10.3758	11.1742	10.5528	5.38419	1.75877																[000000000000000]	Unigene043965	1	379	gi|189380223|gb|ACD93209.1|_heat_shock_protein_70_[Camellia_sinensis]	94.12	2e-14														cellular protein metabolic process
	Unigene044114	AT3G05890	RCI2B	Low temperature and salt responsive protein family [Source:TAIR_LOCUS;Acc:AT3G05890]	5.79587	19.6029	18.0721	7.08352	1.54406	0.507967																[000000000000000]	Unigene044114	1	376	gi|296090682|emb|CBI41081.3|_unnamed_protein_product_[Vitis_vinifera]	88.46	4e-08
	Unigene044200	AT3G17020		Adenine nucleotide alpha hydrolases-like superfamily protein [Source:TAIR_LOCUS;Acc:AT3G17020]	0.843557	0.449542	0.87132	1.02917	1.12935	1.11827																[000000000000000]	Unigene044200	1	375	gi|255556366|ref|XP_002519217.1|_conserved_hypothetical_protein_[Ricinus_communis]	85.71	1e-17
	Unigene044539	AT3G49910	RPL26A	Translation protein SH3-like family protein [Source:TAIR_LOCUS;Acc:AT3G49910]	0	0	0	2.23399	0.309531	0																[000000000000000]	Unigene044539	1	368	gi|115487356|ref|NP_001066165.1|_Os12g0150100_[Oryza_sativa_Japonica_Group]	62.16	1e-25														cellular protein metabolic process
	Unigene044574	AT5G02500	HSC70-1	heat shock cognate protein 70-1 [Source:TAIR_LOCUS;Acc:AT5G02500]	0	0	0	1.52207	0	1.40739																[000000000000000]	Unigene044574	1	367	gi|38325811|gb|AAR17078.1|_heat_shock_protein_70-1_[Nicotiana_tabacum]	95.08	3e-75			PF10712 (NAD-specific glutamate dehydrogenase);											cellular protein metabolic process
	Unigene044688	AT1G76180	ERD14	Dehydrin family protein [Source:TAIR_LOCUS;Acc:AT1G76180]	2485.38	3627.78	4410.53	1743.25	837.364	838.246																[000000000000000]	Unigene044688	1	365	gi|1326161|gb|AAB00554.1|_dehydrin_[Phaseolus_vulgaris]	62.07	1e-10		GO:0006950|GO:0009415|	PF00257 (Dehydrin);					response to gibberellin stimulus				response to abscisic acid stimulus				calcium ion binding
	Unigene044855	AT3G45640	ATMPK3	mitogen-activated protein kinase 3 [Source:TAIR_LOCUS;Acc:AT3G45640]	0	0	0	1.69544	0.240786	0.951714																[000000000000000]	Unigene044855	1	361	gi|457398|dbj|BAA04866.1|_MAP_kinase_[Arabidopsis_thaliana]	49.58	2e-37	ko04010 MAPK signaling pathway; ko04011 MAPK signaling pathway - yeast; ko04370 VEGF signaling pathway; ko04380 Osteoclast differentiation; ko04620 Toll-like receptor signaling pathway; ko04621 NOD-like receptor signaling pathway; ko04622 RIG-I-like receptor signaling pathway; ko04660 T cell receptor signaling pathway; ko04664 Fc epsilon RI signaling pathway; ko04670 Leukocyte transendothelial mi…	GO:0004672|GO:0005524|GO:0006468|GO:0016772|	PF00069 (Protein kinase domain);	SSF56112|								cellular response to abscisic acid stimulus|abscisic acid mediated signaling pathway
	Unigene044888	AT3G01500	CA1	carbonic anhydrase 1 [Source:TAIR_LOCUS;Acc:AT3G01500]	0.528905	0	0	1.3251	1.09331	0																[000000000000000]	Unigene044888	1	361	gi|255636606|gb|ACU18641.1|_unknown_[Glycine_max]	92.68	8e-21
	Unigene044923	AT3G03050	CSLD3	cellulose synthase-like D3 [Source:TAIR_LOCUS;Acc:AT3G03050]	20.2721	10.3493	15.7979	9.42017	4.3573	8.84825																[000000000000000]	Unigene044923	1	360	gi|224128722|ref|XP_002328950.1|_glycosyltransferase,_CAZy_family_GT2_[Populus_trichocarpa]	85.32	7e-62					Tip growth
	Unigene044947	AT1G16880	F6I1.12	uridylyltransferase-related [Source:TAIR_LOCUS;Acc:AT1G16880]	0	1.1119	0	0.851006	0.351119	2.77167																[000000000000000]	Unigene044947	1	360	gi|462413938|gb|EMJ18987.1|_hypothetical_protein_PRUPE_ppa020800mg_[Prunus_persica]	96.67	2e-10
	Unigene045367	AT1G09780	PGM1	Phosphoglycerate mutase, 2,3-bisphosphoglycerate-independent [Source:TAIR_LOCUS;Acc:AT1G09780]	250.114	509.694	547.602	343.585	191.425	185.184																[000000000000000]	Unigene045367	1	351	gi|548533|sp|P35494.1|PMGI_TOBAC_RecName:_Full=2,3-bisphosphoglycerate-independent_phosphoglycerate_mutase;_Short=BPG-independent_PGAM;_Short=Phosphoglyceromutase;_AltName:_Full=PGAM-I	92.68	1e-19
	Unigene045629	AT1G10760	SEX1	Pyruvate phosphate dikinase, PEP/pyruvate binding domain [Source:TAIR_LOCUS;Acc:AT1G10760]	118.751	629.212	462.144	107.373	258.941	75.9033																[000000000000000]	Unigene045629	1	346	gi|186886420|gb|ACC93586.1|_starch-granule-bound_R1_protein_[Solanum_tuberosum]	87.23	3e-39		GO:0005524|GO:0016301|GO:0016310|	PF01326 (Pyruvate phosphate dikinase, PEP/pyruvate binding domain);	SSF56059|									starch biosynthetic process
	Unigene045713	AT5G66400	RAB18	Dehydrin family protein [Source:TAIR_LOCUS;Acc:AT5G66400]	215.187	117.959	216.376	32.3256	57.1682	320.092																[000000000000000]	Unigene045713	1	345	gi|94962333|gb|ABF48482.1|_dehydrin_9_[Panax_ginseng]	49.33	8e-10		GO:0006950|GO:0009415|	PF00257 (Dehydrin);									response to abscisic acid stimulus
	Unigene046050	AT1G56070	LOS1	Ribosomal protein S5/Elongation factor G/III/V family protein [Source:TAIR_LOCUS;Acc:AT1G56070]	0.867585	1.33188	0.867054	4.27182	2.0749	5.4547																[000000000000000]	Unigene046050	1	339	gi|10798636|emb|CAC12818.1|_elongation_factor_2_[Nicotiana_tabacum]	94.69	4e-74		GO:0005525|	PF00679 (Elongation factor G C-terminus);	SSF54980|
	Unigene046256	AT1G10760	SEX1	Pyruvate phosphate dikinase, PEP/pyruvate binding domain [Source:TAIR_LOCUS;Acc:AT1G10760]	337.737	403.151	447.755	194.359	226.277	55.7374																[000000000000000]	Unigene046256	1	335	gi|475567477|gb|EMT15283.1|_hypothetical_protein_F775_52627_[Aegilops_tauschii]	86.49	2e-11													starch biosynthetic process
	Unigene046471	AT5G51820	PGM	phosphoglucomutase [Source:TAIR_LOCUS;Acc:AT5G51820]	84.8099	86.741	91.6928	50.6995	54.8455	32.6374																[000000000000000]	Unigene046471	1	331	gi|225455657|ref|XP_002263813.1|_PREDICTED:_phosphoglucomutase,_chloroplastic_[Vitis_vinifera]	92.59	2e-64	ko00010 Glycolysis / Gluconeogenesis; ko00030 Pentose phosphate pathway; ko00052 Galactose metabolism; ko00230 Purine metabolism; ko00500 Starch and sucrose metabolism; ko00520 Amino sugar and nucleotide sugar metabolism; ko00521 Streptomycin biosynthesis; ko01100 Metabolic pathways; ko01110 Biosynthesis of secondary metabolites; ko01120 Microbial metabolism in diverse environments; ;	GO:0005975|GO:0016868|	PF00408 (Phosphoglucomutase/phosphomannomutase, C-terminal domain);	SSF55957|									starch biosynthetic process
	Unigene046619	AT5G06290	2-Cys Prx B	2-cysteine peroxiredoxin B [Source:TAIR_LOCUS;Acc:AT5G06290]	0.762851	1.58879	0	1.2054	2.95266	0.638507																[000000000000000]	Unigene046619	1	328	gi|238013684|gb|ACR37877.1|_unknown_[Zea_mays]	80	4e-10						Peroxiredoxin (PrxR)
	Unigene046664	AT5G67590	FRO1	NADH-ubiquinone oxidoreductase-related [Source:TAIR_LOCUS;Acc:AT5G67590]	2.31082	0.627233	2.41503	2.85582	1.18589	1.03924																[000000000000000]	Unigene046664	1	327	gi|462401710|gb|EMJ07267.1|_hypothetical_protein_PRUPE_ppa012763mg_[Prunus_persica]	83.87	2e-10						NADPH oxidase-like
	Unigene046725	AT1G22770	GI	gigantea protein (GI) [Source:TAIR_LOCUS;Acc:AT1G22770]	2.64299	0	0	0	0.370681	0																[000000000000000]	Unigene046725	1	326	gi|255566714|ref|XP_002524341.1|_Protein_GIGANTEA,_putative_[Ricinus_communis]	68.18	1e-14															response to reactive oxygen species
	Unigene047441	AT1G16880	F6I1.12	uridylyltransferase-related [Source:TAIR_LOCUS;Acc:AT1G16880]	10.2336	3.39643	2.17155	8.96072	5.336	5.31078																[000000000000000]	Unigene047441	1	312	gi|460380251|ref|XP_004235871.1|_PREDICTED:_unknown_protein_DS12_from_2D-PAGE_of_leaf,_chloroplastic-like_[Solanum_lycopersicum]	90.91	4e-12
	Unigene047897	AT5G63770	ATDGK2	diacylglycerol kinase 2 [Source:TAIR_LOCUS;Acc:AT5G63770]	0	2.66064	0.860277	2.75724	2.28779	0.741516																[000000000000000]	Unigene047897	1	302	gi|225438325|ref|XP_002272045.1|_PREDICTED:_diacylglycerol_kinase_1-like_[Vitis_vinifera]	75.64	1e-30
	Unigene048569	AT4G37930	SHM1	serine transhydroxymethyltransferase 1 [Source:TAIR_LOCUS;Acc:AT4G37930]	0	0	0	2.10366	0	0																[000000000000000]	Unigene048569	1	289	gi|226506404|ref|NP_001140842.1|_uncharacterized_protein_LOC100272918_[Zea_mays]	67.68	6e-38
	Unigene048584	AT1G27320	AHK3	histidine kinase 3 [Source:TAIR_LOCUS;Acc:AT1G27320]	4.27577	1.77957	2.59621	1.35659	1.11547	0																[000000000000000]	Unigene048584	1	289	gi|356525172|ref|XP_003531201.1|_PREDICTED:_histidine_kinase_3-like_[Glycine_max]	78.18	1e-24											cytokinin receptor activity|cytokinin mediated signaling pathway|cellular response to cytokinin stimulus
	Unigene048601	AT4G37930	SHM1	serine transhydroxymethyltransferase 1 [Source:TAIR_LOCUS;Acc:AT4G37930]	3.05082	0	1.06909	0.838545	1.35914	0																[000000000000000]	Unigene048601	1	289	gi|15637169|gb|AAL04451.1|_serine_hydroxymethyltransferase_[Beta_vulgaris]	96.77	2e-13
	Unigene049060	AT3G09200	RPP0B	Ribosomal protein L10 family protein [Source:TAIR_LOCUS;Acc:AT3G09200]	0	0	0.891915	2.8642	0	0.775703																[000000000000000]	Unigene049060	1	279	gi|388498264|gb|AFK37198.1|_unknown_[Lotus_japonicus]	56.92	1e-16
	Unigene049088	AT1G42970	GAPB	glyceraldehyde-3-phosphate dehydrogenase B subunit [Source:TAIR_LOCUS;Acc:AT1G42970]	5.28674	22.4814	0	4.12516	21.7726	58.9388																[000000000000000]	Unigene049088	1	278	gi|118486967|gb|ABK95316.1|_unknown_[Populus_trichocarpa]	100	2e-10
	Unigene049234	AT5G02500	HSC70-1	heat shock cognate protein 70-1 [Source:TAIR_LOCUS;Acc:AT5G02500]	235.229	152.169	279.387	97.9388	59.1445	57.5481																[000000000000000]	Unigene049234	1	275	gi|371780085|emb|CBZ39500.1|_td1TL1_protein,_partial_[Triticum_durum]	72.5	6e-35														cellular protein metabolic process
	Unigene050759	AT1G27320	AHK3	histidine kinase 3 [Source:TAIR_LOCUS;Acc:AT1G27320]	176.122	241.919	299.707	270.463	136.788	75.6467																[000000000000000]	Unigene050759	1	230	gi|18396292|ref|NP_564276.1|_histidine_kinase_3_[Arabidopsis_thaliana]	96.05	8e-41											cytokinin receptor activity|cytokinin mediated signaling pathway|cellular response to cytokinin stimulus
	Unigene050839	AT5G02500	HSC70-1	heat shock cognate protein 70-1 [Source:TAIR_LOCUS;Acc:AT5G02500]	0	2.07849	0	0	4.19448	0																[000000000000000]	Unigene050839	1	227	gi|401761499|gb|AFQ02691.1|_heat_shock_protein_70,_partial_[Oncidium_hybrid_cultivar]	74.32	5e-30														cellular protein metabolic process
	Unigene050988	AT1G27320	AHK3	histidine kinase 3 [Source:TAIR_LOCUS;Acc:AT1G27320]	57.8586	131.978	93.9399	75.9684	30.5269	40.254																[000000000000000]	Unigene050988	1	221	gi|462423967|gb|EMJ28230.1|_hypothetical_protein_PRUPE_ppa000679mg_[Prunus_persica]	92.31	4e-33											cytokinin receptor activity|cytokinin mediated signaling pathway|cellular response to cytokinin stimulus
	Unigene051113	AT5G66400	RAB18	Dehydrin family protein [Source:TAIR_LOCUS;Acc:AT5G66400]	83.835	104.415	182.764	34.0614	21.8999	1.18649																[000000000000000]	Unigene051113	1	216	gi|129562715|gb|ABO31098.1|_late_embryogenesis_abundant_protein_[Lindernia_brevidens]	53.19	1e-06												response to abscisic acid stimulus
	Unigene003829	AT1G29395	COR414-TM1	COLD REGULATED 314 INNER MEMBRANE 1 [Source:TAIR_LOCUS;Acc:AT1G29395]	111.914	86.0952	122.1	57.3949	30.5821	33.309																[000000000000000]	Unigene003829	1	2857	gi|225463388|ref|XP_002273366.1|_PREDICTED:_uncharacterized_protein_LOC100265908_[Vitis_vinifera]	67.87	3e-77			PF05562 (Cold acclimation protein WCOR413);									response to abscisic acid stimulus
	Unigene007484	AT2G21660	ATGRP7	cold, circadian rhythm, and rna binding 2 [Source:TAIR_LOCUS;Acc:AT2G21660]	0.728006	1.28838	0.58272	0.54373	1.57608	0.995689																[000000000000000]	Unigene007484	1	2222	gi|90265701|dbj|BAE91897.1|_glycine-rich_RNA-binding_protein_[Lolium_perenne]	63.27	2e-11		GO:0003676|	PF00076 (RNA recognition motif. (a.k.a. RRM, RBD, or RNP domain));	SSF54928|
	Unigene007780	AT2G21660	ATGRP7	cold, circadian rhythm, and rna binding 2 [Source:TAIR_LOCUS;Acc:AT2G21660]	0.383394	1.36229	1.17261	1.06354	1.46194	1.67487																[000000000000000]	Unigene007780	1	2182	gi|90265701|dbj|BAE91897.1|_glycine-rich_RNA-binding_protein_[Lolium_perenne]	63.27	2e-11		GO:0003676|	PF00076 (RNA recognition motif. (a.k.a. RRM, RBD, or RNP domain));	SSF54928|
	Unigene011823	AT1G09070	SRC2	soybean gene regulated by cold-2 [Source:TAIR_LOCUS;Acc:AT1G09070]	0.164548	0.66444	0.580152	0.390079	0.439798	0.0615987																[000000000000000]	Unigene011823	1	1779	gi|255543473|ref|XP_002512799.1|_pentatricopeptide_repeat-containing_protein,_putative_[Ricinus_communis]	52.78	3e-30
	Unigene012416	AT1G09070	SRC2	soybean gene regulated by cold-2 [Source:TAIR_LOCUS;Acc:AT1G09070]	0.27971	0.83762	0.459722	1.01376	0.520828	0.331484																[000000000000000]	Unigene012416	1	1731	gi|255543473|ref|XP_002512799.1|_pentatricopeptide_repeat-containing_protein,_putative_[Ricinus_communis]	52.78	3e-30
	Unigene013170	AT1G29395	COR414-TM1	COLD REGULATED 314 INNER MEMBRANE 1 [Source:TAIR_LOCUS;Acc:AT1G29395]	17.6085	12.8167	20.5359	12.2643	4.85366	4.68179																[000000000000000]	Unigene013170	1	1669	gi|225463388|ref|XP_002273366.1|_PREDICTED:_uncharacterized_protein_LOC100265908_[Vitis_vinifera]	49.44	6e-12												response to abscisic acid stimulus
	Unigene013229	AT1G09070	SRC2	soybean gene regulated by cold-2 [Source:TAIR_LOCUS;Acc:AT1G09070]	0.349489	0.281656	0.271919	1.01204	0.660139	0.0527277																[000000000000000]	Unigene013229	1	1664	gi|255543473|ref|XP_002512799.1|_pentatricopeptide_repeat-containing_protein,_putative_[Ricinus_communis]	52.78	2e-30
	Unigene013814	AT1G09070	SRC2	soybean gene regulated by cold-2 [Source:TAIR_LOCUS;Acc:AT1G09070]	0.91535	0.436632	0.387753	0.332262	0.511583	0.201178																[000000000000000]	Unigene013814	1	1616	gi|255543473|ref|XP_002512799.1|_pentatricopeptide_repeat-containing_protein,_putative_[Ricinus_communis]	52.78	2e-30
	Unigene015620	AT2G21660	ATGRP7	cold, circadian rhythm, and rna binding 2 [Source:TAIR_LOCUS;Acc:AT2G21660]	1.37428	0.963398	0.74623	0.759716	1.51595	2.67056																[000000000000000]	Unigene015620	1	1477	gi|90265701|dbj|BAE91897.1|_glycine-rich_RNA-binding_protein_[Lolium_perenne]	63.27	1e-11		GO:0003676|	PF00076 (RNA recognition motif. (a.k.a. RRM, RBD, or RNP domain));	SSF54928|
	Unigene016180	AT1G09070	SRC2	soybean gene regulated by cold-2 [Source:TAIR_LOCUS;Acc:AT1G09070]	79.1475	53.8951	52.4612	27.9993	18.0385	26.4105																[000000000000000]	Unigene016180	1	1441	gi|225432286|ref|XP_002272904.1|_PREDICTED:_uncharacterized_protein_LOC100242678_[Vitis_vinifera]	58.6	2e-46		GO:0005515|	PF00168 (C2 domain);	SSF49562|
	Unigene016436	AT1G09070	SRC2	soybean gene regulated by cold-2 [Source:TAIR_LOCUS;Acc:AT1G09070]	29.9682	30.9056	28.6852	35.8046	20.6155	39.7834																[000000000000000]	Unigene016436	1	1424	gi|225432286|ref|XP_002272904.1|_PREDICTED:_uncharacterized_protein_LOC100242678_[Vitis_vinifera]	67.4	1e-71		GO:0005515|	PF00168 (C2 domain);	SSF49562|
	Unigene016703	AT2G21660	ATGRP7	cold, circadian rhythm, and rna binding 2 [Source:TAIR_LOCUS;Acc:AT2G21660]	247.954	498.831	514.335	328.962	404.418	505.153																[000000000000000]	Unigene016703	1	1403	gi|297741463|emb|CBI32594.3|_unnamed_protein_product_[Vitis_vinifera]	89.41	9e-45		GO:0003676|	PF00076 (RNA recognition motif. (a.k.a. RRM, RBD, or RNP domain));	SSF54928|
	Unigene017352	AT1G09070	SRC2	soybean gene regulated by cold-2 [Source:TAIR_LOCUS;Acc:AT1G09070]	0.114161	0.330995	0.85776	0.441992	1.20172	0.100896																[000000000000000]	Unigene017352	1	1357	gi|255543473|ref|XP_002512799.1|_pentatricopeptide_repeat-containing_protein,_putative_[Ricinus_communis]	52.78	9e-31
	Unigene017793	AT1G09070	SRC2	soybean gene regulated by cold-2 [Source:TAIR_LOCUS;Acc:AT1G09070]	270.208	134.802	260.976	94.0957	65.6652	95.8425																[000000000000000]	Unigene017793	1	1330	gi|225432286|ref|XP_002272904.1|_PREDICTED:_uncharacterized_protein_LOC100242678_[Vitis_vinifera]	60	4e-50		GO:0005515|	PF00168 (C2 domain);	SSF49562|
	Unigene019443	AT1G09070	SRC2	soybean gene regulated by cold-2 [Source:TAIR_LOCUS;Acc:AT1G09070]	35.2296	21.356	19.4405	11.1209	8.44643	10.7671																[000000000000000]	Unigene019443	1	1229	gi|225432286|ref|XP_002272904.1|_PREDICTED:_uncharacterized_protein_LOC100242678_[Vitis_vinifera]	58.6	7e-47		GO:0005515|	PF00168 (C2 domain);	SSF49562|
	Unigene019790	AT1G29395	COR414-TM1	COLD REGULATED 314 INNER MEMBRANE 1 [Source:TAIR_LOCUS;Acc:AT1G29395]	29.9185	16.9313	31.4455	18.9166	6.16695	6.82234																[000000000000000]	Unigene019790	1	1208	gi|225463388|ref|XP_002273366.1|_PREDICTED:_uncharacterized_protein_LOC100265908_[Vitis_vinifera]	49.44	3e-12												response to abscisic acid stimulus
	Unigene020176	AT1G09070	SRC2	soybean gene regulated by cold-2 [Source:TAIR_LOCUS;Acc:AT1G09070]	0.341911	1.09634	0.501936	0.34811	1.19436	0.316632																[000000000000000]	Unigene020176	1	1186	gi|255543473|ref|XP_002512799.1|_pentatricopeptide_repeat-containing_protein,_putative_[Ricinus_communis]	52.78	5e-31
	Unigene020890	AT4G03200	F4C21.12	catalytics [Source:TAIR_LOCUS;Acc:AT4G03200]	10.9259	14.9183	16.4342	12.8443	14.8519	22.7073																[000000000000000]	Unigene020890	1	1149	gi|115432144|gb|ABI97349.1|_cold-induced_thioredoxin_domain-containing_protein_[Ammopiptanthus_mongolicus]	60	2e-61	ko00240 Pyrimidine metabolism; ko01100 Metabolic pathways; ;
	Unigene021133	AT1G29395	COR414-TM1	COLD REGULATED 314 INNER MEMBRANE 1 [Source:TAIR_LOCUS;Acc:AT1G29395]	30.5878	23.0014	34.0517	20.8275	5.90567	7.61957																[000000000000000]	Unigene021133	1	1136	gi|225463388|ref|XP_002273366.1|_PREDICTED:_uncharacterized_protein_LOC100265908_[Vitis_vinifera]	49.44	3e-12												response to abscisic acid stimulus
	Unigene021349	AT4G03200	F4C21.12	catalytics [Source:TAIR_LOCUS;Acc:AT4G03200]	94.4717	50.1386	75.6758	87.2084	39.0461	41.1143																[000000000000000]	Unigene021349	1	1125	gi|115432144|gb|ABI97349.1|_cold-induced_thioredoxin_domain-containing_protein_[Ammopiptanthus_mongolicus]	56.99	1e-133		GO:0003824|		SSF48208|
	Unigene021730	AT4G36020	CSDP1	cold shock domain protein 1 [Source:TAIR_LOCUS;Acc:AT4G36020]	2.05155	1.09697	0.452975	0.819768	1.01347	2.71259																[000000000000000]	Unigene021730	1	1105					GO:0003676|GO:0008270|	PF00098 (Zinc knuckle);	SSF57756|
	Unigene022805	AT4G36020	CSDP1	cold shock domain protein 1 [Source:TAIR_LOCUS;Acc:AT4G36020]	2.9764	0.947434	0.643422	1.18248	1.57169	3.04307																[000000000000000]	Unigene022805	1	1054	gi|147843149|emb|CAN82674.1|_hypothetical_protein_VITISV_034254_[Vitis_vinifera]	42.63	4e-42		GO:0003676|GO:0008270|	PF00098 (Zinc knuckle);PF03732 (Retrotransposon gag protein);	SSF57756|
	Unigene023862	AT3G50830	COR413-PM2	cold-regulated 413-plasma membrane 2 [Source:TAIR_LOCUS;Acc:AT3G50830]	501.412	1590.9	1637.65	571.096	203.717	230.589																[000000000000000]	Unigene023862	1	1005	gi|255556173|ref|XP_002519121.1|_COR413-PM2,_putative_[Ricinus_communis]	64.41	2e-16
	Unigene024045	AT1G29395	COR414-TM1	COLD REGULATED 314 INNER MEMBRANE 1 [Source:TAIR_LOCUS;Acc:AT1G29395]	181.031	149.503	233.582	115.042	67.4559	82.3321																[000000000000000]	Unigene024045	1	997	gi|225463388|ref|XP_002273366.1|_PREDICTED:_uncharacterized_protein_LOC100265908_[Vitis_vinifera]	68.35	1e-64			PF05562 (Cold acclimation protein WCOR413);									response to abscisic acid stimulus
	Unigene024222	AT1G29390	COR314-TM2	cold regulated 314 thylakoid membrane 2 [Source:TAIR_LOCUS;Acc:AT1G29390]	1.3056	1.38596	2.09686	3.48275	4.60617	0.933534																[000000000000000]	Unigene024222	1	990	gi|460374419|ref|XP_004233008.1|_PREDICTED:_cold-regulated_413_inner_membrane_protein_2,_chloroplastic-like_[Solanum_lycopersicum]	76.47	1e-07
	Unigene025941	AT1G73530	T9L24.48	RNA-binding (RRM/RBD/RNP motifs) family protein [Source:TAIR_LOCUS;Acc:AT1G73530]	19.3778	32.5206	24.6162	17.9485	20.3425	43.3909																[000000000000000]	Unigene025941	1	916	gi|225464267|ref|XP_002271224.1|_PREDICTED:_cold-inducible_RNA-binding_protein_[Vitis_vinifera]	79.25	2e-51		GO:0003676|	PF00076 (RNA recognition motif. (a.k.a. RRM, RBD, or RNP domain));	SSF54928|
	Unigene026879	AT4G03200	F4C21.12	catalytics [Source:TAIR_LOCUS;Acc:AT4G03200]	9.88221	4.21693	5.34368	8.94202	3.61628	2.66391																[000000000000000]	Unigene026879	1	876	gi|115432144|gb|ABI97349.1|_cold-induced_thioredoxin_domain-containing_protein_[Ammopiptanthus_mongolicus]	55.11	1e-46
	Unigene028268	AT1G29390	COR314-TM2	cold regulated 314 thylakoid membrane 2 [Source:TAIR_LOCUS;Acc:AT1G29390]	96.6746	92.2252	80.7922	62.972	103.667	168.833																[000000000000000]	Unigene028268	1	826	gi|225463388|ref|XP_002273366.1|_PREDICTED:_uncharacterized_protein_LOC100265908_[Vitis_vinifera]	44.1	2e-21			PF05562 (Cold acclimation protein WCOR413);
	Unigene028975	AT1G29390	COR314-TM2	cold regulated 314 thylakoid membrane 2 [Source:TAIR_LOCUS;Acc:AT1G29390]	62.935	109.274	88.0266	43.677	68.1747	86.8017																[000000000000000]	Unigene028975	1	802	gi|225463388|ref|XP_002273366.1|_PREDICTED:_uncharacterized_protein_LOC100265908_[Vitis_vinifera]	82.5	5e-50			PF05562 (Cold acclimation protein WCOR413);
	Unigene029066	AT1G29390	COR314-TM2	cold regulated 314 thylakoid membrane 2 [Source:TAIR_LOCUS;Acc:AT1G29390]	56.2872	49.1527	51.313	38.0969	40.4346	60.4404																[000000000000000]	Unigene029066	1	798	gi|225463388|ref|XP_002273366.1|_PREDICTED:_uncharacterized_protein_LOC100265908_[Vitis_vinifera]	44.32	1e-15
	Unigene029688	AT2G21660	ATGRP7	cold, circadian rhythm, and rna binding 2 [Source:TAIR_LOCUS;Acc:AT2G21660]	209.234	369.94	321.815	324.512	426.439	285.372																[000000000000000]	Unigene029688	1	775	gi|470106648|ref|XP_004289674.1|_PREDICTED:_uncharacterized_protein_LOC101299909_isoform_2_[Fragaria_vesca_subsp._vesca]	79.31	3e-21
	Unigene031200	AT3G05880	RCI2A	Low temperature and salt responsive protein family [Source:TAIR_LOCUS;Acc:AT3G05880]	6.90165	5.52704	6.10834	12.8052	22.9699	14.7595																[000000000000000]	Unigene031200	1	723	gi|169743283|gb|ACA66247.1|_cold-induced_plasma_membrane_protein_[Musa_ABB_Group]	85.96	1e-26												response to abscisic acid stimulus
	Unigene033902	AT2G21660	ATGRP7	cold, circadian rhythm, and rna binding 2 [Source:TAIR_LOCUS;Acc:AT2G21660]	7.3279	4.74011	5.13129	7.51241	6.73041	2.82137																[000000000000000]	Unigene033902	1	636	gi|224060201|ref|XP_002300082.1|_predicted_protein_[Populus_trichocarpa]	57.97	5e-16
	Unigene038234	AT4G36020	CSDP1	cold shock domain protein 1 [Source:TAIR_LOCUS;Acc:AT4G36020]	3.90176	1.00361	1.33026	1.12163	1.60566	4.99815																[000000000000000]	Unigene038234	1	512					GO:0003676|GO:0008270|	PF00098 (Zinc knuckle);	SSF57756|
	Unigene039154				1.90358	0.293762	1.10907	2.43383	0	0																[000000000000000]	Unigene039154	1	487	gi|449459334|ref|XP_004147401.1|_PREDICTED:_cold-regulated_413_inner_membrane_protein_2,_chloroplastic-like_[Cucumis_sativus]	38.1	9e-06
	Unigene039425	AT1G29390	COR314-TM2	cold regulated 314 thylakoid membrane 2 [Source:TAIR_LOCUS;Acc:AT1G29390]	4.46037	4.95223	9.32962	7.70958	3.25845	3.10749																[000000000000000]	Unigene039425	1	481	gi|460374419|ref|XP_004233008.1|_PREDICTED:_cold-regulated_413_inner_membrane_protein_2,_chloroplastic-like_[Solanum_lycopersicum]	80	2e-10
	Unigene041509	AT2G21660	ATGRP7	cold, circadian rhythm, and rna binding 2 [Source:TAIR_LOCUS;Acc:AT2G21660]	496.232	674.483	678.453	617.608	374.434	584.097																[000000000000000]	Unigene041509	1	431	gi|297741463|emb|CBI32594.3|_unnamed_protein_product_[Vitis_vinifera]	89.41	2e-48		GO:0003676|	PF00076 (RNA recognition motif. (a.k.a. RRM, RBD, or RNP domain));	SSF54928|
	Unigene042659	AT2G21660	ATGRP7	cold, circadian rhythm, and rna binding 2 [Source:TAIR_LOCUS;Acc:AT2G21660]	558.688	830.295	945.003	675.31	512.475	790.879																[000000000000000]	Unigene042659	1	406	gi|297741463|emb|CBI32594.3|_unnamed_protein_product_[Vitis_vinifera]	89.53	3e-49		GO:0003676|	PF00076 (RNA recognition motif. (a.k.a. RRM, RBD, or RNP domain));	SSF54928|
	Unigene043154	AT2G21660	ATGRP7	cold, circadian rhythm, and rna binding 2 [Source:TAIR_LOCUS;Acc:AT2G21660]	492.656	1095.05	1013.41	620.99	720.318	1069.98																[000000000000000]	Unigene043154	1	396	gi|297741463|emb|CBI32594.3|_unnamed_protein_product_[Vitis_vinifera]	89.41	1e-48		GO:0003676|	PF00076 (RNA recognition motif. (a.k.a. RRM, RBD, or RNP domain));	SSF54928|
	Unigene044052	AT1G29395	COR414-TM1	COLD REGULATED 314 INNER MEMBRANE 1 [Source:TAIR_LOCUS;Acc:AT1G29395]	3.89711	1.07381	1.04826	5.21505	6.76727	2.67307																[000000000000000]	Unigene044052	1	377	gi|449459334|ref|XP_004147401.1|_PREDICTED:_cold-regulated_413_inner_membrane_protein_2,_chloroplastic-like_[Cucumis_sativus]	55.17	8e-09												response to abscisic acid stimulus
	Unigene046967	AT1G29395	COR414-TM1	COLD REGULATED 314 INNER MEMBRANE 1 [Source:TAIR_LOCUS;Acc:AT1G29395]	0	2.0466	0.993668	0	3.05176	0.803925																[000000000000000]	Unigene046967	1	321	gi|18397077|ref|NP_564328.1|_cold_regulated_314_inner_membrane_1_[Arabidopsis_thaliana]	95.83	4e-06												response to abscisic acid stimulus
	Unigene050188	AT1G29395	COR414-TM1	COLD REGULATED 314 INNER MEMBRANE 1 [Source:TAIR_LOCUS;Acc:AT1G29395]	1.48765	0	1.57361	3.717	0	0																[000000000000000]	Unigene050188	1	250	gi|460374419|ref|XP_004233008.1|_PREDICTED:_cold-regulated_413_inner_membrane_protein_2,_chloroplastic-like_[Solanum_lycopersicum]	50.75	8e-11												response to abscisic acid stimulus
	Unigene017416	AT1G69120	AP1	K-box region and MADS-box transcription factor family protein [Source:TAIR_LOCUS;Acc:AT1G69120]	40.8265	31.3748	52.3469	51.0502	34.0543	48.5545																[000000000000000]	Unigene017416	1	1353	gi|1483230|emb|CAA67968.1|_MADS4_protein_[Betula_pendula]	62.59	2e-99		GO:0003677|GO:0003700|GO:0005634|GO:0006355|GO:0046983|	PF00319 (SRF-type transcription factor (DNA-binding and dimerisation domain));PF01486 (K-box region);	SSF55455|
	Unigene010126	AT2G44200	AT2G44200	CBF1-interacting co-repressor CIR, N-terminal;Pre-mRNA splicing factor [Source:TAIR_LOCUS;Acc:AT2G44200]	46.7201	48.9337	43.0257	49.8427	53.9573	40.6836																[000000000000000]	Unigene010126	1	1938	gi|357448249|ref|XP_003594400.1|_Pre-mRNA-splicing_factor_cwc25_[Medicago_truncatula]	51.61	8e-121			PF10197 (N-terminal domain of CBF1 interacting co-repressor CIR);PF12542 (Pre-mRNA splicing factor);
	Unigene001417	AT1G72440	EDA25	CCAAT-binding factor [Source:TAIR_LOCUS;Acc:AT1G72440]	12.7121	12.4627	11.9501	10.9431	13.8911	11.6295																[000000000000000]	Unigene001417	1	3839	gi|359482456|ref|XP_002271838.2|_PREDICTED:_CCAAT/enhancer-binding_protein_zeta-like_[Vitis_vinifera]	61.19	0		GO:0005488|	PF03914 (CBF/Mak21 family);	SSF48371|
	Unigene001551	AT1G08970	HAP5C	nuclear factor Y, subunit C9 [Source:TAIR_LOCUS;Acc:AT1G08970]	5.3575	5.25781	5.82174	4.31525	3.84025	4.64314																[000000000000000]	Unigene001551	1	3744	gi|359487729|ref|XP_003633639.1|_PREDICTED:_nuclear_transcription_factor_Y_subunit_C-9-like_isoform_2_[Vitis_vinifera]	82.04	7e-114	ko04612 Antigen processing and presentation; ko05152 Tuberculosis; ;	GO:0005622|GO:0043565|GO:0046982|	PF00808 (Histone-like transcription factor (CBF/NF-Y) and archaeal histone);	SSF47113|
	Unigene001662	AT5G12840	HAP2A	nuclear factor Y, subunit A1 [Source:TAIR_LOCUS;Acc:AT5G12840]	3.45328	2.72306	3.13911	2.66378	2.27569	1.63896																[000000000000000]	Unigene001662	1	3680	gi|297746308|emb|CBI16364.3|_unnamed_protein_product_[Vitis_vinifera]	64.82	8e-76	ko04612 Antigen processing and presentation; ko05152 Tuberculosis; ;	GO:0003700|GO:0005634|GO:0006355|	PF02045 (CCAAT-binding transcription factor (CBF-B/NF-YA) subunit B);
	Unigene001842	AT1G08970	HAP5C	nuclear factor Y, subunit C9 [Source:TAIR_LOCUS;Acc:AT1G08970]	5.74625	6.05616	6.39774	4.21711	3.47474	4.75257																[000000000000000]	Unigene001842	1	3571	gi|359487729|ref|XP_003633639.1|_PREDICTED:_nuclear_transcription_factor_Y_subunit_C-9-like_isoform_2_[Vitis_vinifera]	82.04	3e-114	ko04612 Antigen processing and presentation; ko05152 Tuberculosis; ;	GO:0005622|GO:0043565|GO:0046982|	PF00808 (Histone-like transcription factor (CBF/NF-Y) and archaeal histone);	SSF47113|
	Unigene001987	AT1G72440	EDA25	CCAAT-binding factor [Source:TAIR_LOCUS;Acc:AT1G72440]	14.4695	8.97522	9.9404	11.0683	13.2751	16.6859																[000000000000000]	Unigene001987	1	3487	gi|359482456|ref|XP_002271838.2|_PREDICTED:_CCAAT/enhancer-binding_protein_zeta-like_[Vitis_vinifera]	59.68	0		GO:0005488|	PF03914 (CBF/Mak21 family);	SSF48371|
	Unigene002180	AT1G08970	HAP5C	nuclear factor Y, subunit C9 [Source:TAIR_LOCUS;Acc:AT1G08970]	5.28689	6.34187	6.09511	5.39929	4.71722	4.66614																[000000000000000]	Unigene002180	1	3389	gi|359487729|ref|XP_003633639.1|_PREDICTED:_nuclear_transcription_factor_Y_subunit_C-9-like_isoform_2_[Vitis_vinifera]	82.04	1e-114	ko04612 Antigen processing and presentation; ko05152 Tuberculosis; ;	GO:0005622|GO:0043565|GO:0046982|	PF00808 (Histone-like transcription factor (CBF/NF-Y) and archaeal histone);	SSF47113|
	Unigene002662	AT1G72440	EDA25	CCAAT-binding factor [Source:TAIR_LOCUS;Acc:AT1G72440]	18.8604	12.6492	14.8547	15.9682	16.2766	16.032																[000000000000000]	Unigene002662	1	3200	gi|359482456|ref|XP_002271838.2|_PREDICTED:_CCAAT/enhancer-binding_protein_zeta-like_[Vitis_vinifera]	60.78	0		GO:0005488|	PF03914 (CBF/Mak21 family);	SSF48371|
	Unigene003098	AT1G17590	NF-YA8	nuclear factor Y, subunit A8 [Source:TAIR_LOCUS;Acc:AT1G17590]	0.608652	2.93904	2.08647	1.56636	1.01858	0.937192																[000000000000000]	Unigene003098	1	3058	gi|462398425|gb|EMJ04093.1|_hypothetical_protein_PRUPE_ppa016008mg_[Prunus_persica]	65.22	9e-29	ko04612 Antigen processing and presentation; ko05152 Tuberculosis; ;	GO:0003700|GO:0005634|GO:0006355|	PF02045 (CCAAT-binding transcription factor (CBF-B/NF-YA) subunit B);
	Unigene003359	AT1G17590	NF-YA8	nuclear factor Y, subunit A8 [Source:TAIR_LOCUS;Acc:AT1G17590]	1.02446	3.24029	2.58747	1.7714	1.29573	1.18274																[000000000000000]	Unigene003359	1	2981	gi|462398425|gb|EMJ04093.1|_hypothetical_protein_PRUPE_ppa016008mg_[Prunus_persica]	52.8	5e-37		GO:0003700|GO:0005634|GO:0006355|	PF02045 (CCAAT-binding transcription factor (CBF-B/NF-YA) subunit B);
	Unigene005374	AT1G56170	HAP5B	nuclear factor Y, subunit C2 [Source:TAIR_LOCUS;Acc:AT1G56170]	2.40066	2.97485	3.15955	3.27399	3.02928	2.44268																[000000000000000]	Unigene005374	1	2533	gi|255574310|ref|XP_002528069.1|_ccaat-binding_transcription_factor,_putative_[Ricinus_communis]	50	1e-25	ko04612 Antigen processing and presentation; ko05152 Tuberculosis; ;	GO:0005622|GO:0043565|GO:0046982|	PF00808 (Histone-like transcription factor (CBF/NF-Y) and archaeal histone);	SSF47113|
	Unigene010126	AT2G44200	AT2G44200	CBF1-interacting co-repressor CIR, N-terminal;Pre-mRNA splicing factor [Source:TAIR_LOCUS;Acc:AT2G44200]	46.7201	48.9337	43.0257	49.8427	53.9573	40.6836																[000000000000000]	Unigene010126	1	1938	gi|357448249|ref|XP_003594400.1|_Pre-mRNA-splicing_factor_cwc25_[Medicago_truncatula]	51.61	8e-121			PF10197 (N-terminal domain of CBF1 interacting co-repressor CIR);PF12542 (Pre-mRNA splicing factor);
	Unigene010943	AT1G30500	NF-YA7	nuclear factor Y, subunit A7 [Source:TAIR_LOCUS;Acc:AT1G30500]	7.90135	10.3161	11.9134	5.17021	3.53401	4.92558																[000000000000000]	Unigene010943	1	1855	gi|225444037|ref|XP_002282043.1|_PREDICTED:_nuclear_transcription_factor_Y_subunit_A-7_isoform_1_[Vitis_vinifera]	65.08	2e-16	ko04612 Antigen processing and presentation; ko05152 Tuberculosis; ;	GO:0003700|GO:0005634|GO:0006355|	PF02045 (CCAAT-binding transcription factor (CBF-B/NF-YA) subunit B);
	Unigene013431	AT1G72830	HAP2C	nuclear factor Y, subunit A3 [Source:TAIR_LOCUS;Acc:AT1G72830]	0.65968	2.45891	2.21209	1.37526	0.834262	0.858403																[000000000000000]	Unigene013431	1	1648	gi|359484449|ref|XP_002278441.2|_PREDICTED:_nuclear_transcription_factor_Y_subunit_A-3-like_[Vitis_vinifera]	65.03	8e-94		GO:0003700|GO:0005634|GO:0006355|	PF02045 (CCAAT-binding transcription factor (CBF-B/NF-YA) subunit B);
	Unigene013477	AT1G72830	HAP2C	nuclear factor Y, subunit A3 [Source:TAIR_LOCUS;Acc:AT1G72830]	0.79484	0.426076	0.327492	0.680925	1.2669	0.0925266																[000000000000000]	Unigene013477	1	1644	gi|470135748|ref|XP_004303671.1|_PREDICTED:_nuclear_transcription_factor_Y_subunit_A-3-like_[Fragaria_vesca_subsp._vesca]	66.16	8e-82	ko04612 Antigen processing and presentation; ko05152 Tuberculosis; ;	GO:0003700|GO:0005634|GO:0006355|	PF02045 (CCAAT-binding transcription factor (CBF-B/NF-YA) subunit B);
	Unigene014387	AT1G72830	HAP2C	nuclear factor Y, subunit A3 [Source:TAIR_LOCUS;Acc:AT1G72830]	1.13279	2.97748	3.35024	2.25052	1.79675	1.51294																[000000000000000]	Unigene014387	1	1571	gi|359484449|ref|XP_002278441.2|_PREDICTED:_nuclear_transcription_factor_Y_subunit_A-3-like_[Vitis_vinifera]	62.62	1e-120	ko04612 Antigen processing and presentation; ko05152 Tuberculosis; ;	GO:0003700|GO:0005634|GO:0006355|	PF02045 (CCAAT-binding transcription factor (CBF-B/NF-YA) subunit B);
	Unigene016636	AT1G07980	NF-YC10	nuclear factor Y, subunit C10 [Source:TAIR_LOCUS;Acc:AT1G07980]	31.4062	24.9566	29.2035	23.0764	16.7858	25.8151																[000000000000000]	Unigene016636	1	1408	gi|225435283|ref|XP_002282257.1|_PREDICTED:_uncharacterized_protein_LOC100243337_[Vitis_vinifera]	53.68	5e-23		GO:0005622|GO:0043565|GO:0046982|	PF00808 (Histone-like transcription factor (CBF/NF-Y) and archaeal histone);	SSF47113|
	Unigene016937	AT1G30500	NF-YA7	nuclear factor Y, subunit A7 [Source:TAIR_LOCUS;Acc:AT1G30500]	22.4454	23.6052	22.0251	11.802	9.63481	14.5302																[000000000000000]	Unigene016937	1	1388	gi|225444037|ref|XP_002282043.1|_PREDICTED:_nuclear_transcription_factor_Y_subunit_A-7_isoform_1_[Vitis_vinifera]	81.25	1e-105	ko04612 Antigen processing and presentation; ko05152 Tuberculosis; ;	GO:0003700|GO:0005634|GO:0006355|	PF02045 (CCAAT-binding transcription factor (CBF-B/NF-YA) subunit B);
	Unigene016957	AT1G07980	NF-YC10	nuclear factor Y, subunit C10 [Source:TAIR_LOCUS;Acc:AT1G07980]	54.9898	47.4959	50.2396	39.94	33.0738	47.1082																[000000000000000]	Unigene016957	1	1387	gi|225435283|ref|XP_002282257.1|_PREDICTED:_uncharacterized_protein_LOC100243337_[Vitis_vinifera]	57.95	6e-24		GO:0005622|GO:0043565|GO:0046982|	PF00808 (Histone-like transcription factor (CBF/NF-Y) and archaeal histone);	SSF47113|
	Unigene017373	AT5G12840	HAP2A	nuclear factor Y, subunit A1 [Source:TAIR_LOCUS;Acc:AT5G12840]	6.55453	7.66208	7.12227	5.91262	3.92375	4.51978																[000000000000000]	Unigene017373	1	1356	gi|359478376|ref|XP_002282778.2|_PREDICTED:_nuclear_transcription_factor_Y_subunit_A-1_[Vitis_vinifera]	57.27	1e-96	ko04612 Antigen processing and presentation; ko05152 Tuberculosis; ;	GO:0003700|GO:0005634|GO:0006355|	PF02045 (CCAAT-binding transcription factor (CBF-B/NF-YA) subunit B);
	Unigene018090	AT1G72830	HAP2C	nuclear factor Y, subunit A3 [Source:TAIR_LOCUS;Acc:AT1G72830]	1.94184	2.02679	1.46254	2.08134	2.04712	1.39246																[000000000000000]	Unigene018090	1	1312	gi|470135748|ref|XP_004303671.1|_PREDICTED:_nuclear_transcription_factor_Y_subunit_A-3-like_[Fragaria_vesca_subsp._vesca]	65.24	1e-98	ko04612 Antigen processing and presentation; ko05152 Tuberculosis; ;	GO:0003700|GO:0005634|GO:0006355|	PF02045 (CCAAT-binding transcription factor (CBF-B/NF-YA) subunit B);
	Unigene018736	AT1G72830	HAP2C	nuclear factor Y, subunit A3 [Source:TAIR_LOCUS;Acc:AT1G72830]	0.765047	0.551231	0.744177	0.870161	0.677614	0.650196																[000000000000000]	Unigene018736	1	1268	gi|462413028|gb|EMJ18077.1|_hypothetical_protein_PRUPE_ppa020977mg_[Prunus_persica]	55.26	9e-89	ko04612 Antigen processing and presentation; ko05152 Tuberculosis; ;	GO:0003700|GO:0005634|GO:0006355|	PF02045 (CCAAT-binding transcription factor (CBF-B/NF-YA) subunit B);
	Unigene018800	AT1G56170	HAP5B	nuclear factor Y, subunit C2 [Source:TAIR_LOCUS;Acc:AT1G56170]	40.3084	42.3834	43.761	31.5133	32.1052	54.2362																[000000000000000]	Unigene018800	1	1264	gi|462407650|gb|EMJ12984.1|_hypothetical_protein_PRUPE_ppa009720mg_[Prunus_persica]	77.02	6e-95	ko04612 Antigen processing and presentation; ko05152 Tuberculosis; ;	GO:0005622|GO:0043565|GO:0046982|	PF00808 (Histone-like transcription factor (CBF/NF-Y) and archaeal histone);	SSF47113|
	Unigene019267	AT3G48590	HAP5A	nuclear factor Y, subunit C1 [Source:TAIR_LOCUS;Acc:AT3G48590]	13.2727	11.4008	8.44733	8.36147	9.94616	29.8638																[000000000000000]	Unigene019267	1	1237	gi|449440548|ref|XP_004138046.1|_PREDICTED:_nuclear_transcription_factor_Y_subunit_C-1-like_[Cucumis_sativus]	93.33	2e-103		GO:0005622|GO:0043565|GO:0046982|	PF00808 (Histone-like transcription factor (CBF/NF-Y) and archaeal histone);	SSF47113|
	Unigene020136	AT1G54830	NF-YC3	nuclear factor Y, subunit C3 [Source:TAIR_LOCUS;Acc:AT1G54830]	22.6866	27.1986	36.6226	27.2739	20.2794	28.9592																[000000000000000]	Unigene020136	1	1189	gi|462401379|gb|EMJ06936.1|_hypothetical_protein_PRUPE_ppa010147mg_[Prunus_persica]	60.66	4e-81	ko04612 Antigen processing and presentation; ko05152 Tuberculosis; ;	GO:0005622|GO:0043565|GO:0046982|	PF00808 (Histone-like transcription factor (CBF/NF-Y) and archaeal histone);	SSF47113|
	Unigene020972	AT3G48590	HAP5A	nuclear factor Y, subunit C1 [Source:TAIR_LOCUS;Acc:AT3G48590]	35.4573	25.0116	19.7823	20.9511	31.0484	81.46																[000000000000000]	Unigene020972	1	1145	gi|449440548|ref|XP_004138046.1|_PREDICTED:_nuclear_transcription_factor_Y_subunit_C-1-like_[Cucumis_sativus]	93.33	1e-103		GO:0005622|GO:0043565|GO:0046982|	PF00808 (Histone-like transcription factor (CBF/NF-Y) and archaeal histone);	SSF47113|
	Unigene021317	AT1G72830	HAP2C	nuclear factor Y, subunit A3 [Source:TAIR_LOCUS;Acc:AT1G72830]	0.709346	1.31616	0.764077	1.49651	1.20732	1.23687																[000000000000000]	Unigene021317	1	1126	gi|462413028|gb|EMJ18077.1|_hypothetical_protein_PRUPE_ppa020977mg_[Prunus_persica]	55.26	2e-89	ko04612 Antigen processing and presentation; ko05152 Tuberculosis; ;	GO:0003700|GO:0005634|GO:0006355|	PF02045 (CCAAT-binding transcription factor (CBF-B/NF-YA) subunit B);
	Unigene022692	AT4G14540	NF-YB3	nuclear factor Y, subunit B3 [Source:TAIR_LOCUS;Acc:AT4G14540]	21.076	17.2705	22.0051	19.9486	23.3781	31.1805																[000000000000000]	Unigene022692	1	1059	gi|255580369|ref|XP_002531012.1|_ccaat-binding_transcription_factor_subunit_A,_putative_[Ricinus_communis]	90.62	2e-74		GO:0005622|GO:0043565|GO:0046982|	PF00808 (Histone-like transcription factor (CBF/NF-Y) and archaeal histone);	SSF47113|
	Unigene023696	AT2G37060	NF-YB8	nuclear factor Y, subunit B8 [Source:TAIR_LOCUS;Acc:AT2G37060]	46.2483	46.6857	59.9659	53.8645	36.923	33.3231																[000000000000000]	Unigene023696	1	1013	gi|225449176|ref|XP_002278716.1|_PREDICTED:_nuclear_transcription_factor_Y_subunit_B-8-like_isoform_1_[Vitis_vinifera]	85.21	2e-100		GO:0005622|GO:0043565|GO:0046982|	PF00808 (Histone-like transcription factor (CBF/NF-Y) and archaeal histone);	SSF47113|
	Unigene024030	AT2G37060	NF-YB8	nuclear factor Y, subunit B8 [Source:TAIR_LOCUS;Acc:AT2G37060]	17.1647	14.7608	12.4053	13.6206	18.0832	70.2029																[000000000000000]	Unigene024030	1	998	gi|356505184|ref|XP_003521372.1|_PREDICTED:_nuclear_transcription_factor_Y_subunit_B-8-like_[Glycine_max]	77.4	1e-89	ko04612 Antigen processing and presentation; ko05152 Tuberculosis; ;	GO:0005622|GO:0043565|GO:0046982|	PF00808 (Histone-like transcription factor (CBF/NF-Y) and archaeal histone);	SSF47113|
	Unigene024083	AT4G14540	NF-YB3	nuclear factor Y, subunit B3 [Source:TAIR_LOCUS;Acc:AT4G14540]	20.096	17.1856	29.9675	13.0971	16.406	15.1704																[000000000000000]	Unigene024083	1	995	gi|470139891|ref|XP_004305679.1|_PREDICTED:_nuclear_transcription_factor_Y_subunit_B-3-like_[Fragaria_vesca_subsp._vesca]	91.53	4e-70	ko04612 Antigen processing and presentation; ko05152 Tuberculosis; ;	GO:0005622|GO:0043565|GO:0046982|	PF00808 (Histone-like transcription factor (CBF/NF-Y) and archaeal histone);	SSF47113|
	Unigene010775	AT3G12580	HSP70	heat shock protein 70 [Source:TAIR_LOCUS;Acc:AT3G12580]	0.84317	0.920598	0.522394	0.552791	3.36169	5.04532																[000000000000000]	Unigene010775	1	1870	gi|225434984|ref|XP_002284008.1|_PREDICTED:_heat_shock_cognate_70_kDa_protein_isoform_1_[Vitis_vinifera]	77.78	0	ko03040 Spliceosome; ko04010 MAPK signaling pathway; ko04141 Protein processing in endoplasmic reticulum; ko04144 Endocytosis; ko04612 Antigen processing and presentation; ko05145 Toxoplasmosis; ko05162 Measles; ko05164 Influenza A; ;		PF00012 (Hsp70 protein);	SSF100920|SSF100934|SSF53067|										cellular protein metabolic process	response to reactive oxygen species
	Unigene016907	AT2G28790	CBP1	Pathogenesis-related thaumatin superfamily protein [Source:TAIR_LOCUS;Acc:AT2G28790]	322.559	356.566	339.797	176.267	176.656	589.245																[000000000000000]	Unigene016907	1	1390	gi|225435002|ref|XP_002281193.1|_PREDICTED:_osmotin-like_protein_[Vitis_vinifera]	85.78	4e-140
	Unigene029654	AT1G49480	RTV1	related to vernalization1 1 [Source:TAIR_LOCUS;Acc:AT1G49480]	2.73826	0.89177	2.45668	3.56915	0.476307	0.632157																[000000000000000]	Unigene029654	1	776	gi|462398714|gb|EMJ04382.1|_hypothetical_protein_PRUPE_ppa025156mg,_partial_[Prunus_persica]	29.41	1e-32		GO:0003677|GO:0006355|	PF02362 (B3 DNA binding domain);	SSF101936|
Light response, photosynthesis, photoperiod, phytochrome, photosystem, chlorophyll	Unigene009286	AT4G25650	ACD1-LIKE	ACD1-like [Source:TAIR_LOCUS;Acc:AT4G25650]	14.2122	6.00438	3.00967	6.84117	5.91347	15.798																[000000000000000]	Unigene009286	1	2017	gi|359478456|ref|XP_002283592.2|_PREDICTED:_protochlorophyllide-dependent_translocon_component_52,_chloroplastic-like_[Vitis_vinifera]	76.8	0		GO:0010277|GO:0016491|GO:0051537|GO:0055114|	PF00355 (Rieske [2Fe-2S] domain);PF08417 (Pheophorbide a oxygenase);	SSF50022|SSF55961|
	Unigene017990	AT5G43860	ATCLH2	chlorophyllase 2 [Source:TAIR_LOCUS;Acc:AT5G43860]	0.108742	0.144161	0.127131	1.01747	0.485551	0.477132																[000000000000000]	Unigene017990	1	1318	gi|225467859|ref|XP_002271974.1|_PREDICTED:_chlorophyllase-1_[Vitis_vinifera]	56.58	1e-61	ko00860 Porphyrin and chlorophyll metabolism; ko01100 Metabolic pathways; ko01110 Biosynthesis of secondary metabolites; ;	GO:0015996|GO:0047746|	PF07224 (Chlorophyllase);
	Unigene019964	AT5G43860	ATCLH2	chlorophyllase 2 [Source:TAIR_LOCUS;Acc:AT5G43860]	0.352859	0.122597	0.105685	1.63894	1.03632	0.433482																[000000000000000]	Unigene019964	1	1198	gi|225467859|ref|XP_002271974.1|_PREDICTED:_chlorophyllase-1_[Vitis_vinifera]	67.95	4e-08	ko00860 Porphyrin and chlorophyll metabolism; ko01100 Metabolic pathways; ko01110 Biosynthesis of secondary metabolites; ;	GO:0015996|GO:0047746|	PF07224 (Chlorophyllase);
	Unigene022984	AT1G19670	ATCLH1	chlorophyllase 1 [Source:TAIR_LOCUS;Acc:AT1G19670]	1.37356	1.15569	1.38158	3.2848	4.09493	2.92255																[000000000000000]	Unigene022984	1	1045	gi|225437124|ref|XP_002273926.1|_PREDICTED:_chlorophyllase-1_[Vitis_vinifera]	56.58	1e-48	ko00860 Porphyrin and chlorophyll metabolism; ko01100 Metabolic pathways; ko01110 Biosynthesis of secondary metabolites; ;	GO:0015996|GO:0047746|	PF07224 (Chlorophyllase);
	Unigene023581	AT1G19670	ATCLH1	chlorophyllase 1 [Source:TAIR_LOCUS;Acc:AT1G19670]	0.0630448	0.636383	0.404466	1.74114	0.674442	0.839541																[000000000000000]	Unigene023581	1	1018	gi|225467859|ref|XP_002271974.1|_PREDICTED:_chlorophyllase-1_[Vitis_vinifera]	59.67	8e-103	ko00860 Porphyrin and chlorophyll metabolism; ko01100 Metabolic pathways; ko01110 Biosynthesis of secondary metabolites; ;	GO:0015996|GO:0047746|	PF07224 (Chlorophyllase);	SSF53474|
	Unigene023606	AT5G43860	ATCLH2	chlorophyllase 2 [Source:TAIR_LOCUS;Acc:AT5G43860]	0.392358	0.544045	0.611489	3.48551	1.4497	1.25001																[000000000000000]	Unigene023606	1	1017	gi|356520617|ref|XP_003528958.1|_PREDICTED:_chlorophyllase-1-like_[Glycine_max]	56.41	4e-65	ko00860 Porphyrin and chlorophyll metabolism; ko01100 Metabolic pathways; ko01110 Biosynthesis of secondary metabolites; ;	GO:0015996|GO:0047746|	PF07224 (Chlorophyllase);	SSF53474|
	Unigene025017	AT5G04900	NOL	NYC1-like [Source:TAIR_LOCUS;Acc:AT5G04900]	6.77343	9.50643	4.22325	5.01927	4.38251	15.8341																[000000000000000]	Unigene025017	1	956	gi|470141423|ref|XP_004306432.1|_PREDICTED:_chlorophyll(ide)_b_reductase_NOL,_chloroplastic-like_[Fragaria_vesca_subsp._vesca]	91.1	3e-161	ko00860 Porphyrin and chlorophyll metabolism; ko01100 Metabolic pathways; ko01110 Biosynthesis of secondary metabolites; ;	GO:0008152|GO:0016491|	PF00106 (short chain dehydrogenase);	SSF51735|
	Unigene027564	AT1G44446	CH1	Pheophorbide a oxygenase family protein with Rieske [2Fe-2S] domain [Source:TAIR_LOCUS;Acc:AT1G44446]	1.33849	2.06633	2.78806	2.46034	0.879389	0.493625																[000000000000000]	Unigene027564	1	851	gi|460409770|ref|XP_004250311.1|_PREDICTED:_chlorophyllide_a_oxygenase,_chloroplastic-like_[Solanum_lycopersicum]	94.44	2e-12
	Unigene030841	AT1G19670	ATCLH1	chlorophyllase 1 [Source:TAIR_LOCUS;Acc:AT1G19670]	1.11106	0.398151	0.157449	2.05267	1.6989	0.397531																[000000000000000]	Unigene030841	1	735	gi|225437124|ref|XP_002273926.1|_PREDICTED:_chlorophyllase-1_[Vitis_vinifera]	56.58	6e-50	ko00860 Porphyrin and chlorophyll metabolism; ko01100 Metabolic pathways; ko01110 Biosynthesis of secondary metabolites; ;	GO:0015996|GO:0047746|	PF07224 (Chlorophyllase);
	Unigene039264	AT4G27440	PORB	protochlorophyllide oxidoreductase B [Source:TAIR_LOCUS;Acc:AT4G27440]	0	0	0.674073	0.478043	1.89114	0.494805																[000000000000000]	Unigene039264	1	485	gi|117662246|gb|ABK55691.1|_chloroplast_NADPH-protochlorophyllide_oxidoreductase_[Cucumis_sativus]	78.38	7e-11													starch biosynthetic process
	Unigene039297	AT1G44446	CH1	Pheophorbide a oxygenase family protein with Rieske [2Fe-2S] domain [Source:TAIR_LOCUS;Acc:AT1G44446]	1.85001	0.668678	4.8601	2.74945	2.60664	1.85382																[000000000000000]	Unigene039297	1	484	gi|338173749|gb|AEI83421.1|_chlorophyllide_a_oxygenase_[Camellia_sinensis]	44.44	1e-08
	Unigene000041	ATCG00680	PSBB	photosystem II reaction center protein B [Source:TAIR_LOCUS;Acc:ATCG00680]	15.5653	11.2618	9.40273	13.3888	9.70214	10.9931																[000000000000000]	Unigene000041	1	8922	gi|460366044|ref|XP_004228903.1|_PREDICTED:_photosystem_II_CP47_chlorophyll_apoprotein-like_[Solanum_lycopersicum]	79.73	6e-26	ko00230 Purine metabolism; ko00240 Pyrimidine metabolism; ko01100 Metabolic pathways; ; ;	GO:0003677|GO:0003735|GO:0003899|GO:0005622|GO:0005840|GO:0006351|GO:0006412|GO:0009521|GO:0009767|GO:0016020|GO:0016168|GO:0019684|GO:0046983|	PF00411 (Ribosomal protein S11);PF00421 (Photosystem II protein);PF01000 (RNA polymerase Rpb3/RpoA insert domain);PF01193 (RNA polymerase Rpb3/Rpb11 dimerisation domain);PF03118 (Bacterial RNA polymerase, alpha chain C terminal domain);	SSF161077|SSF47789|SSF53137|SSF55257|SSF56553|
	Unigene000521	ATCG00340	PSAB	Photosystem I, PsaA/PsaB protein [Source:TAIR_LOCUS;Acc:ATCG00340]	4.10177	3.72805	2.77288	3.7273	2.83808	5.00608																[000000000000000]	Unigene000521	1	4900	gi|114329967|ref|YP_740649.1|_photosystem_I_P700_apoprotein_A2_[Nandina_domestica]	100	4e-62	ko00195 Photosynthesis; ko01100 Metabolic pathways; ;	GO:0009522|GO:0009579|GO:0015979|GO:0016021|	PF00223 (Photosystem I psaA/psaB protein);PF01535 (PPR repeat);PF13041 (PPR repeat family);PF13812 (Pentatricopeptide repeat domain);	SSF81558|SSF81901|
	Unigene001117	AT3G45780	PHOT1	phototropin 1 [Source:TAIR_LOCUS;Acc:AT3G45780]	18.202	30.7459	31.6279	20.8727	13.4203	16.513																[000000000000000]	Unigene001117	1	4066	gi|225435157|ref|XP_002281752.1|_PREDICTED:_phototropin-1-like_[Vitis_vinifera]	79.71	0		GO:0004672|GO:0005524|GO:0006468|GO:0016772|	PF00069 (Protein kinase domain);PF13426 (PAS domain);	SSF55785|SSF56112|
	Unigene001141	AT3G45780	PHOT1	phototropin 1 [Source:TAIR_LOCUS;Acc:AT3G45780]	19.5991	30.8646	31.9926	20.0068	13.6866	15.8222																[000000000000000]	Unigene001141	1	4049	gi|225435157|ref|XP_002281752.1|_PREDICTED:_phototropin-1-like_[Vitis_vinifera]	79.71	0
	Unigene001182	AT3G45780	PHOT1	phototropin 1 [Source:TAIR_LOCUS;Acc:AT3G45780]	18.0857	30.9054	30.5676	20.4938	13.6488	16.533																[000000000000000]	Unigene001182	1	4009	gi|225435157|ref|XP_002281752.1|_PREDICTED:_phototropin-1-like_[Vitis_vinifera]	79.71	0
	Unigene001689	ATCG00340	PSAB	Photosystem I, PsaA/PsaB protein [Source:TAIR_LOCUS;Acc:ATCG00340]	1.57562	1.1643	1.60658	1.08421	1.17621	2.24517																[000000000000000]	Unigene001689	1	3663	gi|114329967|ref|YP_740649.1|_photosystem_I_P700_apoprotein_A2_[Nandina_domestica]	100	1e-62	ko00195 Photosynthesis; ko01100 Metabolic pathways; ;	GO:0009522|GO:0009579|GO:0015979|GO:0016021|	PF00223 (Photosystem I psaA/psaB protein);PF13041 (PPR repeat family);	SSF81558|
	Unigene004655	ATCG00340	PSAB	Photosystem I, PsaA/PsaB protein [Source:TAIR_LOCUS;Acc:ATCG00340]	2.77428	1.73122	3.21052	2.527	1.83119	1.9902																[000000000000000]	Unigene004655	1	2671	gi|377823322|gb|AFB77114.1|_photosystem_I_p700_chlorophyll_A_apoprotein_A2,_partial_(chloroplast)_[Didierea_madagascariensis]	100	0	ko00195 Photosynthesis; ko01100 Metabolic pathways; ;	GO:0009522|GO:0009579|GO:0015979|GO:0016021|	PF00223 (Photosystem I psaA/psaB protein);	SSF81558|
	Unigene007417	AT2G30520	RPT2	Phototropic-responsive NPH3 family protein [Source:TAIR_LOCUS;Acc:AT2G30520]	35.1595	66.1353	23.154	37.6284	50.7182	58.7355																[000000000000000]	Unigene007417	1	2231	gi|225434311|ref|XP_002264896.1|_PREDICTED:_root_phototropism_protein_2_[Vitis_vinifera]	78.38	0		GO:0004871|GO:0005515|GO:0009416|	PF00651 (BTB/POZ domain);PF03000 (NPH3 family);	SSF54695|
	Unigene011454	ATCG00680	PSBB	photosystem II reaction center protein B [Source:TAIR_LOCUS;Acc:ATCG00680]	3.96807	3.32024	6.18993	8.6018	6.03768	0.734027																[000000000000000]	Unigene011454	1	1809	gi|168824515|gb|ACA30561.1|_photosystem_II_P680_chlorophyll_A_apoprotein_[Oenothera_grandiflora]	85.19	5e-06
	Unigene012952	AT5G23120	HCF136	photosystem II stability/assembly factor, chloroplast (HCF136) [Source:TAIR_LOCUS;Acc:AT5G23120]	56.4268	52.4436	39.9346	38.7773	33.2428	89.7017																[000000000000000]	Unigene012952	1	1687	gi|225423755|ref|XP_002278958.1|_PREDICTED:_photosystem_II_stability/assembly_factor_HCF136,_chloroplastic_[Vitis_vinifera]	83.21	0				SSF110296|
	Unigene013051	ATCG00220	PSBM	photosystem II reaction center protein M [Source:TAIR_LOCUS;Acc:ATCG00220]	14.5198	17.0649	12.6077	9.93961	9.624	39.9859																[000000000000000]	Unigene013051	1	1679	gi|357470667|ref|XP_003605618.1|_Photosystem_II_reaction_center_protein_M_[Medicago_truncatula]	87.5	1e-12
	Unigene016912	ATCG00080	PSBI	photosystem II reaction center protein I [Source:TAIR_LOCUS;Acc:ATCG00080]	2.67992	1.91723	1.82489	2.3754	2.42734	1.89358																[000000000000000]	Unigene016912	1	1390	gi|114107030|ref|YP_740186.1|_photosystem_II_protein_I_[Liriodendron_tulipifera]	93.75	2e-21
	Unigene021243				1.43853	3.28901	2.96203	3.22494	2.01751	1.04822																[000000000000000]	Unigene021243	1	1130	gi|357501307|ref|XP_003620942.1|_Photosystem_I_assembly_protein_Ycf3_[Medicago_truncatula]	66.67	8e-07
	Unigene022086	AT1G31330	PSAF	photosystem I subunit F [Source:TAIR_LOCUS;Acc:AT1G31330]	143.514	98.7296	46.4241	87.9476	79.617	280.202																[000000000000000]	Unigene022086	1	1088	gi|255550741|ref|XP_002516419.1|_Photosystem_I_reaction_center_subunit_III,_chloroplast_precursor,_putative_[Ricinus_communis]	83.33	3e-102	ko00195 Photosynthesis; ko01100 Metabolic pathways; ;	GO:0009522|GO:0009538|GO:0015979|	PF02507 (Photosystem I reaction centre subunit III);	SSF81536|
	Unigene022151	AT1G03130	PSAD-2	photosystem I subunit D-2 [Source:TAIR_LOCUS;Acc:AT1G03130]	110.563	56.7933	28.4932	60.5809	50.17	205.074																[000000000000000]	Unigene022151	1	1084	gi|356575833|ref|XP_003556041.1|_PREDICTED:_photosystem_I_reaction_center_subunit_II,_chloroplastic-like_[Glycine_max]	84.04	4e-118	ko00195 Photosynthesis; ko01100 Metabolic pathways; ;	GO:0009522|GO:0009538|GO:0015979|	PF02531 (PsaD);	SSF64234|
	Unigene022312	AT1G67740	PSBY	photosystem II BY [Source:TAIR_LOCUS;Acc:AT1G67740]	103.431	106.146	56.5609	95.4088	62.9225	170.562																[000000000000000]	Unigene022312	1	1077	gi|225424556|ref|XP_002285325.1|_PREDICTED:_photosystem_II_core_complex_proteins_psbY,_chloroplastic-like_[Vitis_vinifera]	80.49	5e-80
	Unigene022745	AT1G52770	F14G24.4	Phototropic-responsive NPH3 family protein [Source:TAIR_LOCUS;Acc:AT1G52770]	3.89851	2.35182	1.68093	2.2189	2.48677	10.1712																[000000000000000]	Unigene022745	1	1056	gi|460379955|ref|XP_004235724.1|_PREDICTED:_root_phototropism_protein_3-like_[Solanum_lycopersicum]	62.89	2e-64
	Unigene026731	AT1G06680	PSBP-1	photosystem II subunit P-1 [Source:TAIR_LOCUS;Acc:AT1G06680]	0.847174	1.08608	0.14933	0.94059	1.16292	0.753918																[000000000000000]	Unigene026731	1	882	gi|154254833|gb|ABS71999.1|_putative_chloroplast_photosystem_II_23kDa_protein_[Olea_europaea]	94.44	5e-10
	Unigene032514	ATCG00340	PSAB	Photosystem I, PsaA/PsaB protein [Source:TAIR_LOCUS;Acc:ATCG00340]	1.6706	2.21448	3.36252	2.89635	2.35733	3.21891																[000000000000000]	Unigene032514	1	679	gi|117662523|gb|ABK55706.1|_chloroplast_photosystem_I_P700_apoprotein_A2_[Cucumis_sativus]	63.44	1e-27	ko00195 Photosynthesis; ko01100 Metabolic pathways; ;	GO:0009522|GO:0009579|GO:0015979|GO:0016021|	PF00223 (Photosystem I psaA/psaB protein);	SSF81558|
	Unigene033439	ATCG00350	PSAA	Photosystem I, PsaA/PsaB protein [Source:TAIR_LOCUS;Acc:ATCG00350]	1.26023	1.15255	0.662368	2.23003	1.68313	1.09709																[000000000000000]	Unigene033439	1	651	gi|403065237|gb|AFR13040.1|_photosystem_I_P700_apoprotein_A1,_partial_(chloroplast)_[Camellia_sinensis]	99.48	5e-124
	Unigene033903	AT1G52770	F14G24.4	Phototropic-responsive NPH3 family protein [Source:TAIR_LOCUS;Acc:AT1G52770]	0.424029	0.661046	1.07667	1.17778	0.547767	1.09154																[000000000000000]	Unigene033903	1	636	gi|356526175|ref|XP_003531695.1|_PREDICTED:_root_phototropism_protein_3-like_[Glycine_max]	73.68	6e-16
	Unigene036355				3.50801	6.71942	8.44956	3.91454	3.91791	1.61253																[000000000000000]	Unigene036355	1	564	gi|357501307|ref|XP_003620942.1|_Photosystem_I_assembly_protein_Ycf3_[Medicago_truncatula]	67.39	1e-09
	Unigene044679	ATCG01060	PSAC	iron-sulfur cluster binding;electron carriers;4 iron, 4 sulfur cluster binding [Source:TAIR_LOCUS;Acc:ATCG01060]	4.1028	0.64871	3.10871	2.42638	3.20174	3.12972																[000000000000000]	Unigene044679	1	365	gi|7525086|ref|NP_051110.1|_photosystem_I_subunit_VII_[Arabidopsis_thaliana]	100	2e-53
	Unigene045205	ATCG00280	PSBC	photosystem II reaction center protein C [Source:TAIR_LOCUS;Acc:ATCG00280]	0	0	0.646556	0.513941	0.421199	0.550657																[000000000000000]	Unigene045205	1	354	gi|343760833|gb|AEM55541.1|_photosystem_II_44_kDa_apoprotein_[Astrocaryum_scopatum]	73.81	1e-10
	Unigene047424	ATCG00270	PSBD	photosystem II reaction center protein D [Source:TAIR_LOCUS;Acc:ATCG00270]	0	6.62886	0	1.89066	0	0																[000000000000000]	Unigene047424	1	312	gi|290790768|gb|ADD63025.1|_photosystem_II_protein_D2_[Potamophila_parviflora]	86.67	4e-10
	Unigene005441	AT2G38370		Plant protein of unknown function (DUF827) [Source:TAIR_LOCUS;Acc:AT2G38370]	14.2395	4.89727	3.65793	5.53796	13.8693	37.3894																[000000000000000]	Unigene005441	1	2522	gi|225439633|ref|XP_002266471.1|_PREDICTED:_protein_WEAK_CHLOROPLAST_MOVEMENT_UNDER_BLUE_LIGHT_1-like_[Vitis_vinifera]	63.76	0			PF05701 (Plant protein of unknown function (DUF827));
	Unigene007325	AT2G31240	AT2G31240	Tetratricopeptide repeat (TPR)-like superfamily protein [Source:TAIR_LOCUS;Acc:AT2G31240]	4.78415	3.62112	2.44768	3.74282	5.99733	7.873																[000000000000000]	Unigene007325	1	2242	gi|255583206|ref|XP_002532368.1|_kinesin_light_chain,_putative_[Ricinus_communis]	47	8e-128		GO:0005515|	PF00515 (Tetratricopeptide repeat);	SSF48452|
	Unigene008339	AT2G40480		Plant protein of unknown function (DUF827) [Source:TAIR_LOCUS;Acc:AT2G40480]	4.76985	2.64717	2.00009	2.04643	3.86718	10.1781																[000000000000000]	Unigene008339	1	2120	gi|225439633|ref|XP_002266471.1|_PREDICTED:_protein_WEAK_CHLOROPLAST_MOVEMENT_UNDER_BLUE_LIGHT_1-like_[Vitis_vinifera]	55.79	3e-161			PF05701 (Plant protein of unknown function (DUF827));
	Unigene013705	AT5G28770	BZO2H3	bZIP transcription factor family protein [Source:TAIR_LOCUS;Acc:AT5G28770]	6.38046	7.52712	3.53936	10.1021	19.9073	10.2643																[000000000000000]	Unigene013705	1	1625	gi|225451342|ref|XP_002279520.1|_PREDICTED:_light-inducible_protein_CPRF2-like_[Vitis_vinifera]	67.13	1e-157		GO:0003700|GO:0006355|GO:0043565|GO:0046983|	PF00170 (bZIP transcription factor);PF12498 (Basic leucine-zipper C terminal);	SSF57959|
	Unigene021578	AT2G40480		Plant protein of unknown function (DUF827) [Source:TAIR_LOCUS;Acc:AT2G40480]	1.81721	0.68531	0.854911	1.23169	1.36546	2.12146																[000000000000000]	Unigene021578	1	1113	gi|225439633|ref|XP_002266471.1|_PREDICTED:_protein_WEAK_CHLOROPLAST_MOVEMENT_UNDER_BLUE_LIGHT_1-like_[Vitis_vinifera]	53.76	5e-103			PF05701 (Plant protein of unknown function (DUF827));
	Unigene024934	AT1G12150		Plant protein of unknown function (DUF827) [Source:TAIR_LOCUS;Acc:AT1G12150]	18.8571	21.783	20.4003	27.3096	17.2747	21.6777																[000000000000000]	Unigene024934	1	959	gi|225461957|ref|XP_002266660.1|_PREDICTED:_protein_WEAK_CHLOROPLAST_MOVEMENT_UNDER_BLUE_LIGHT_1_[Vitis_vinifera]	73.42	2e-53
	Unigene026316	AT4G10840	F8M12.21	Tetratricopeptide repeat (TPR)-like superfamily protein [Source:TAIR_LOCUS;Acc:AT4G10840]	78.2817	110.4	108.218	73.5015	55.3097	91.8364																[000000000000000]	Unigene026316	1	900	gi|255555655|ref|XP_002518863.1|_kinesin_light_chain,_putative_[Ricinus_communis]	88.67	0			PF13181 (Tetratricopeptide repeat);PF13374 (Tetratricopeptide repeat);PF13424 (Tetratricopeptide repeat);	SSF48452|
	Unigene028981	AT2G31240	AT2G31240	Tetratricopeptide repeat (TPR)-like superfamily protein [Source:TAIR_LOCUS;Acc:AT2G31240]	7.56159	9.08685	5.1417	3.9931	11.6347	12.0246																[000000000000000]	Unigene028981	1	802	gi|255583206|ref|XP_002532368.1|_kinesin_light_chain,_putative_[Ricinus_communis]	44.15	3e-34			PF13181 (Tetratricopeptide repeat);	SSF48452|
	Unigene040666				1.52447	1.27088	3.23816	2.69168	0.0389899	0.594006																[000000000000000]	Unigene040666	1	451	gi|225461427|ref|XP_002282291.1|_PREDICTED:_dynein_light_chain,_cytoplasmic-like_[Vitis_vinifera]	67.65	2e-20
	Unigene044272				217.39	280.667	244.306	231.562	205.51	264.967																[000000000000000]	Unigene044272	1	373	gi|225448385|ref|XP_002269465.1|_PREDICTED:_clathrin_light_chain_2-like_[Vitis_vinifera]	74.53	3e-30
	Unigene004176	AT3G15840	PIFI	post-illumination chlorophyll fluorescence increase [Source:TAIR_LOCUS;Acc:AT3G15840]	29.3766	17.3917	20.267	18.4168	11.5743	18.1312																[000000000000000]	Unigene004176	1	2774	gi|225442943|ref|XP_002266165.1|_PREDICTED:_uncharacterized_protein_LOC100264489_isoform_1_[Vitis_vinifera]	81.15	6e-139	ko01040 Biosynthesis of unsaturated fatty acids; ko03320 PPAR signaling pathway; ;	GO:0006629|	PF00487 (Fatty acid desaturase);
	Unigene010882	AT5G54190	PORA	protochlorophyllide oxidoreductase A [Source:TAIR_LOCUS;Acc:AT5G54190]	0.122336	0.597296	0.177506	0.266825	0.828957	0.56037																[000000000000000]	Unigene010882	1	1861	gi|388492538|gb|AFK34335.1|_unknown_[Medicago_truncatula]	75.47	6e-16
	Unigene012061	AT5G54190	PORA	protochlorophyllide oxidoreductase A [Source:TAIR_LOCUS;Acc:AT5G54190]	0.281046	0.959374	0.367125	0.222493	1.05768	1.0709																[000000000000000]	Unigene012061	1	1759	gi|388492538|gb|AFK34335.1|_unknown_[Medicago_truncatula]	75.47	5e-16
	Unigene012635	AT5G54190	PORA	protochlorophyllide oxidoreductase A [Source:TAIR_LOCUS;Acc:AT5G54190]	0.151226	0.529611	0.0866901	0.199666	1.39563	0.929056																[000000000000000]	Unigene012635	1	1712	gi|388492538|gb|AFK34335.1|_unknown_[Medicago_truncatula]	75.47	5e-16
	Unigene014858	AT5G54190	PORA	protochlorophyllide oxidoreductase A [Source:TAIR_LOCUS;Acc:AT5G54190]	0.00924772	0.441617	0.11512	0.177411	1.02014	0.509842																[000000000000000]	Unigene014858	1	1535	gi|388492538|gb|AFK34335.1|_unknown_[Medicago_truncatula]	75.47	4e-16
	Unigene016183	AT5G54190	PORA	protochlorophyllide oxidoreductase A [Source:TAIR_LOCUS;Acc:AT5G54190]	0.0754137	0.0339755	0.278727	0.0605998	0.113907	0.370957																[000000000000000]	Unigene016183	1	1441	gi|388492538|gb|AFK34335.1|_unknown_[Medicago_truncatula]	47.17	2e-16
	Unigene016294	AT5G54190	PORA	protochlorophyllide oxidoreductase A [Source:TAIR_LOCUS;Acc:AT5G54190]	0.0100465	0.562939	0.255854	0.0746644	0.897198	0.748691																[000000000000000]	Unigene016294	1	1433	gi|388492538|gb|AFK34335.1|_unknown_[Medicago_truncatula]	75.47	3e-16
	Unigene016964	AT5G54190	PORA	protochlorophyllide oxidoreductase A [Source:TAIR_LOCUS;Acc:AT5G54190]	0.223118	0.723228	0.474998	0.00845067	0.957817	0.656057																[000000000000000]	Unigene016964	1	1386	gi|388492538|gb|AFK34335.1|_unknown_[Medicago_truncatula]	75.47	3e-16
	Unigene017629	AT5G54190	PORA	protochlorophyllide oxidoreductase A [Source:TAIR_LOCUS;Acc:AT5G54190]	0.126448	0.533828	0.609323	0.274552	1.49478	1.83926																[000000000000000]	Unigene017629	1	1340	gi|388492538|gb|AFK34335.1|_unknown_[Medicago_truncatula]	84.38	8e-12
	Unigene018366	AT5G54190	PORA	protochlorophyllide oxidoreductase A [Source:TAIR_LOCUS;Acc:AT5G54190]	0.0785692	0.0818807	0.134532	0.0855563	0.561285	0.671071																[000000000000000]	Unigene018366	1	1292	gi|388492538|gb|AFK34335.1|_unknown_[Medicago_truncatula]	47.17	1e-16
	Unigene018583	AT5G54190	PORA	protochlorophyllide oxidoreductase A [Source:TAIR_LOCUS;Acc:AT5G54190]	0.352701	1.29001	0.180495	0.825125	3.88749	3.23717																[000000000000000]	Unigene018583	1	1278	gi|388492538|gb|AFK34335.1|_unknown_[Medicago_truncatula]	47.17	6e-16
	Unigene020888	AT4G17600	LIL3:1	Chlorophyll A-B binding family protein [Source:TAIR_LOCUS;Acc:AT4G17600]	78.8534	71.5005	53.3728	64.9922	79.1489	105.023																[000000000000000]	Unigene020888	1	1149	gi|359495735|ref|XP_003635074.1|_PREDICTED:_uncharacterized_protein_LOC100855146_[Vitis_vinifera]	72.08	4e-120				SSF103511|
	Unigene021204	AT5G36170	HCF109	high chlorophyll fluorescent 109 [Source:TAIR_LOCUS;Acc:AT5G36170]	9.4277	7.95571	8.49998	7.40385	6.7101	6.03749																[000000000000000]	Unigene021204	1	1132	gi|225430898|ref|XP_002276037.1|_PREDICTED:_peptide_chain_release_factor_2_[Vitis_vinifera]	91.14	7e-96		GO:0005737|GO:0006415|GO:0016149|	PF03462 (PCRF domain);	SSF75620|
	Unigene021761	AT5G54190	PORA	protochlorophyllide oxidoreductase A [Source:TAIR_LOCUS;Acc:AT5G54190]	0.225384	1.11135	0.343557	0.505158	0.563623	0.864958																[000000000000000]	Unigene021761	1	1104	gi|388492538|gb|AFK34335.1|_unknown_[Medicago_truncatula]	75.47	1e-16
	Unigene024145	AT3G22840	ELIP1	Chlorophyll A-B binding family protein [Source:TAIR_LOCUS;Acc:AT3G22840]	737.823	722.217	410.022	417.116	264.308	94.8729																[000000000000000]	Unigene024145	1	993	gi|170522964|gb|ACB20694.1|_putative_cold-inducible_protein_[Camellia_sinensis]	69.07	6e-77			PF00504 (Chlorophyll A-B binding protein);	SSF103511|
	Unigene029630	AT5G54190	PORA	protochlorophyllide oxidoreductase A [Source:TAIR_LOCUS;Acc:AT5G54190]	0.292418	0	0	0	0.368747	0.667563																[000000000000000]	Unigene029630	1	778	gi|388492538|gb|AFK34335.1|_unknown_[Medicago_truncatula]	75.47	3e-17
	Unigene036468	AT5G54190	PORA	protochlorophyllide oxidoreductase A [Source:TAIR_LOCUS;Acc:AT5G54190]	0	0.444234	0	0.0658718	0.859574	0.0027177																[000000000000000]	Unigene036468	1	560	gi|388492538|gb|AFK34335.1|_unknown_[Medicago_truncatula]	75.47	1e-17
	Unigene038924	AT5G54190	PORA	protochlorophyllide oxidoreductase A [Source:TAIR_LOCUS;Acc:AT5G54190]	0.300282	0.637041	0	0.4892	1.19997	0.260256																[000000000000000]	Unigene038924	1	494	gi|388492538|gb|AFK34335.1|_unknown_[Medicago_truncatula]	94.44	5e-13
	Unigene046392	AT5G54190	PORA	protochlorophyllide oxidoreductase A [Source:TAIR_LOCUS;Acc:AT5G54190]	1.25299	2.13156	0	1.25332	1.67928	1.63603																[000000000000000]	Unigene046392	1	332	gi|388492538|gb|AFK34335.1|_unknown_[Medicago_truncatula]	94.44	1e-13
	Unigene048148	AT5G54190	PORA	protochlorophyllide oxidoreductase A [Source:TAIR_LOCUS;Acc:AT5G54190]	1.0683	7.11316	0	2.34469	2.80704	2.76487																[000000000000000]	Unigene048148	1	298	gi|388492538|gb|AFK34335.1|_unknown_[Medicago_truncatula]	93.75	5e-11
	Unigene050201	AT5G43860	ATCLH2	chlorophyllase 2 [Source:TAIR_LOCUS;Acc:AT5G43860]	2.27393	2.5169	1.2056	1.99992	2.50428	1.07376																[000000000000000]	Unigene050201	1	250	gi|414884707|tpg|DAA60721.1|_TPA:_hypothetical_protein_ZEAMMB73_331237_[Zea_mays]	63.16	4e-09
	Unigene008596	AT2G24820	TIC55-II	translocon at the inner envelope membrane of chloroplasts 55-II [Source:TAIR_LOCUS;Acc:AT2G24820]	1.06463	1.31709	0.95806	1.38198	1.97238	0.797776																[000000000000000]	Unigene008596	1	2094	gi|449455677|ref|XP_004145578.1|_PREDICTED:_protein_TIC_55,_chloroplastic-like_[Cucumis_sativus]	93.33	4e-09
	Unigene016121	AT5G13800	PPH	pheophytinase [Source:TAIR_LOCUS;Acc:AT5G13800]	10.6601	26.8272	30.8732	16.9362	9.54994	9.1365																[000000000000000]	Unigene016121	1	1445	gi|147844249|emb|CAN82121.1|_hypothetical_protein_VITISV_009092_[Vitis_vinifera]	79.59	3e-15
	Unigene022927	AT1G08520	ALB1	ALBINA 1 [Source:TAIR_LOCUS;Acc:AT1G08520]	1.74946	0.811199	0.65239	0.707669	1.06231	1.18291																[000000000000000]	Unigene022927	1	1049	gi|255544946|ref|XP_002513534.1|_Magnesium-chelatase_subunit_chlD,_chloroplast_precursor,_putative_[Ricinus_communis]	94.29	2e-11
	Unigene025358	AT5G13630	GUN5	magnesium-chelatase subunit chlH, chloroplast, putative / Mg-protoporphyrin IX chelatase, putative (CHLH) [Source:TAIR_LOCUS;Acc:AT5G13630]	3.39645	0.99259	0.79801	3.05754	0	0.130724																[000000000000000]	Unigene025358	1	941	gi|357121667|ref|XP_003562539.1|_PREDICTED:_magnesium-chelatase_subunit_H-like_[Brachypodium_distachyon]	47.5	3e-23
	Unigene033441	AT1G44446	CH1	Pheophorbide a oxygenase family protein with Rieske [2Fe-2S] domain [Source:TAIR_LOCUS;Acc:AT1G44446]	13.9169	30.5135	27.6743	23.234	12.1338	11.332																[000000000000000]	Unigene033441	1	651	gi|224082298|ref|XP_002306638.1|_predicted_protein_[Populus_trichocarpa]	81.82	1e-30
	Unigene035470	AT5G13800	PPH	pheophytinase [Source:TAIR_LOCUS;Acc:AT5G13800]	1.44175	3.64496	3.82336	2.9093	0.465945	0.302697																[000000000000000]	Unigene035470	1	588	gi|357458507|ref|XP_003599534.1|_Alpha/beta_hydrolase-fold_family_protein_[Medicago_truncatula]	71.43	1e-12
	Unigene042545	AT5G13630	GUN5	magnesium-chelatase subunit chlH, chloroplast, putative / Mg-protoporphyrin IX chelatase, putative (CHLH) [Source:TAIR_LOCUS;Acc:AT5G13630]	5.28426	1.13264	0	0.870136	0.958951	2.49998																[000000000000000]	Unigene042545	1	408	gi|460381761|ref|XP_004236610.1|_PREDICTED:_magnesium-chelatase_subunit_ChlH,_chloroplastic-like_[Solanum_lycopersicum]	73.68	1e-29
	Unigene000391	ATCG00430	PSBG	photosystem II reaction center protein G [Source:TAIR_LOCUS;Acc:ATCG00430]	35.1682	28.0628	20.173	19.8633	31.2177	45.0979																[000000000000000]	Unigene000391	1	5384	gi|91701654|gb|ABE47538.1|_NADH-plastoquinone_oxidoreductase_subunit_K_[Vitis_vinifera]	88.53	2e-163	ko00190 Oxidative phosphorylation; ko01100 Metabolic pathways; ;	GO:0008137|GO:0048038|GO:0051539|GO:0055114|	PF00329 (Respiratory-chain NADH dehydrogenase, 30 Kd subunit);PF01058 (NADH ubiquinone oxidoreductase, 20 Kd subunit);	SSF143243|SSF56770|
	Unigene001052	ATCG00020	PSBA	photosystem II reaction center protein A [Source:TAIR_LOCUS;Acc:ATCG00020]	24.518	35.5438	21.898	15.5973	24.2216	30.6408																[000000000000000]	Unigene001052	1	4118	gi|27805526|sp|O46996.1|MATK_PAELC_RecName:_Full=Maturase_K;_AltName:_Full=Intron_maturase	98.79	0	ko00195 Photosynthesis; ko01100 Metabolic pathways; ;	GO:0006397|GO:0009772|GO:0019684|GO:0045156|	PF00124 (Photosynthetic reaction centre protein);PF01348 (Type II intron maturase);PF01824 (MatK/TrnK amino terminal region);	SSF81483|
	Unigene001760	AT2G14820	NPY2	Phototropic-responsive NPH3 family protein [Source:TAIR_LOCUS;Acc:AT2G14820]	14.5789	4.77619	5.92175	8.22014	11.0045	11.7413																[000000000000000]	Unigene001760	1	3616	gi|225438984|ref|XP_002284345.1|_PREDICTED:_BTB/POZ_domain-containing_protein_NPY2-like_[Vitis_vinifera]	81.95	0		GO:0004871|GO:0005515|GO:0009416|	PF00651 (BTB/POZ domain);PF03000 (NPH3 family);	SSF54695|
	Unigene001869	AT2G14820	NPY2	Phototropic-responsive NPH3 family protein [Source:TAIR_LOCUS;Acc:AT2G14820]	13.5395	5.04724	5.67524	6.87918	10.3836	11.6744																[000000000000000]	Unigene001869	1	3552	gi|225438984|ref|XP_002284345.1|_PREDICTED:_BTB/POZ_domain-containing_protein_NPY2-like_[Vitis_vinifera]	81.95	0
	Unigene002333	ATCG00580	PSBE	photosystem II reaction center protein E [Source:TAIR_LOCUS;Acc:ATCG00580]	0.280042	0.189339	0.0922458	0.318037	0.434171	0.267672																[000000000000000]	Unigene002333	1	3324	gi|225544167|ref|YP_002720156.1|_ORF126_[Jatropha_curcas]	52.63	3e-19
	Unigene003338	AT1G67900		Phototropic-responsive NPH3 family protein [Source:TAIR_LOCUS;Acc:AT1G67900]	32.3279	13.7195	14.5424	18.7943	22.456	35.797																[000000000000000]	Unigene003338	1	2986	gi|359473103|ref|XP_002282444.2|_PREDICTED:_BTB/POZ_domain-containing_protein_At1g67900-like_[Vitis_vinifera]	82.59	0		GO:0004871|GO:0009416|	PF03000 (NPH3 family);	SSF54695|
	Unigene003558	ATCG00580	PSBE	photosystem II reaction center protein E [Source:TAIR_LOCUS;Acc:ATCG00580]	0.11057	0.402922	0.256465	0.250849	0.224879	0.16419																[000000000000000]	Unigene003558	1	2924	gi|225544167|ref|YP_002720156.1|_ORF126_[Jatropha_curcas]	56.7	8e-18
	Unigene003716	ATCG00580	PSBE	photosystem II reaction center protein E [Source:TAIR_LOCUS;Acc:ATCG00580]	0.568772	0.468544	0.376184	0.615443	0.971773	0.612571																[000000000000000]	Unigene003716	1	2886	gi|225544167|ref|YP_002720156.1|_ORF126_[Jatropha_curcas]	52.63	3e-19
	Unigene005664	ATCG00580	PSBE	photosystem II reaction center protein E [Source:TAIR_LOCUS;Acc:ATCG00580]	0.395141	0.338701	0.149081	0.284087	0.528766	0.467526																[000000000000000]	Unigene005664	1	2485	gi|225544167|ref|YP_002720156.1|_ORF126_[Jatropha_curcas]	56.7	6e-18
	Unigene006344	AT4G25290		DNA photolyases;DNA photolyases [Source:TAIR_LOCUS;Acc:AT4G25290]	1.15941	0.942067	0.742501	0.870362	1.27669	1.9698																[000000000000000]	Unigene006344	1	2382	gi|462413998|gb|EMJ19047.1|_hypothetical_protein_PRUPE_ppa024192mg_[Prunus_persica]	24.07	6e-69
	Unigene006579	AT4G25290		DNA photolyases;DNA photolyases [Source:TAIR_LOCUS;Acc:AT4G25290]	2.44309	0.826856	1.50473	1.24149	2.06917	2.36726																[000000000000000]	Unigene006579	1	2345	gi|462413998|gb|EMJ19047.1|_hypothetical_protein_PRUPE_ppa024192mg_[Prunus_persica]	24.07	4e-67
	Unigene007261	AT1G03010		Phototropic-responsive NPH3 family protein [Source:TAIR_LOCUS;Acc:AT1G03010]	1.68548	0.596414	0.742705	1.00238	7.37235	9.33108																[000000000000000]	Unigene007261	1	2249	gi|359479751|ref|XP_002267241.2|_PREDICTED:_BTB/POZ_domain-containing_protein_At1g03010-like_isoform_1_[Vitis_vinifera]	85.62	0		GO:0004871|GO:0005515|GO:0009416|	PF00651 (BTB/POZ domain);PF03000 (NPH3 family);	SSF54695|
	Unigene009539	AT3G45780	PHOT1	phototropin 1 [Source:TAIR_LOCUS;Acc:AT3G45780]	18.8812	25.7601	30.2296	15.9896	11.6376	15.315																[000000000000000]	Unigene009539	1	1994	gi|297746173|emb|CBI16229.3|_unnamed_protein_product_[Vitis_vinifera]	83.09	2e-69		GO:0004672|GO:0005524|GO:0006468|GO:0016772|	PF00069 (Protein kinase domain);	SSF56112|
	Unigene009871	AT2G47860	SETH6	Phototropic-responsive NPH3 family protein [Source:TAIR_LOCUS;Acc:AT2G47860]	1.69767	1.35828	1.31208	2.7764	3.52858	1.12658																[000000000000000]	Unigene009871	1	1963	gi|147818474|emb|CAN74119.1|_hypothetical_protein_VITISV_002050_[Vitis_vinifera]	39.29	8e-14
	Unigene010257	AT4G25290		DNA photolyases;DNA photolyases [Source:TAIR_LOCUS;Acc:AT4G25290]	1.23836	0.497854	0.658286	0.986877	0.848021	1.40319																[000000000000000]	Unigene010257	1	1925	gi|224136770|ref|XP_002322411.1|_predicted_protein_[Populus_trichocarpa]	73.68	4e-44			PF12697 (Alpha/beta hydrolase family);	SSF53474|
	Unigene010940	AT1G03010		Phototropic-responsive NPH3 family protein [Source:TAIR_LOCUS;Acc:AT1G03010]	0.704755	0.499503	0.543419	0.632632	3.61542	5.42288																[000000000000000]	Unigene010940	1	1855	gi|359479751|ref|XP_002267241.2|_PREDICTED:_BTB/POZ_domain-containing_protein_At1g03010-like_isoform_1_[Vitis_vinifera]	84.99	0		GO:0004871|GO:0005515|GO:0009416|	PF00651 (BTB/POZ domain);PF03000 (NPH3 family);	SSF54695|
	Unigene011440	AT4G03280	PETC	photosynthetic electron transfer C [Source:TAIR_LOCUS;Acc:AT4G03280]	37.0627	44.9588	13.9257	33.1728	31.367	69.591																[000000000000000]	Unigene011440	1	1810	gi|158935083|emb|CAM57109.1|_Rieske_iron-sulphur_protein_precursor_[Zantedeschia_aethiopica]	51.92	7e-10	ko00195 Photosynthesis; ko01100 Metabolic pathways; ;	GO:0008121|GO:0009496|GO:0016491|GO:0042651|GO:0051537|GO:0055114|	PF00355 (Rieske [2Fe-2S] domain);PF08802 (Cytochrome B6-F complex Fe-S subunit);	SSF50022|SSF81502|
	Unigene012167	AT1G03010		Phototropic-responsive NPH3 family protein [Source:TAIR_LOCUS;Acc:AT1G03010]	0.330318	0.00318773	0.0237587	0.244626	1.02261	1.06644																[000000000000000]	Unigene012167	1	1751	gi|359479751|ref|XP_002267241.2|_PREDICTED:_BTB/POZ_domain-containing_protein_At1g03010-like_isoform_1_[Vitis_vinifera]	84.94	0		GO:0004871|GO:0005515|GO:0009416|	PF00651 (BTB/POZ domain);PF03000 (NPH3 family);	SSF54695|
	Unigene012563	AT2G20890	PSB29	photosystem II reaction center PSB29 protein [Source:TAIR_LOCUS;Acc:AT2G20890]	0.827715	2.29307	2.09455	1.81979	0.680305	0.381878																[000000000000000]	Unigene012563	1	1718	gi|147833607|emb|CAN75002.1|_hypothetical_protein_VITISV_014928_[Vitis_vinifera]	34.53	2e-13
	Unigene013241	AT3G22104		Phototropic-responsive NPH3 family protein [Source:TAIR_LOCUS;Acc:AT3G22104]	1.59394	1.62597	0.659978	0.887076	1.63427	0.794279																[000000000000000]	Unigene013241	1	1662	gi|359496575|ref|XP_002271481.2|_PREDICTED:_uncharacterized_protein_LOC100263747_[Vitis_vinifera]	71.83	8e-52		GO:0004871|GO:0009416|	PF03000 (NPH3 family);PF03087 (Arabidopsis protein of unknown function);
	Unigene013715	AT1G30440		Phototropic-responsive NPH3 family protein [Source:TAIR_LOCUS;Acc:AT1G30440]	5.08826	0.947428	0.40547	1.83531	0.864275	0.889653																[000000000000000]	Unigene013715	1	1624
	Unigene013815	AT4G25290		DNA photolyases;DNA photolyases [Source:TAIR_LOCUS;Acc:AT4G25290]	3.16623	2.47979	1.04307	2.77183	1.97022	3.27863																[000000000000000]	Unigene013815	1	1616	gi|224136770|ref|XP_002322411.1|_predicted_protein_[Populus_trichocarpa]	75.41	2e-50			PF12697 (Alpha/beta hydrolase family);	SSF53474|
	Unigene016381	AT1G52220	F9I5.10	FUNCTIONS IN: molecular_function unknown; INVOLVED IN: biological_process unknown; LOCATED IN: chloroplast thylakoid membrane, chloroplast; EXPRESSED IN: 23 plant structures; EXPRESSED DURING: 13 growth stages; BEST Arabidopsis thaliana protein matc /.../photosystem I P subunit (TAIR:AT2G46820.2); Has 291 Blast hits to 291 proteins in 50 species: Archae - 0; Bacteria - 90; Metazoa - 0; Fungi - 0;…	3.20974	2.71292	2.34998	3.01537	3.89121	2.69143																[000000000000000]	Unigene016381	1	1427	gi|18403896|ref|NP_564603.1|_uncharacterized_protein_[Arabidopsis_thaliana]	58.9	2e-13
	Unigene017162	AT2G20890	PSB29	photosystem II reaction center PSB29 protein [Source:TAIR_LOCUS;Acc:AT2G20890]	81.8913	188.246	140.212	106.525	61.9386	85.0537																[000000000000000]	Unigene017162	1	1371	gi|356543780|ref|XP_003540338.1|_PREDICTED:_protein_THYLAKOID_FORMATION1,_chloroplastic-like_[Glycine_max]	73.63	2e-146		GO:0009523|GO:0010027|GO:0015979|	PF11264 (Thylakoid formation protein);
	Unigene017858	AT4G25290		DNA photolyases;DNA photolyases [Source:TAIR_LOCUS;Acc:AT4G25290]	1.36511	1.34374	1.84912	1.18979	1.6499	3.61869																[000000000000000]	Unigene017858	1	1327	gi|470146912|ref|XP_004309063.1|_PREDICTED:_uncharacterized_protein_LOC101314712_[Fragaria_vesca_subsp._vesca]	69.01	6e-62			PF12697 (Alpha/beta hydrolase family);	SSF53474|
	Unigene018661	ATCG00210	YCF6	electron transporter, transferring electrons within cytochrome b6/f complex of photosystem IIs [Source:TAIR_LOCUS;Acc:ATCG00210]	0.611436	0.446245	0.427538	0.793157	0.707226	1.12661																[000000000000000]	Unigene018661	1	1273	gi|297840943|ref|XP_002888353.1|_hypothetical_protein_ARALYDRAFT_893970_[Arabidopsis_lyrata_subsp._lyrata]	75.51	3e-17
	Unigene018820	AT1G52220	F9I5.10	FUNCTIONS IN: molecular_function unknown; INVOLVED IN: biological_process unknown; LOCATED IN: chloroplast thylakoid membrane, chloroplast; EXPRESSED IN: 23 plant structures; EXPRESSED DURING: 13 growth stages; BEST Arabidopsis thaliana protein matc /.../photosystem I P subunit (TAIR:AT2G46820.2); Has 291 Blast hits to 291 proteins in 50 species: Archae - 0; Bacteria - 90; Metazoa - 0; Fungi - 0;…	8.91513	4.69737	4.44837	7.10147	4.77942	11.1444																[000000000000000]	Unigene018820	1	1263	gi|462411274|gb|EMJ16323.1|_hypothetical_protein_PRUPE_ppa012979mg_[Prunus_persica]	92.16	3e-22
	Unigene019099	AT1G03010		Phototropic-responsive NPH3 family protein [Source:TAIR_LOCUS;Acc:AT1G03010]	2.19343	4.0137	2.00882	6.40634	3.81557	1.3624																[000000000000000]	Unigene019099	1	1248	gi|359479753|ref|XP_002267273.2|_PREDICTED:_BTB/POZ_domain-containing_protein_At1g03010-like_isoform_2_[Vitis_vinifera]	68.18	2e-11
	Unigene019213	AT1G52220	F9I5.10	FUNCTIONS IN: molecular_function unknown; INVOLVED IN: biological_process unknown; LOCATED IN: chloroplast thylakoid membrane, chloroplast; EXPRESSED IN: 23 plant structures; EXPRESSED DURING: 13 growth stages; BEST Arabidopsis thaliana protein matc /.../photosystem I P subunit (TAIR:AT2G46820.2); Has 291 Blast hits to 291 proteins in 50 species: Archae - 0; Bacteria - 90; Metazoa - 0; Fungi - 0;…	10.5207	5.19747	6.18488	7.39573	5.68628	12.5398																[000000000000000]	Unigene019213	1	1241	gi|462411274|gb|EMJ16323.1|_hypothetical_protein_PRUPE_ppa012979mg_[Prunus_persica]	92.16	3e-22
	Unigene021694	AT1G77090	PPD4	Mog1/PsbP/DUF1795-like photosystem II reaction center PsbP family protein [Source:TAIR_LOCUS;Acc:AT1G77090]	5.54404	9.28762	3.90523	5.33682	4.48573	9.05907																[000000000000000]	Unigene021694	1	1107	gi|225457797|ref|XP_002265695.1|_PREDICTED:_psbP_domain-containing_protein_4,_chloroplastic_[Vitis_vinifera]	77.5	8e-142		GO:0005509|GO:0009523|GO:0009654|GO:0015979|GO:0019898|	PF01789 (PsbP);	SSF55724|									starch biosynthetic process			calcium ion binding
	Unigene022144	AT3G56650	AT3G56650	Mog1/PsbP/DUF1795-like photosystem II reaction center PsbP family protein [Source:TAIR_LOCUS;Acc:AT3G56650]	7.98969	5.13859	1.71949	3.71316	4.54317	23.0826																[000000000000000]	Unigene022144	1	1085	gi|225440155|ref|XP_002283307.1|_PREDICTED:_psbP_domain-containing_protein_6,_chloroplastic_[Vitis_vinifera]	86.4	1e-138		GO:0005509|GO:0009523|GO:0009654|GO:0015979|GO:0019898|	PF01789 (PsbP);	SSF55724|
	Unigene022950	AT4G12800	PSAL	photosystem I subunit l [Source:TAIR_LOCUS;Acc:AT4G12800]	115.425	136.452	58.5227	110.565	77.8683	208.151																[000000000000000]	Unigene022950	1	1047	gi|462401516|gb|EMJ07073.1|_hypothetical_protein_PRUPE_ppa011229mg_[Prunus_persica]	85.78	5e-109	ko00195 Photosynthesis; ko01100 Metabolic pathways; ;	GO:0009522|GO:0009538|GO:0015979|	PF02605 (Photosystem I reaction centre subunit XI);	SSF81568|
	Unigene023843	AT1G03010		Phototropic-responsive NPH3 family protein [Source:TAIR_LOCUS;Acc:AT1G03010]	1.80894	0.820478	1.54513	6.01973	0	0																[000000000000000]	Unigene023843	1	1006	gi|356505528|ref|XP_003521542.1|_PREDICTED:_BTB/POZ_domain-containing_protein_At1g03010-like_[Glycine_max]	75	2e-24
	Unigene024486	AT4G25290		DNA photolyases;DNA photolyases [Source:TAIR_LOCUS;Acc:AT4G25290]	1.05107	1.01269	1.31566	0.804338	1.12075	1.03753																[000000000000000]	Unigene024486	1	979	gi|470146912|ref|XP_004309063.1|_PREDICTED:_uncharacterized_protein_LOC101314712_[Fragaria_vesca_subsp._vesca]	69.01	2e-63			PF12697 (Alpha/beta hydrolase family);	SSF53474|
	Unigene026320	AT1G52220	F9I5.10	FUNCTIONS IN: molecular_function unknown; INVOLVED IN: biological_process unknown; LOCATED IN: chloroplast thylakoid membrane, chloroplast; EXPRESSED IN: 23 plant structures; EXPRESSED DURING: 13 growth stages; BEST Arabidopsis thaliana protein matc /.../photosystem I P subunit (TAIR:AT2G46820.2); Has 291 Blast hits to 291 proteins in 50 species: Archae - 0; Bacteria - 90; Metazoa - 0; Fungi - 0;…	41.7017	32.3243	18.0167	26.3345	28.998	71.9564																[000000000000000]	Unigene026320	1	900	gi|79319729|ref|NP_001031173.1|_uncharacterized_protein_[Arabidopsis_thaliana]	72.73	5e-08
	Unigene028632	AT2G20260	PSAE-2	photosystem I subunit E-2 [Source:TAIR_LOCUS;Acc:AT2G20260]	75.3321	61.7764	42.442	94.5871	70.7084	69.7217																[000000000000000]	Unigene028632	1	813	gi|217071650|gb|ACJ84185.1|_unknown_[Medicago_truncatula]	66.19	6e-42	ko00195 Photosynthesis; ko01100 Metabolic pathways; ;	GO:0009522|GO:0009538|GO:0015979|	PF02427 (Photosystem I reaction centre subunit IV / PsaE);	SSF50090|
	Unigene029024	AT2G06520	PSBX	photosystem II subunit X [Source:TAIR_LOCUS;Acc:AT2G06520]	179.198	129.334	40.4095	80.8742	86.9072	368.237																[000000000000000]	Unigene029024	1	800	gi|255546007|ref|XP_002514063.1|_conserved_hypothetical_protein_[Ricinus_communis]	79.17	6e-60		GO:0009523|GO:0015979|GO:0016020|	PF06596 (Photosystem II reaction centre X protein (PsbX));
	Unigene029454	ATCG00540	PETA	photosynthetic electron transfer A [Source:TAIR_LOCUS;Acc:ATCG00540]	0.406258	0.447221	0.641093	2.16132	0.93278	0.514919																[000000000000000]	Unigene029454	1	785	gi|12191|emb|CAA39759.1|_petA_[Pisum_sativum]	86.96	2e-62	ko00195 Photosynthesis; ko01100 Metabolic pathways; ;			SSF49441|
	Unigene030750	AT1G52220	F9I5.10	FUNCTIONS IN: molecular_function unknown; INVOLVED IN: biological_process unknown; LOCATED IN: chloroplast thylakoid membrane, chloroplast; EXPRESSED IN: 23 plant structures; EXPRESSED DURING: 13 growth stages; BEST Arabidopsis thaliana protein matc /.../photosystem I P subunit (TAIR:AT2G46820.2); Has 291 Blast hits to 291 proteins in 50 species: Archae - 0; Bacteria - 90; Metazoa - 0; Fungi - 0;…	22.6065	12.5408	16.4624	13.7227	11.2205	25.4174																[000000000000000]	Unigene030750	1	739	gi|462411274|gb|EMJ16323.1|_hypothetical_protein_PRUPE_ppa012979mg_[Prunus_persica]	92.16	5e-23
	Unigene037359	AT1G03010		Phototropic-responsive NPH3 family protein [Source:TAIR_LOCUS;Acc:AT1G03010]	1.2079	0	0.429633	1.897	2.25913	0.649626																[000000000000000]	Unigene037359	1	536	gi|319428669|gb|ADV56692.1|_NPH3_family_protein_[Phaseolus_vulgaris]	55.81	3e-07
	Unigene040248	AT5G67385		Phototropic-responsive NPH3 family protein [Source:TAIR_LOCUS;Acc:AT5G67385]	0	0.560005	0	1.19905	0.321509	1.26398																[000000000000000]	Unigene040248	1	461	gi|224071295|ref|XP_002303390.1|_predicted_protein_[Populus_trichocarpa]	61.9	3e-07
	Unigene041542	ATCG00340	PSAB	Photosystem I, PsaA/PsaB protein [Source:TAIR_LOCUS;Acc:ATCG00340]	0.282642	0.897917	0.289624	0.706634	0.588203	0																[000000000000000]	Unigene041542	1	430	gi|225456453|ref|XP_002280749.1|_PREDICTED:_uncharacterized_protein_LOC100245808_[Vitis_vinifera]	60.38	2e-09
	Unigene044498	AT3G08570		Phototropic-responsive NPH3 family protein [Source:TAIR_LOCUS;Acc:AT3G08570]	0	0.703789	0	1.55872	2.10708	0																[000000000000000]	Unigene044498	1	369	gi|462404352|gb|EMJ09909.1|_hypothetical_protein_PRUPE_ppa003095mg_[Prunus_persica]	46.91	9e-13
	Unigene045159	AT4G25290		DNA photolyases;DNA photolyases [Source:TAIR_LOCUS;Acc:AT4G25290]	1.09485	1.70635	1.12057	3.5024	2.52886	4.28692																[000000000000000]	Unigene045159	1	355	gi|296084158|emb|CBI24546.3|_unnamed_protein_product_[Vitis_vinifera]	65.96	4e-29
	Unigene045696	AT2G47860	SETH6	Phototropic-responsive NPH3 family protein [Source:TAIR_LOCUS;Acc:AT2G47860]	0.839374	0.66381	0.670348	0	9.8671	12.2207																[000000000000000]	Unigene045696	1	345	gi|356570947|ref|XP_003553644.1|_PREDICTED:_BTB/POZ_domain-containing_protein_At1g03010-like_[Glycine_max]	73.44	4e-23
	Unigene047713	AT1G52220	F9I5.10	FUNCTIONS IN: molecular_function unknown; INVOLVED IN: biological_process unknown; LOCATED IN: chloroplast thylakoid membrane, chloroplast; EXPRESSED IN: 23 plant structures; EXPRESSED DURING: 13 growth stages; BEST Arabidopsis thaliana protein matc /.../photosystem I P subunit (TAIR:AT2G46820.2); Has 291 Blast hits to 291 proteins in 50 species: Archae - 0; Bacteria - 90; Metazoa - 0; Fungi - 0;…	0.416665	1.09595	1.32836	2.40035	2.22415	1.47127																[000000000000000]	Unigene047713	1	306	gi|79319729|ref|NP_001031173.1|_uncharacterized_protein_[Arabidopsis_thaliana]	72.73	2e-09
	Unigene047800	AT1G52220	F9I5.10	FUNCTIONS IN: molecular_function unknown; INVOLVED IN: biological_process unknown; LOCATED IN: chloroplast thylakoid membrane, chloroplast; EXPRESSED IN: 23 plant structures; EXPRESSED DURING: 13 growth stages; BEST Arabidopsis thaliana protein matc /.../photosystem I P subunit (TAIR:AT2G46820.2); Has 291 Blast hits to 291 proteins in 50 species: Archae - 0; Bacteria - 90; Metazoa - 0; Fungi - 0;…	2.07845	0.157204	0.356191	0.0701861	0	0.00310167																[000000000000000]	Unigene047800	1	305	gi|79319729|ref|NP_001031173.1|_uncharacterized_protein_[Arabidopsis_thaliana]	72.73	2e-09
	Unigene049130	AT1G52220	F9I5.10	FUNCTIONS IN: molecular_function unknown; INVOLVED IN: biological_process unknown; LOCATED IN: chloroplast thylakoid membrane, chloroplast; EXPRESSED IN: 23 plant structures; EXPRESSED DURING: 13 growth stages; BEST Arabidopsis thaliana protein matc /.../photosystem I P subunit (TAIR:AT2G46820.2); Has 291 Blast hits to 291 proteins in 50 species: Archae - 0; Bacteria - 90; Metazoa - 0; Fungi - 0;…	2.34299	2.85489	0.228674	2.69963	0.444036	0.737971																[000000000000000]	Unigene049130	1	277	gi|79319729|ref|NP_001031173.1|_uncharacterized_protein_[Arabidopsis_thaliana]	72.73	2e-09
	Unigene006202	AT1G58290	HEMA1	Glutamyl-tRNA reductase family protein [Source:TAIR_LOCUS;Acc:AT1G58290]	82.8107	43.775	46.3051	44.7786	31.0575	51.8734																[000000000000000]	Unigene006202	1	2403	gi|225458990|ref|XP_002285583.1|_PREDICTED:_glutamyl-tRNA_reductase_1,_chloroplastic_[Vitis_vinifera]	86.39	0	ko00860 Porphyrin and chlorophyll metabolism; ko01100 Metabolic pathways; ko01110 Biosynthesis of secondary metabolites; ;	GO:0008883|GO:0033014|GO:0050661|GO:0055114|	PF00745 (Glutamyl-tRNAGlu reductase, dimerisation domain);PF01488 (Shikimate / quinate 5-dehydrogenase);PF05201 (Glutamyl-tRNAGlu reductase, N-terminal domain);	SSF51735|SSF69075|SSF69742|
	Unigene006752	AT5G08280	HEMC	hydroxymethylbilane synthase [Source:TAIR_LOCUS;Acc:AT5G08280]	3.79386	3.12934	2.37746	3.12005	3.55374	4.99229																[000000000000000]	Unigene006752	1	2318	gi|462422680|gb|EMJ26943.1|_hypothetical_protein_PRUPE_ppa007124mg_[Prunus_persica]	89.36	3e-50	ko00860 Porphyrin and chlorophyll metabolism; ko01100 Metabolic pathways; ko01110 Biosynthesis of secondary metabolites; ;	GO:0033014|	PF01379 (Porphobilinogen deaminase, dipyromethane cofactor binding domain);	SSF53850|
	Unigene008088	AT1G44446	CH1	Pheophorbide a oxygenase family protein with Rieske [2Fe-2S] domain [Source:TAIR_LOCUS;Acc:AT1G44446]	20.8551	38.7124	36.5814	38.1919	15.2338	13.3504																[000000000000000]	Unigene008088	1	2149	gi|224082298|ref|XP_002306638.1|_predicted_protein_[Populus_trichocarpa]	83.46	0	ko00860 Porphyrin and chlorophyll metabolism; ko01100 Metabolic pathways; ko01110 Biosynthesis of secondary metabolites; ;	GO:0010277|GO:0016491|GO:0051537|GO:0055114|	PF00355 (Rieske [2Fe-2S] domain);PF08417 (Pheophorbide a oxygenase);	SSF50022|SSF55961|
	Unigene008474	AT5G64050	ATERS	glutamate tRNA synthetase [Source:TAIR_LOCUS;Acc:AT5G64050]	21.3522	23.9295	18.2599	21.6909	19.997	26.7957																[000000000000000]	Unigene008474	1	2107	gi|225428342|ref|XP_002283154.1|_PREDICTED:_glutamyl-tRNA_synthetase,_chloroplastic/mitochondrial_[Vitis_vinifera]	81.67	0	ko00860 Porphyrin and chlorophyll metabolism; ko00970 Aminoacyl-tRNA biosynthesis; ko01100 Metabolic pathways; ko01110 Biosynthesis of secondary metabolites; ;	GO:0000166|GO:0004812|GO:0005524|GO:0005737|GO:0016876|GO:0043039|	PF00749 (tRNA synthetases class I (E and Q), catalytic domain);	SSF48163|SSF52374|
	Unigene008962	AT5G08280	HEMC	hydroxymethylbilane synthase [Source:TAIR_LOCUS;Acc:AT5G08280]	4.94417	2.75894	1.61226	4.7796	5.93009	5.75523																[000000000000000]	Unigene008962	1	2054	gi|462422680|gb|EMJ26943.1|_hypothetical_protein_PRUPE_ppa007124mg_[Prunus_persica]	89.67	0	ko00860 Porphyrin and chlorophyll metabolism; ko01100 Metabolic pathways; ko01110 Biosynthesis of secondary metabolites; ;	GO:0033014|	PF01379 (Porphobilinogen deaminase, dipyromethane cofactor binding domain);PF03900 (Porphobilinogen deaminase, C-terminal domain);	SSF53850|SSF54782|
	Unigene009430	AT3G48730	GSA2	glutamate-1-semialdehyde 2,1-aminomutase 2 [Source:TAIR_LOCUS;Acc:AT3G48730]	72.514	66.722	64.1446	68.2874	51.7388	76.427																[000000000000000]	Unigene009430	1	2003	gi|449438260|ref|XP_004136907.1|_PREDICTED:_glutamate-1-semialdehyde_2,1-aminomutase,_chloroplastic-like_[Cucumis_sativus]	86.02	0	ko00860 Porphyrin and chlorophyll metabolism; ko01100 Metabolic pathways; ko01110 Biosynthesis of secondary metabolites; ;	GO:0008483|GO:0030170|	PF00202 (Aminotransferase class-III);	SSF53383|
	Unigene010708	AT5G08280	HEMC	hydroxymethylbilane synthase [Source:TAIR_LOCUS;Acc:AT5G08280]	3.06259	2.41029	1.23738	2.16694	2.08064	5.9501																[000000000000000]	Unigene010708	1	1877	gi|255558669|ref|XP_002520359.1|_porphobilinogen_deaminase,_putative_[Ricinus_communis]	83.67	3e-18	ko00860 Porphyrin and chlorophyll metabolism; ko01100 Metabolic pathways; ko01110 Biosynthesis of secondary metabolites; ;	GO:0033014|	PF01379 (Porphobilinogen deaminase, dipyromethane cofactor binding domain);	SSF53850|
	Unigene011144	AT2G39950	AT2G39950	unknown protein; Has 978 Blast hits to 254 proteins in 81 species: Archae - 0; Bacteria - 8; Metazoa - 109; Fungi - 53; Plants - 41; Viruses - 0; Other Eukaryotes - 767 (source: NCBI BLink). [Source:TAIR_LOCUS;Acc:AT2G39950]	0.261481	0.767838	0.957066	0.835558	1.07341	1.08967																[000000000000000]	Unigene011144	1	1836	gi|296086094|emb|CBI31535.3|_unnamed_protein_product_[Vitis_vinifera]	68.36	8e-68	ko00190 Oxidative phosphorylation; ko00860 Porphyrin and chlorophyll metabolism; ko01100 Metabolic pathways; ko01110 Biosynthesis of secondary metabolites; ko02020 Two-component system; ;	GO:0006784|GO:0016020|GO:0016627|GO:0055114|	PF02628 (Cytochrome oxidase assembly protein);
	Unigene011685	AT2G39950	AT2G39950	unknown protein; Has 978 Blast hits to 254 proteins in 81 species: Archae - 0; Bacteria - 8; Metazoa - 109; Fungi - 53; Plants - 41; Viruses - 0; Other Eukaryotes - 767 (source: NCBI BLink). [Source:TAIR_LOCUS;Acc:AT2G39950]	2.6491	2.27424	1.89817	2.21319	2.76434	3.38864																[000000000000000]	Unigene011685	1	1791	gi|296086094|emb|CBI31535.3|_unnamed_protein_product_[Vitis_vinifera]	68.36	6e-68	ko00190 Oxidative phosphorylation; ko00860 Porphyrin and chlorophyll metabolism; ko01100 Metabolic pathways; ko01110 Biosynthesis of secondary metabolites; ko02020 Two-component system; ;	GO:0006784|GO:0016020|GO:0016627|GO:0055114|	PF02628 (Cytochrome oxidase assembly protein);
	Unigene011800	AT1G74470	CHLP	Pyridine nucleotide-disulphide oxidoreductase family protein [Source:TAIR_LOCUS;Acc:AT1G74470]	226.999	115.869	75.7126	122.099	100.914	214.832																[000000000000000]	Unigene011800	1	1781	gi|225457405|ref|XP_002284906.1|_PREDICTED:_geranylgeranyl_diphosphate_reductase,_chloroplastic_[Vitis_vinifera]	88.46	0	ko00860 Porphyrin and chlorophyll metabolism; ko00900 Terpenoid backbone biosynthesis; ko01100 Metabolic pathways; ko01110 Biosynthesis of secondary metabolites; ;	GO:0016491|GO:0055114|	PF07992 (Pyridine nucleotide-disulphide oxidoreductase);	SSF51905|
	Unigene012224	AT3G09150	HY2	phytochromobilin:ferredoxin oxidoreductase, chloroplast / phytochromobilin synthase (HY2) [Source:TAIR_LOCUS;Acc:AT3G09150]	2.81339	3.20216	2.69204	3.18554	3.53495	2.3068																[000000000000000]	Unigene012224	1	1746	gi|225436585|ref|XP_002278992.1|_PREDICTED:_phytochromobilin:ferredoxin_oxidoreductase,_chloroplastic-like_[Vitis_vinifera]	72.57	2e-153	ko00860 Porphyrin and chlorophyll metabolism; ;	GO:0010024|GO:0016636|GO:0050897|GO:0055114|	PF05996 (Ferredoxin-dependent bilin reductase);PF06405 (Red chlorophyll catabolite reductase (RCC reductase));
	Unigene012339	AT5G56090	COX15	cytochrome c oxidase 15 [Source:TAIR_LOCUS;Acc:AT5G56090]	8.36753	7.75169	6.31014	5.69578	6.264	7.99409																[000000000000000]	Unigene012339	1	1736	gi|359494238|ref|XP_002269231.2|_PREDICTED:_cytochrome_c_oxidase_assembly_protein_COX15-like_[Vitis_vinifera]	80.09	0	ko00190 Oxidative phosphorylation; ko00860 Porphyrin and chlorophyll metabolism; ko01100 Metabolic pathways; ko01110 Biosynthesis of secondary metabolites; ko02020 Two-component system; ;	GO:0006784|GO:0016020|GO:0016627|GO:0055114|	PF02628 (Cytochrome oxidase assembly protein);
	Unigene012456	AT3G09150	HY2	phytochromobilin:ferredoxin oxidoreductase, chloroplast / phytochromobilin synthase (HY2) [Source:TAIR_LOCUS;Acc:AT3G09150]	4.58335	3.7519	4.48632	2.27256	3.32755	2.87387																[000000000000000]	Unigene012456	1	1727	gi|225436585|ref|XP_002278992.1|_PREDICTED:_phytochromobilin:ferredoxin_oxidoreductase,_chloroplastic-like_[Vitis_vinifera]	72.07	8e-154	ko00860 Porphyrin and chlorophyll metabolism; ;	GO:0010024|GO:0016636|GO:0050897|GO:0055114|	PF05996 (Ferredoxin-dependent bilin reductase);PF06405 (Red chlorophyll catabolite reductase (RCC reductase));
	Unigene012698	AT4G18480	CHLI1	P-loop containing nucleoside triphosphate hydrolases superfamily protein [Source:TAIR_LOCUS;Acc:AT4G18480]	70.5059	67.8966	58.6256	61.4728	44.0053	68.4394																[000000000000000]	Unigene012698	1	1707	gi|462407599|gb|EMJ12933.1|_hypothetical_protein_PRUPE_ppa006200mg_[Prunus_persica]	88.18	0	ko00860 Porphyrin and chlorophyll metabolism; ko01100 Metabolic pathways; ko01110 Biosynthesis of secondary metabolites; ;	GO:0015979|GO:0015995|GO:0016851|	PF01078 (Magnesium chelatase, subunit ChlI);	SSF52540|
	Unigene012808	AT5G56090	COX15	cytochrome c oxidase 15 [Source:TAIR_LOCUS;Acc:AT5G56090]	6.89227	6.56857	6.61087	5.00534	6.58949	8.95829																[000000000000000]	Unigene012808	1	1698	gi|462395249|gb|EMJ01048.1|_hypothetical_protein_PRUPE_ppa005658mg_[Prunus_persica]	81.26	0	ko00190 Oxidative phosphorylation; ko00860 Porphyrin and chlorophyll metabolism; ko01100 Metabolic pathways; ko01110 Biosynthesis of secondary metabolites; ko02020 Two-component system; ;	GO:0006784|GO:0016020|GO:0016627|GO:0055114|	PF02628 (Cytochrome oxidase assembly protein);
	Unigene012899	AT5G56090	COX15	cytochrome c oxidase 15 [Source:TAIR_LOCUS;Acc:AT5G56090]	14.8319	15.0141	12.4865	9.49024	10.9013	17.1567																[000000000000000]	Unigene012899	1	1691	gi|359494238|ref|XP_002269231.2|_PREDICTED:_cytochrome_c_oxidase_assembly_protein_COX15-like_[Vitis_vinifera]	81.42	0	ko00190 Oxidative phosphorylation; ko00860 Porphyrin and chlorophyll metabolism; ko01100 Metabolic pathways; ko01110 Biosynthesis of secondary metabolites; ko02020 Two-component system; ;	GO:0006784|GO:0016020|GO:0016627|GO:0055114|	PF02628 (Cytochrome oxidase assembly protein);
	Unigene013374	AT3G09150	HY2	phytochromobilin:ferredoxin oxidoreductase, chloroplast / phytochromobilin synthase (HY2) [Source:TAIR_LOCUS;Acc:AT3G09150]	2.96506	2.80102	3.29942	3.06002	3.88591	1.87542																[000000000000000]	Unigene013374	1	1652	gi|225436585|ref|XP_002278992.1|_PREDICTED:_phytochromobilin:ferredoxin_oxidoreductase,_chloroplastic-like_[Vitis_vinifera]	72.57	8e-154	ko00860 Porphyrin and chlorophyll metabolism; ;	GO:0010024|GO:0016636|GO:0050897|GO:0055114|	PF05996 (Ferredoxin-dependent bilin reductase);PF06405 (Red chlorophyll catabolite reductase (RCC reductase));
	Unigene013688	AT3G09150	HY2	phytochromobilin:ferredoxin oxidoreductase, chloroplast / phytochromobilin synthase (HY2) [Source:TAIR_LOCUS;Acc:AT3G09150]	2.78169	3.25213	3.01934	2.31601	3.6545	1.74031																[000000000000000]	Unigene013688	1	1626	gi|225436585|ref|XP_002278992.1|_PREDICTED:_phytochromobilin:ferredoxin_oxidoreductase,_chloroplastic-like_[Vitis_vinifera]	72.57	6e-154	ko00860 Porphyrin and chlorophyll metabolism; ;
	Unigene014897	AT3G09150	HY2	phytochromobilin:ferredoxin oxidoreductase, chloroplast / phytochromobilin synthase (HY2) [Source:TAIR_LOCUS;Acc:AT3G09150]	3.30883	2.44209	4.18754	3.02486	3.69915	2.43269																[000000000000000]	Unigene014897	1	1532	gi|225436585|ref|XP_002278992.1|_PREDICTED:_phytochromobilin:ferredoxin_oxidoreductase,_chloroplastic-like_[Vitis_vinifera]	72.57	2e-154	ko00860 Porphyrin and chlorophyll metabolism; ;	GO:0010024|GO:0016636|GO:0050897|GO:0055114|	PF05996 (Ferredoxin-dependent bilin reductase);PF06405 (Red chlorophyll catabolite reductase (RCC reductase));
	Unigene015362	AT5G08280	HEMC	hydroxymethylbilane synthase [Source:TAIR_LOCUS;Acc:AT5G08280]	0.960245	0.994526	0.247445	1.34084	1.55421	1.08861																[000000000000000]	Unigene015362	1	1494	gi|356538495|ref|XP_003537739.1|_PREDICTED:_porphobilinogen_deaminase,_chloroplastic-like_[Glycine_max]	91.16	3e-80	ko00860 Porphyrin and chlorophyll metabolism; ko01100 Metabolic pathways; ko01110 Biosynthesis of secondary metabolites; ;	GO:0033014|	PF01379 (Porphobilinogen deaminase, dipyromethane cofactor binding domain);	SSF53850|
	Unigene016185	AT5G08280	HEMC	hydroxymethylbilane synthase [Source:TAIR_LOCUS;Acc:AT5G08280]	22.1397	16.17	15.763	15.6781	14.9689	45.0047																[000000000000000]	Unigene016185	1	1441	gi|462422680|gb|EMJ26943.1|_hypothetical_protein_PRUPE_ppa007124mg_[Prunus_persica]	83.1	0	ko00860 Porphyrin and chlorophyll metabolism; ko01100 Metabolic pathways; ko01110 Biosynthesis of secondary metabolites; ;	GO:0033014|	PF01379 (Porphobilinogen deaminase, dipyromethane cofactor binding domain);PF03900 (Porphobilinogen deaminase, C-terminal domain);	SSF53850|SSF54782|
	Unigene016573	AT4G25080	CHLM	magnesium-protoporphyrin IX methyltransferase [Source:TAIR_LOCUS;Acc:AT4G25080]	35.4884	29.6988	15.5493	20.9463	29.8723	50.6715																[000000000000000]	Unigene016573	1	1413	gi|7839365|gb|AAF70243.1|AF213968_1_S-adenosyl-L-methionine_Mg-protoporphyrin_IX_methyltranserase_[Nicotiana_tabacum]	78.08	3e-174	ko00860 Porphyrin and chlorophyll metabolism; ko01100 Metabolic pathways; ko01110 Biosynthesis of secondary metabolites; ;	GO:0008168|GO:0015995|GO:0046406|	PF05175 (Methyltransferase small domain);PF07109 (Magnesium-protoporphyrin IX methyltransferase C-terminus);	SSF53335|
	Unigene020774	AT3G56940	CRD1	dicarboxylate diiron protein, putative (Crd1) [Source:TAIR_LOCUS;Acc:AT3G56940]	97.0344	76.7552	48.4574	77.7752	67.3123	148.252																[000000000000000]	Unigene020774	1	1155	gi|462397791|gb|EMJ03459.1|_hypothetical_protein_PRUPE_ppa007723mg_[Prunus_persica]	87.64	8e-35	ko00860 Porphyrin and chlorophyll metabolism; ko01100 Metabolic pathways; ko01110 Biosynthesis of secondary metabolites; ;	GO:0016491|GO:0046872|GO:0046914|GO:0055114|	PF02915 (Rubrerythrin);	SSF47240|
	Unigene021671	AT5G56090	COX15	cytochrome c oxidase 15 [Source:TAIR_LOCUS;Acc:AT5G56090]	1.24992	0.943195	1.12737	0.441468	0.662585	1.21823																[000000000000000]	Unigene021671	1	1108	gi|326501946|dbj|BAK06465.1|_predicted_protein_[Hordeum_vulgare_subsp._vulgare]	82.18	1e-99	ko00190 Oxidative phosphorylation; ko00860 Porphyrin and chlorophyll metabolism; ko01100 Metabolic pathways; ko01110 Biosynthesis of secondary metabolites; ko02020 Two-component system; ;	GO:0006784|GO:0016020|GO:0016627|GO:0055114|	PF02628 (Cytochrome oxidase assembly protein);
	Unigene022597	AT5G56090	COX15	cytochrome c oxidase 15 [Source:TAIR_LOCUS;Acc:AT5G56090]	6.66259	6.16261	4.775	4.3956	5.12845	6.98937																[000000000000000]	Unigene022597	1	1063	gi|326501946|dbj|BAK06465.1|_predicted_protein_[Hordeum_vulgare_subsp._vulgare]	82.18	5e-101	ko00190 Oxidative phosphorylation; ko00860 Porphyrin and chlorophyll metabolism; ko01100 Metabolic pathways; ko01110 Biosynthesis of secondary metabolites; ko02020 Two-component system; ;	GO:0006784|GO:0016020|GO:0016627|GO:0055114|	PF02628 (Cytochrome oxidase assembly protein);
	Unigene022604	AT5G26710	AT5G26707	Glutamyl/glutaminyl-tRNA synthetase, class Ic [Source:TAIR_LOCUS;Acc:AT5G26710]	62.388	62.9879	52.5879	51.4969	61.5102	44.6192																[000000000000000]	Unigene022604	1	1063	gi|224122792|ref|XP_002318914.1|_predicted_protein_[Populus_trichocarpa]	65.61	1e-62	ko00860 Porphyrin and chlorophyll metabolism; ko00970 Aminoacyl-tRNA biosynthesis; ko01100 Metabolic pathways; ko01110 Biosynthesis of secondary metabolites; ;			SSF47616|SSF52374|
	Unigene024531	AT5G56090	COX15	cytochrome c oxidase 15 [Source:TAIR_LOCUS;Acc:AT5G56090]	2.49539	2.78081	1.55684	1.24194	2.13356	2.298																[000000000000000]	Unigene024531	1	976	gi|462395249|gb|EMJ01048.1|_hypothetical_protein_PRUPE_ppa005658mg_[Prunus_persica]	75.3	1e-126	ko00190 Oxidative phosphorylation; ko00860 Porphyrin and chlorophyll metabolism; ko01100 Metabolic pathways; ko01110 Biosynthesis of secondary metabolites; ko02020 Two-component system; ;	GO:0006784|GO:0016020|GO:0016627|GO:0055114|	PF02628 (Cytochrome oxidase assembly protein);
	Unigene026346	AT2G44520	COX10	cytochrome c oxidase 10 [Source:TAIR_LOCUS;Acc:AT2G44520]	29.5719	30.2589	29.8331	25.4576	19.0422	25.9795																[000000000000000]	Unigene026346	1	898	gi|357445027|ref|XP_003592791.1|_Protoheme_IX_farnesyltransferase_[Medicago_truncatula]	55.96	1e-95	ko00190 Oxidative phosphorylation; ko00860 Porphyrin and chlorophyll metabolism; ko01100 Metabolic pathways; ko01110 Biosynthesis of secondary metabolites; ;
	Unigene027597	AT5G26030	FC1	ferrochelatase 1 [Source:TAIR_LOCUS;Acc:AT5G26030]	73.7633	43.3685	53.7048	34.519	25.7484	38.6612																[000000000000000]	Unigene027597	1	850	gi|225429458|ref|XP_002277290.1|_PREDICTED:_ferrochelatase-2,_chloroplastic_[Vitis_vinifera]	51.28	9e-37	ko00860 Porphyrin and chlorophyll metabolism; ko01100 Metabolic pathways; ko01110 Biosynthesis of secondary metabolites; ;	GO:0004325|GO:0006783|	PF00762 (Ferrochelatase);	SSF53800|
	Unigene029219	AT5G56090	COX15	cytochrome c oxidase 15 [Source:TAIR_LOCUS;Acc:AT5G56090]	4.50658	4.85121	4.85983	3.3953	3.80507	4.75661																[000000000000000]	Unigene029219	1	793	gi|359494238|ref|XP_002269231.2|_PREDICTED:_cytochrome_c_oxidase_assembly_protein_COX15-like_[Vitis_vinifera]	91.07	2e-135	ko00190 Oxidative phosphorylation; ko00860 Porphyrin and chlorophyll metabolism; ko01100 Metabolic pathways; ko01110 Biosynthesis of secondary metabolites; ko02020 Two-component system; ;	GO:0006784|GO:0016020|GO:0016627|GO:0055114|	PF02628 (Cytochrome oxidase assembly protein);
	Unigene029563	AT3G14930	HEME1	Uroporphyrinogen decarboxylase [Source:TAIR_LOCUS;Acc:AT3G14930]	42.9099	49.4397	36.7669	34.8146	28.4277	52.465																[000000000000000]	Unigene029563	1	780	gi|224117002|ref|XP_002331805.1|_predicted_protein_[Populus_trichocarpa]	88.93	6e-165	ko00860 Porphyrin and chlorophyll metabolism; ko01100 Metabolic pathways; ko01110 Biosynthesis of secondary metabolites; ;	GO:0004853|GO:0006779|	PF01208 (Uroporphyrinogen decarboxylase (URO-D));	SSF51726|
	Unigene029607	AT3G44880	ACD1	Pheophorbide a oxygenase family protein with Rieske [2Fe-2S] domain [Source:TAIR_LOCUS;Acc:AT3G44880]	13.4066	31.6434	26.7613	22.9881	15.0816	18.7864																[000000000000000]	Unigene029607	1	779	gi|470116673|ref|XP_004294502.1|_PREDICTED:_pheophorbide_a_oxygenase,_chloroplastic-like_[Fragaria_vesca_subsp._vesca]	78.98	5e-83	ko00860 Porphyrin and chlorophyll metabolism; ko01110 Biosynthesis of secondary metabolites; ;
	Unigene031718	AT1G08520	ALB1	ALBINA 1 [Source:TAIR_LOCUS;Acc:AT1G08520]	49.0302	38.0332	24.5499	28.1162	25.1968	54.927																[000000000000000]	Unigene031718	1	705	gi|297734963|emb|CBI17197.3|_unnamed_protein_product_[Vitis_vinifera]	92.9	1e-115	ko00860 Porphyrin and chlorophyll metabolism; ko01100 Metabolic pathways; ko01110 Biosynthesis of secondary metabolites; ;			SSF52540|
	Unigene032865	AT2G44520	COX10	cytochrome c oxidase 10 [Source:TAIR_LOCUS;Acc:AT2G44520]	28.7657	28.2588	33.8469	30.1674	19.5747	30.4054																[000000000000000]	Unigene032865	1	669	gi|449432323|ref|XP_004133949.1|_PREDICTED:_protoheme_IX_farnesyltransferase,_mitochondrial-like_[Cucumis_sativus]	80.45	2e-91	ko00190 Oxidative phosphorylation; ko00860 Porphyrin and chlorophyll metabolism; ko01100 Metabolic pathways; ko01110 Biosynthesis of secondary metabolites; ;	GO:0004659|GO:0016021|	PF01040 (UbiA prenyltransferase family);
	Unigene037483	AT5G56090	COX15	cytochrome c oxidase 15 [Source:TAIR_LOCUS;Acc:AT5G56090]	7.24083	8.4259	6.90698	4.9871	9.60675	12.1112																[000000000000000]	Unigene037483	1	532	gi|449438899|ref|XP_004137225.1|_PREDICTED:_cytochrome_c_oxidase_assembly_protein_COX15-like_[Cucumis_sativus]	91.67	7e-63	ko00190 Oxidative phosphorylation; ko00860 Porphyrin and chlorophyll metabolism; ko01100 Metabolic pathways; ko01110 Biosynthesis of secondary metabolites; ko02020 Two-component system; ;	GO:0006784|GO:0016020|GO:0016627|GO:0055114|	PF02628 (Cytochrome oxidase assembly protein);
	Unigene040943	AT3G56940	CRD1	dicarboxylate diiron protein, putative (Crd1) [Source:TAIR_LOCUS;Acc:AT3G56940]	74.1065	48.9181	30.625	61.8867	51.272	113.093																[000000000000000]	Unigene040943	1	444	gi|217074040|gb|ACJ85380.1|_unknown_[Medicago_truncatula]	93.88	2e-97	ko00860 Porphyrin and chlorophyll metabolism; ko01100 Metabolic pathways; ko01110 Biosynthesis of secondary metabolites; ;	GO:0016491|GO:0046872|GO:0046914|GO:0055114|	PF02915 (Rubrerythrin);	SSF47240|
	Unigene043518	AT2G44520	COX10	cytochrome c oxidase 10 [Source:TAIR_LOCUS;Acc:AT2G44520]	13.2738	16.8712	17.6408	11.0256	10.3261	13.3353																[000000000000000]	Unigene043518	1	388	gi|255568065|ref|XP_002525009.1|_protoheme_IX_farnesyltransferase,_putative_[Ricinus_communis]	90.32	2e-56	ko00190 Oxidative phosphorylation; ko00860 Porphyrin and chlorophyll metabolism; ko01100 Metabolic pathways; ko01110 Biosynthesis of secondary metabolites; ;	GO:0004659|GO:0016021|	PF01040 (UbiA prenyltransferase family);
	Unigene046311	AT2G40300	ATFER4	ferritin 4 [Source:TAIR_LOCUS;Acc:AT2G40300]	29.7187	243.402	195.066	25.0109	41.3982	29.7873																[000000000000000]	Unigene046311	1	334	gi|89276799|gb|ABD66598.1|_iron-binding_protein_[Pyrus_pyrifolia]	86.67	3e-59	ko00860 Porphyrin and chlorophyll metabolism; ko04978 Mineral absorption; ;	GO:0006879|GO:0008199|GO:0016491|GO:0046914|GO:0055114|	PF00210 (Ferritin-like domain);	SSF47240|		Ferritin									response to reactive oxygen species
	Unigene049299	AT5G04620	ATBIOF	biotin F [Source:TAIR_LOCUS;Acc:AT5G04620]	0	0	0	1.99265	0.552859	0.713216																[000000000000000]	Unigene049299	1	274	gi|78101667|pdb|2BWO|B	62.64	9e-29	ko00260 Glycine, serine and threonine metabolism; ko00860 Porphyrin and chlorophyll metabolism; ko01100 Metabolic pathways; ;	GO:0009058|GO:0030170|	PF00155 (Aminotransferase class I and II);	SSF53383|
	Unigene034780	AT3G14930	HEME1	Uroporphyrinogen decarboxylase [Source:TAIR_LOCUS;Acc:AT3G14930]	0.00225322	0.947983	0.821052	0.546316	1.02126	1.33586																[000000000000000]	Unigene034780	1	610	gi|224117002|ref|XP_002331805.1|_predicted_protein_[Populus_trichocarpa]	91.36	1e-41
	Unigene039145	AT1G69740	HEMB1	Aldolase superfamily protein [Source:TAIR_LOCUS;Acc:AT1G69740]	0	0.833883	0.404887	0.619017	1.01187	0.990259																[000000000000000]	Unigene039145	1	488	gi|462419486|gb|EMJ23749.1|_hypothetical_protein_PRUPE_ppa006219mg_[Prunus_persica]	96	6e-06
	Unigene041798	AT1G58290	HEMA1	Glutamyl-tRNA reductase family protein [Source:TAIR_LOCUS;Acc:AT1G58290]	6.50494	2.67092	4.15868	0.392371	1.27487	0.423089																[000000000000000]	Unigene041798	1	425
	Unigene044632	AT1G58290	HEMA1	Glutamyl-tRNA reductase family protein [Source:TAIR_LOCUS;Acc:AT1G58290]	9.87719	2.01839	1.28657	3.44837	1.61571	1.58652																[000000000000000]	Unigene044632	1	366	gi|449521415|ref|XP_004167725.1|_PREDICTED:_LOW_QUALITY_PROTEIN:_glutamyl-tRNA_reductase_1,_chloroplastic-like_[Cucumis_sativus]	85.71	1e-13
	Unigene000262	ATCG00120	ATPA	ATP synthase subunit alpha [Source:TAIR_LOCUS;Acc:ATCG00120]	1.38101	1.71841	1.39945	3.0303	1.5059	2.06255																[000000000000000]	Unigene000262	1	5915	gi|442742948|ref|YP_007353900.1|_ATP_synthase_CF1_alpha_subunit_(chloroplast)_[Tectona_grandis]	96.84	0	ko00190 Oxidative phosphorylation; ko00195 Photosynthesis; ko01100 Metabolic pathways; ;	GO:0005524|GO:0015078|GO:0015986|GO:0015991|GO:0015992|GO:0016820|GO:0033177|GO:0033178|GO:0045263|GO:0046034|	PF00006 (ATP synthase alpha/beta family, nucleotide-binding domain);PF00137 (ATP synthase subunit C);PF00306 (ATP synthase alpha/beta chain, C terminal domain);PF00430 (ATP synthase B/B' CF(0));PF02874 (ATP synthase alpha/beta family, beta-barrel domain);	SSF47917|SSF50615|SSF52540|SSF81333|
	Unigene000388	ATCG00120	ATPA	ATP synthase subunit alpha [Source:TAIR_LOCUS;Acc:ATCG00120]	0.71435	1.08232	0.989212	2.03991	0.81014	1.66605																[000000000000000]	Unigene000388	1	5390	gi|442742948|ref|YP_007353900.1|_ATP_synthase_CF1_alpha_subunit_(chloroplast)_[Tectona_grandis]	96.44	0	ko00190 Oxidative phosphorylation; ko00195 Photosynthesis; ko01100 Metabolic pathways; ;	GO:0005524|GO:0015078|GO:0015986|GO:0015991|GO:0015992|GO:0016820|GO:0033178|GO:0045263|GO:0046034|	PF00006 (ATP synthase alpha/beta family, nucleotide-binding domain);PF00306 (ATP synthase alpha/beta chain, C terminal domain);PF00430 (ATP synthase B/B' CF(0));PF02874 (ATP synthase alpha/beta family, beta-barrel domain);	SSF47917|SSF50615|SSF52540|
	Unigene000406	AT1G29930	CAB1	chlorophyll A/B binding protein 1 [Source:TAIR_LOCUS;Acc:AT1G29930]	72.9002	63.8205	36.3911	60.0318	38.8042	99.9265																[000000000000000]	Unigene000406	1	5341	gi|470116188|ref|XP_004294267.1|_PREDICTED:_chlorophyll_a-b_binding_protein_40,_chloroplastic-like_[Fragaria_vesca_subsp._vesca]	94.16	3e-157	ko00196 Photosynthesis - antenna proteins; ko01100 Metabolic pathways; ;		PF00504 (Chlorophyll A-B binding protein);	SSF103511|
	Unigene000471	ATCG00120	ATPA	ATP synthase subunit alpha [Source:TAIR_LOCUS;Acc:ATCG00120]	0.808575	1.16324	1.32288	2.58228	0.966987	1.23679																[000000000000000]	Unigene000471	1	5087	gi|326909387|ref|YP_004327656.1|_ATP_synthase_CF1_alpha_subunit_[Hevea_brasiliensis]	97.25	0	ko00190 Oxidative phosphorylation; ko00195 Photosynthesis; ko01100 Metabolic pathways; ;	GO:0005524|GO:0015078|GO:0015991|GO:0015992|GO:0016820|GO:0033177|GO:0033178|GO:0046034|	PF00006 (ATP synthase alpha/beta family, nucleotide-binding domain);PF00137 (ATP synthase subunit C);PF00306 (ATP synthase alpha/beta chain, C terminal domain);PF02874 (ATP synthase alpha/beta family, beta-barrel domain);	SSF47917|SSF50615|SSF52540|SSF81333|
	Unigene000761	AT1G29930	CAB1	chlorophyll A/B binding protein 1 [Source:TAIR_LOCUS;Acc:AT1G29930]	47.8522	50.8578	33.9753	44.6343	27.9209	61.6773																[000000000000000]	Unigene000761	1	4452	gi|2804572|dbj|BAA24493.1|_chlorophyll_a/b-binding_protein_[Fagus_crenata]	97.45	5e-96	ko00196 Photosynthesis - antenna proteins; ko01100 Metabolic pathways; ;		PF00504 (Chlorophyll A-B binding protein);	SSF103511|
	Unigene002291	AT4G09650	ATPD	ATP synthase delta-subunit gene [Source:TAIR_LOCUS;Acc:AT4G09650]	6.21043	9.13615	6.00329	8.17338	5.06402	7.05706																[000000000000000]	Unigene002291	1	3345	gi|225460496|ref|XP_002274963.1|_PREDICTED:_ATP_synthase_delta_chain,_chloroplastic_[Vitis_vinifera]	63.31	6e-92	ko00190 Oxidative phosphorylation; ko00195 Photosynthesis; ko01100 Metabolic pathways; ;	GO:0015986|GO:0046933|	PF00213 (ATP synthase delta (OSCP) subunit);	SSF47928|									starch biosynthetic process
	Unigene003397	AT2G13560	NAD-ME1	NAD-dependent malic enzyme 1 [Source:TAIR_LOCUS;Acc:AT2G13560]	77.9892	85.903	90.4295	71.9258	41.3295	66.0161																[000000000000000]	Unigene003397	1	2968	gi|225453250|ref|XP_002265765.1|_PREDICTED:_NAD-dependent_malic_enzyme_62_kDa_isoform,_mitochondrial_[Vitis_vinifera]	89.12	0	ko00620 Pyruvate metabolism; ko00710 Carbon fixation in photosynthetic organisms; ko01100 Metabolic pathways; ko01120 Microbial metabolism in diverse environments; ;	GO:0016616|GO:0051287|GO:0055114|	PF00390 (Malic enzyme, N-terminal domain);PF03949 (Malic enzyme, NAD binding domain);	SSF51735|SSF53223|
	Unigene003660	AT3G60750	TKL-1	Transketolase [Source:TAIR_LOCUS;Acc:AT3G60750]	132.643	161.395	113.269	172.988	122.322	222.166																[000000000000000]	Unigene003660	1	2898	gi|255541252|ref|XP_002511690.1|_transketolase,_putative_[Ricinus_communis]	89.35	0	ko00030 Pentose phosphate pathway; ko00710 Carbon fixation in photosynthetic organisms; ; ko01100 Metabolic pathways; ko01110 Biosynthesis of secondary metabolites; ko01120 Microbial metabolism in diverse environments; ;	GO:0003824|GO:0008152|	PF00456 (Transketolase, thiamine diphosphate binding domain);PF02779 (Transketolase, pyrimidine binding domain);PF02780 (Transketolase, C-terminal domain);	SSF52518|SSF52922|
	Unigene003991	AT5G44520		NagB/RpiA/CoA transferase-like superfamily protein [Source:TAIR_LOCUS;Acc:AT5G44520]	6.37195	2.24999	1.47804	3.11943	4.25396	5.00451																[000000000000000]	Unigene003991	1	2816	gi|449435558|ref|XP_004135562.1|_PREDICTED:_probable_ribose-5-phosphate_isomerase-like_[Cucumis_sativus]	67.12	1e-19	ko00030 Pentose phosphate pathway; ko00710 Carbon fixation in photosynthetic organisms; ko01100 Metabolic pathways; ko01110 Biosynthesis of secondary metabolites; ko01120 Microbial metabolism in diverse environments; ;			SSF100950|
	Unigene004246	AT2G45290	TKL-2	Transketolase [Source:TAIR_LOCUS;Acc:AT2G45290]	33.4095	30.9689	23.9912	30.9083	47.2931	37.986																[000000000000000]	Unigene004246	1	2761	gi|359490179|ref|XP_002266494.2|_PREDICTED:_transketolase,_chloroplastic-like_[Vitis_vinifera]	84.71	0	ko00030 Pentose phosphate pathway; ko00710 Carbon fixation in photosynthetic organisms; ; ko01100 Metabolic pathways; ko01110 Biosynthesis of secondary metabolites; ko01120 Microbial metabolism in diverse environments; ;	GO:0003824|GO:0008152|	PF00456 (Transketolase, thiamine diphosphate binding domain);PF02779 (Transketolase, pyrimidine binding domain);PF02780 (Transketolase, C-terminal domain);	SSF52518|SSF52922|
	Unigene004846	ATCG00490	RBCL	ribulose-bisphosphate carboxylases [Source:TAIR_LOCUS;Acc:ATCG00490]	3.97042	4.86075	6.479	10.6817	4.67749	7.59878																[000000000000000]	Unigene004846	1	2632	gi|346683302|ref|YP_004842247.1|_ribulose-1,5-bisphosphate_carboxylase/oxygenase_large_subunit_[Pyrus_pyrifolia]	98.53	0	ko00630 Glyoxylate and dicarboxylate metabolism; ko00710 Carbon fixation in photosynthetic organisms; ko01100 Metabolic pathways; ko01120 Microbial metabolism in diverse environments; ;	GO:0000287|GO:0009536|GO:0015977|GO:0016984|	PF00016 (Ribulose bisphosphate carboxylase large chain, catalytic domain);PF02788 (Ribulose bisphosphate carboxylase large chain, N-terminal domain);	SSF51649|SSF54966|
	Unigene004955	ATCG00480	ATPB	ATP synthase subunit beta [Source:TAIR_LOCUS;Acc:ATCG00480]	9.37501	9.82198	8.86672	9.71736	8.2989	19.4882																[000000000000000]	Unigene004955	1	2612	gi|6017818|gb|AAF01643.1|_ATP_synthase_beta_subunit_[Paeonia_suffruticosa]	99.59	0	ko00190 Oxidative phosphorylation; ko00195 Photosynthesis; ko01100 Metabolic pathways; ;	GO:0005524|GO:0015986|GO:0015991|GO:0015992|GO:0016820|GO:0033178|GO:0045261|GO:0046034|GO:0046933|GO:0046961|	PF00006 (ATP synthase alpha/beta family, nucleotide-binding domain);PF00306 (ATP synthase alpha/beta chain, C terminal domain);PF00401 (ATP synthase, Delta/Epsilon chain, long alpha-helix domain);PF02823 (ATP synthase, Delta/Epsilon chain, beta-sandwich domain);PF02874 (ATP synthase alpha/beta family, beta-barrel domain);	SSF47917|SSF50615|SSF51344|SSF52540|
	Unigene006195	AT1G79750	ATNADP-ME4	NADP-malic enzyme 4 [Source:TAIR_LOCUS;Acc:AT1G79750]	38.5398	23.5007	33.7477	39.332	39.0087	66.4241																[000000000000000]	Unigene006195	1	2404	gi|462413133|gb|EMJ18182.1|_hypothetical_protein_PRUPE_ppa002714mg_[Prunus_persica]	85.56	0	ko00620 Pyruvate metabolism; ko00710 Carbon fixation in photosynthetic organisms; ko01100 Metabolic pathways; ko01120 Microbial metabolism in diverse environments; ;	GO:0005506|GO:0005737|GO:0016616|GO:0019310|GO:0050113|GO:0051287|GO:0055114|	PF00390 (Malic enzyme, N-terminal domain);PF03949 (Malic enzyme, NAD binding domain);PF05153 (Family of unknown function (DUF706));	SSF109604|SSF51735|SSF53223|
	Unigene006474	AT4G04640	ATPC1	ATPase, F1 complex, gamma subunit protein [Source:TAIR_LOCUS;Acc:AT4G04640]	6.69625	3.63952	3.55099	4.48374	5.18791	7.36294																[000000000000000]	Unigene006474	1	2361	gi|225444525|ref|XP_002275015.1|_PREDICTED:_ATP_synthase_gamma_chain,_chloroplastic-like_isoform_1_[Vitis_vinifera]	81.37	3e-172	ko00190 Oxidative phosphorylation; ko00195 Photosynthesis; ko01100 Metabolic pathways; ;	GO:0015986|GO:0045261|GO:0046933|GO:0046961|	PF00231 (ATP synthase);	SSF52943|									starch biosynthetic process
	Unigene006488	AT3G22960	PKP1	Pyruvate kinase family protein [Source:TAIR_LOCUS;Acc:AT3G22960]	12.9833	8.58135	10.3963	16.8301	15.0629	20.4275																[000000000000000]	Unigene006488	1	2358	gi|225429183|ref|XP_002275785.1|_PREDICTED:_pyruvate_kinase_isozyme_A,_chloroplastic_[Vitis_vinifera]	76.86	0	ko00010 Glycolysis / Gluconeogenesis; ko00230 Purine metabolism; ko00620 Pyruvate metabolism; ko00710 Carbon fixation in photosynthetic organisms; ko01100 Metabolic pathways; ko01110 Biosynthesis of secondary metabolites; ko01120 Microbial metabolism in diverse environments; ko04930 Type II diabetes mellitus; ;	GO:0000287|GO:0003824|GO:0004743|GO:0006096|GO:0030955|	PF00224 (Pyruvate kinase, barrel domain);PF02887 (Pyruvate kinase, alpha/beta domain);	SSF50800|SSF51621|SSF52935|
	Unigene006848	AT3G52990	F8J2_160	Pyruvate kinase family protein [Source:TAIR_LOCUS;Acc:AT3G52990]	22.1373	34.5836	43.0549	42.5411	26.8273	33.5736																[000000000000000]	Unigene006848	1	2304	gi|225441044|ref|XP_002283911.1|_PREDICTED:_pyruvate_kinase,_cytosolic_isozyme-like_[Vitis_vinifera]	92.87	0	ko00010 Glycolysis / Gluconeogenesis; ko00230 Purine metabolism; ko00620 Pyruvate metabolism; ko00710 Carbon fixation in photosynthetic organisms; ko01100 Metabolic pathways; ko01110 Biosynthesis of secondary metabolites; ko01120 Microbial metabolism in diverse environments; ko04930 Type II diabetes mellitus; ;	GO:0000287|GO:0003824|GO:0004743|GO:0006096|GO:0030955|	PF00224 (Pyruvate kinase, barrel domain);PF02887 (Pyruvate kinase, alpha/beta domain);	SSF50800|SSF51621|SSF52935|
	Unigene006927	AT5G25880	ATNADP-ME3	NADP-malic enzyme 3 [Source:TAIR_LOCUS;Acc:AT5G25880]	2.40621	1.61071	2.49561	19.5654	6.59353	12.7378																[000000000000000]	Unigene006927	1	2292	gi|255550956|ref|XP_002516526.1|_malic_enzyme,_putative_[Ricinus_communis]	87.02	0	ko00620 Pyruvate metabolism; ko00710 Carbon fixation in photosynthetic organisms; ko01100 Metabolic pathways; ko01120 Microbial metabolism in diverse environments; ;	GO:0016616|GO:0051287|GO:0055114|	PF00390 (Malic enzyme, N-terminal domain);PF03949 (Malic enzyme, NAD binding domain);	SSF51735|SSF53223|
	Unigene007367	AT3G52990	F8J2_160	Pyruvate kinase family protein [Source:TAIR_LOCUS;Acc:AT3G52990]	23.7027	34.671	41.3746	38.7565	25.9433	29.2933																[000000000000000]	Unigene007367	1	2237	gi|225441044|ref|XP_002283911.1|_PREDICTED:_pyruvate_kinase,_cytosolic_isozyme-like_[Vitis_vinifera]	92.87	0	ko00010 Glycolysis / Gluconeogenesis; ko00230 Purine metabolism; ko00620 Pyruvate metabolism; ko00710 Carbon fixation in photosynthetic organisms; ko01100 Metabolic pathways; ko01110 Biosynthesis of secondary metabolites; ko01120 Microbial metabolism in diverse environments; ko04930 Type II diabetes mellitus; ;	GO:0000287|GO:0003824|GO:0004743|GO:0006096|GO:0030955|	PF00224 (Pyruvate kinase, barrel domain);PF02887 (Pyruvate kinase, alpha/beta domain);	SSF50800|SSF51621|SSF52935|
	Unigene007740	AT5G09810	ACT7	actin 7 [Source:TAIR_LOCUS;Acc:AT5G09810]	31.3559	42.1093	33.531	32.5559	30.5082	30.5483																[000000000000000]	Unigene007740	1	2187	gi|45861745|gb|AAS78671.1|_actin_[Capsicum_annuum]	98.94	6e-58	ko04145 Phagosome; ko04510 Focal adhesion; ko04520 Adherens junction; ko04530 Tight junction; ko04670 Leukocyte transendothelial migration; ko04745 Phototransduction - fly; ko04810 Regulation of actin cytoskeleton; ko05100 Bacterial invasion of epithelial cells; ko05110 Vibrio cholerae infection; ko05130 Pathogenic Escherichia coli infection; ko05131 Shigellosis; ko05164 Influenza A; ko05410 Hype…		PF00022 (Actin);	SSF53067|			response to auxin stimulus
	Unigene007793	AT1G79550	PGK	phosphoglycerate kinase [Source:TAIR_LOCUS;Acc:AT1G79550]	3.4244	2.02167	1.86171	2.85219	3.74659	5.21548																[000000000000000]	Unigene007793	1	2181	gi|211906450|gb|ACJ11718.1|_phosphoglycerate_kinase_[Gossypium_hirsutum]	68.42	1e-72	ko00010 Glycolysis / Gluconeogenesis; ko00710 Carbon fixation in photosynthetic organisms; ko01100 Metabolic pathways; ko01110 Biosynthesis of secondary metabolites; ko01120 Microbial metabolism in diverse environments; ;	GO:0004618|GO:0006096|	PF00162 (Phosphoglycerate kinase);	SSF53748|
	Unigene007797	AT4G04640	ATPC1	ATPase, F1 complex, gamma subunit protein [Source:TAIR_LOCUS;Acc:AT4G04640]	3.90959	2.65015	2.50316	3.46501	3.91249	4.39093																[000000000000000]	Unigene007797	1	2181	gi|225444525|ref|XP_002275015.1|_PREDICTED:_ATP_synthase_gamma_chain,_chloroplastic-like_isoform_1_[Vitis_vinifera]	81.37	4e-173	ko00190 Oxidative phosphorylation; ko00195 Photosynthesis; ko01100 Metabolic pathways; ;	GO:0015986|GO:0045261|GO:0046933|GO:0046961|	PF00231 (ATP synthase);	SSF52943|									starch biosynthetic process
	Unigene007991	AT3G52990	F8J2_160	Pyruvate kinase family protein [Source:TAIR_LOCUS;Acc:AT3G52990]	23.0511	39.1566	53.4656	49.9472	32.0199	33.7138																[000000000000000]	Unigene007991	1	2158	gi|224069760|ref|XP_002326407.1|_predicted_protein_[Populus_trichocarpa]	92.29	0	ko00010 Glycolysis / Gluconeogenesis; ko00230 Purine metabolism; ko00620 Pyruvate metabolism; ko00710 Carbon fixation in photosynthetic organisms; ko01100 Metabolic pathways; ko01110 Biosynthesis of secondary metabolites; ko01120 Microbial metabolism in diverse environments; ko04930 Type II diabetes mellitus; ;	GO:0000287|GO:0003824|GO:0004743|GO:0006096|GO:0030955|	PF00224 (Pyruvate kinase, barrel domain);PF02887 (Pyruvate kinase, alpha/beta domain);	SSF50800|SSF51621|SSF52935|
	Unigene008064	AT4G09650	ATPD	ATP synthase delta-subunit gene [Source:TAIR_LOCUS;Acc:AT4G09650]	7.33944	12.6955	12.0693	12.6434	6.42552	8.47264																[000000000000000]	Unigene008064	1	2152	gi|225460496|ref|XP_002274963.1|_PREDICTED:_ATP_synthase_delta_chain,_chloroplastic_[Vitis_vinifera]	63.31	1e-94	ko00190 Oxidative phosphorylation; ko00195 Photosynthesis; ko01100 Metabolic pathways; ;	GO:0015986|GO:0046933|	PF00213 (ATP synthase delta (OSCP) subunit);	SSF47928|									starch biosynthetic process
	Unigene008074	AT4G09650	ATPD	ATP synthase delta-subunit gene [Source:TAIR_LOCUS;Acc:AT4G09650]	8.33843	12.4364	9.83806	11.4513	5.30001	9.06019																[000000000000000]	Unigene008074	1	2151	gi|225460496|ref|XP_002274963.1|_PREDICTED:_ATP_synthase_delta_chain,_chloroplastic_[Vitis_vinifera]	63.31	1e-94	ko00190 Oxidative phosphorylation; ko00195 Photosynthesis; ko01100 Metabolic pathways; ;												starch biosynthetic process
	Unigene008576	AT3G52990	F8J2_160	Pyruvate kinase family protein [Source:TAIR_LOCUS;Acc:AT3G52990]	76.8075	97.7832	87.1583	97.4351	64.6512	104.187																[000000000000000]	Unigene008576	1	2096	gi|225441044|ref|XP_002283911.1|_PREDICTED:_pyruvate_kinase,_cytosolic_isozyme-like_[Vitis_vinifera]	91.46	0	ko00010 Glycolysis / Gluconeogenesis; ko00230 Purine metabolism; ko00620 Pyruvate metabolism; ko00710 Carbon fixation in photosynthetic organisms; ko01100 Metabolic pathways; ko01110 Biosynthesis of secondary metabolites; ko01120 Microbial metabolism in diverse environments; ko04930 Type II diabetes mellitus; ;	GO:0000287|GO:0003824|GO:0004743|GO:0006096|GO:0030955|	PF00224 (Pyruvate kinase, barrel domain);PF02887 (Pyruvate kinase, alpha/beta domain);	SSF50800|SSF51621|SSF52935|
	Unigene008896	AT1G32440	PKp3	plastidial pyruvate kinase 3 [Source:TAIR_LOCUS;Acc:AT1G32440]	14.3634	10.5047	16.4405	15.1749	8.27689	5.53885																[000000000000000]	Unigene008896	1	2061	gi|359474560|ref|XP_002278359.2|_PREDICTED:_pyruvate_kinase_isozyme_G,_chloroplastic-like_[Vitis_vinifera]	79.37	0	ko00010 Glycolysis / Gluconeogenesis; ko00230 Purine metabolism; ko00620 Pyruvate metabolism; ko00710 Carbon fixation in photosynthetic organisms; ko01100 Metabolic pathways; ko01110 Biosynthesis of secondary metabolites; ko01120 Microbial metabolism in diverse environments; ko04930 Type II diabetes mellitus; ;	GO:0000287|GO:0003824|GO:0004743|GO:0006096|GO:0030955|	PF00224 (Pyruvate kinase, barrel domain);PF02887 (Pyruvate kinase, alpha/beta domain);	SSF50800|SSF51621|SSF52935|
	Unigene009044	AT2G36460		Aldolase superfamily protein [Source:TAIR_LOCUS;Acc:AT2G36460]	34.4906	35.1592	34.2835	32.8061	28.6078	34.2691																[000000000000000]	Unigene009044	1	2045	gi|83283995|gb|ABC01905.1|_fructose-bisphosphate_aldolase-like_protein_[Solanum_tuberosum]	92.74	1e-108	ko00010 Glycolysis / Gluconeogenesis; ko00030 Pentose phosphate pathway; ko00051 Fructose and mannose metabolism; ko00710 Carbon fixation in photosynthetic organisms; ko01100 Metabolic pathways; ko01110 Biosynthesis of secondary metabolites; ko01120 Microbial metabolism in diverse environments; ;	GO:0004332|GO:0006096|	PF00274 (Fructose-bisphosphate aldolase class-I);	SSF51569|
	Unigene009641	AT1G32440	PKp3	plastidial pyruvate kinase 3 [Source:TAIR_LOCUS;Acc:AT1G32440]	12.8539	17.6436	20.0336	16.9668	13.7137	9.36847																[000000000000000]	Unigene009641	1	1985	gi|359474560|ref|XP_002278359.2|_PREDICTED:_pyruvate_kinase_isozyme_G,_chloroplastic-like_[Vitis_vinifera]	79.55	0	ko00010 Glycolysis / Gluconeogenesis; ko00230 Purine metabolism; ko00620 Pyruvate metabolism; ko00710 Carbon fixation in photosynthetic organisms; ko01100 Metabolic pathways; ko01110 Biosynthesis of secondary metabolites; ko01120 Microbial metabolism in diverse environments; ko04930 Type II diabetes mellitus; ;	GO:0000287|GO:0003824|GO:0004743|GO:0006096|GO:0030955|	PF00224 (Pyruvate kinase, barrel domain);PF02887 (Pyruvate kinase, alpha/beta domain);	SSF50800|SSF51621|SSF52935|
	Unigene009645	AT1G79550	PGK	phosphoglycerate kinase [Source:TAIR_LOCUS;Acc:AT1G79550]	1.73071	0.390308	0.255131	0.785445	0.722559	0.832985																[000000000000000]	Unigene009645	1	1985	gi|211906450|gb|ACJ11718.1|_phosphoglycerate_kinase_[Gossypium_hirsutum]	68.42	9e-73	ko00010 Glycolysis / Gluconeogenesis; ko00710 Carbon fixation in photosynthetic organisms; ko01100 Metabolic pathways; ko01110 Biosynthesis of secondary metabolites; ko01120 Microbial metabolism in diverse environments; ;	GO:0004618|GO:0006096|	PF00162 (Phosphoglycerate kinase);	SSF53748|
	Unigene010079	AT1G79550	PGK	phosphoglycerate kinase [Source:TAIR_LOCUS;Acc:AT1G79550]	0.57321	0.264117	0.620605	0.737919	0.755962	0.941518																[000000000000000]	Unigene010079	1	1943	gi|211906450|gb|ACJ11718.1|_phosphoglycerate_kinase_[Gossypium_hirsutum]	68.42	4e-63	ko00010 Glycolysis / Gluconeogenesis; ko00710 Carbon fixation in photosynthetic organisms; ko01100 Metabolic pathways; ko01110 Biosynthesis of secondary metabolites; ko01120 Microbial metabolism in diverse environments; ;	GO:0004618|GO:0006096|	PF00162 (Phosphoglycerate kinase);	SSF53748|
	Unigene010245	AT1G79550	PGK	phosphoglycerate kinase [Source:TAIR_LOCUS;Acc:AT1G79550]	0.921372	0.379537	0.645145	0.393294	1.05398	1.23598																[000000000000000]	Unigene010245	1	1926	gi|211906450|gb|ACJ11718.1|_phosphoglycerate_kinase_[Gossypium_hirsutum]	76.85	3e-61	ko00010 Glycolysis / Gluconeogenesis; ko00710 Carbon fixation in photosynthetic organisms; ko01100 Metabolic pathways; ko01110 Biosynthesis of secondary metabolites; ko01120 Microbial metabolism in diverse environments; ;	GO:0004618|GO:0006096|	PF00162 (Phosphoglycerate kinase);	SSF53748|
	Unigene010367	AT5G09810	ACT7	actin 7 [Source:TAIR_LOCUS;Acc:AT5G09810]	380.745	349.478	365.083	373.563	403.003	463.755																[000000000000000]	Unigene010367	1	1914	gi|32186906|gb|AAP73457.1|_actin_[Gossypium_hirsutum]	99.73	0	ko04145 Phagosome; ko04510 Focal adhesion; ko04520 Adherens junction; ko04530 Tight junction; ko04670 Leukocyte transendothelial migration; ko04745 Phototransduction - fly; ko04810 Regulation of actin cytoskeleton; ko05100 Bacterial invasion of epithelial cells; ko05110 Vibrio cholerae infection; ko05130 Pathogenic Escherichia coli infection; ko05131 Shigellosis; ko05164 Influenza A; ko05410 Hype…		PF00022 (Actin);	SSF53067|			response to auxin stimulus
	Unigene010833	AT1G79550	PGK	phosphoglycerate kinase [Source:TAIR_LOCUS;Acc:AT1G79550]	0.583114	0.275778	0.616891	0.716437	0.535254	0.746691																[000000000000000]	Unigene010833	1	1866	gi|2257598|dbj|BAA21478.1|_phosphoglycerate_kinase_[Robinia_pseudoacacia]	69.27	2e-74	ko00010 Glycolysis / Gluconeogenesis; ko00710 Carbon fixation in photosynthetic organisms; ko01100 Metabolic pathways; ko01110 Biosynthesis of secondary metabolites; ko01120 Microbial metabolism in diverse environments; ;	GO:0004618|GO:0006096|	PF00162 (Phosphoglycerate kinase);	SSF53748|
	Unigene010974	AT1G79550	PGK	phosphoglycerate kinase [Source:TAIR_LOCUS;Acc:AT1G79550]	1.87574	0.737818	1.11893	1.42615	1.46948	1.39817																[000000000000000]	Unigene010974	1	1852	gi|2257598|dbj|BAA21478.1|_phosphoglycerate_kinase_[Robinia_pseudoacacia]	69.27	2e-74	ko00010 Glycolysis / Gluconeogenesis; ko00710 Carbon fixation in photosynthetic organisms; ko01100 Metabolic pathways; ko01110 Biosynthesis of secondary metabolites; ko01120 Microbial metabolism in diverse environments; ;	GO:0004618|GO:0006096|	PF00162 (Phosphoglycerate kinase);	SSF53748|
	Unigene011017	AT3G12110	ACT11	actin-11 [Source:TAIR_LOCUS;Acc:AT3G12110]	14.5875	22.2767	27.5183	17.4166	12.4236	18.5374																[000000000000000]	Unigene011017	1	1847	gi|255579745|ref|XP_002530711.1|_actin,_putative_[Ricinus_communis]	99.47	0	ko04145 Phagosome; ko04510 Focal adhesion; ko04520 Adherens junction; ko04530 Tight junction; ko04670 Leukocyte transendothelial migration; ko04745 Phototransduction - fly; ko04810 Regulation of actin cytoskeleton; ko05100 Bacterial invasion of epithelial cells; ko05110 Vibrio cholerae infection; ko05130 Pathogenic Escherichia coli infection; ko05131 Shigellosis; ko05164 Influenza A; ko05410 Hype…		PF00022 (Actin);	SSF53067|
	Unigene011081	AT4G38970	FBA2	fructose-bisphosphate aldolase 2 [Source:TAIR_LOCUS;Acc:AT4G38970]	72.4036	85.0464	32.4693	49.1655	66.9897	160.122																[000000000000000]	Unigene011081	1	1841	gi|354464671|gb|AER26531.1|_fructose_1,6_bisphosphate_aldolase_class_1_[Carica_papaya]	92.42	0	ko00010 Glycolysis / Gluconeogenesis; ko00030 Pentose phosphate pathway; ko00051 Fructose and mannose metabolism; ko00710 Carbon fixation in photosynthetic organisms; ko01100 Metabolic pathways; ko01110 Biosynthesis of secondary metabolites; ko01120 Microbial metabolism in diverse environments; ;	GO:0004332|GO:0006096|	PF00274 (Fructose-bisphosphate aldolase class-I);	SSF51569|								response to abscisic acid stimulus	starch biosynthetic process
	Unigene011296	AT1G79550	PGK	phosphoglycerate kinase [Source:TAIR_LOCUS;Acc:AT1G79550]	0.603593	0.400458	0.334708	0.368418	1.27366	1.94523																[000000000000000]	Unigene011296	1	1823	gi|2257598|dbj|BAA21478.1|_phosphoglycerate_kinase_[Robinia_pseudoacacia]	69.71	6e-77	ko00010 Glycolysis / Gluconeogenesis; ko00710 Carbon fixation in photosynthetic organisms; ko01100 Metabolic pathways; ko01110 Biosynthesis of secondary metabolites; ko01120 Microbial metabolism in diverse environments; ;	GO:0004618|GO:0006096|	PF00162 (Phosphoglycerate kinase);	SSF53748|
	Unigene011392	AT1G79550	PGK	phosphoglycerate kinase [Source:TAIR_LOCUS;Acc:AT1G79550]	2.01813	0.997488	1.07631	1.60653	1.91038	1.39078																[000000000000000]	Unigene011392	1	1814	gi|211906450|gb|ACJ11718.1|_phosphoglycerate_kinase_[Gossypium_hirsutum]	61.19	2e-56	ko00010 Glycolysis / Gluconeogenesis; ko00710 Carbon fixation in photosynthetic organisms; ko01100 Metabolic pathways; ko01110 Biosynthesis of secondary metabolites; ko01120 Microbial metabolism in diverse environments; ;	GO:0004618|GO:0006096|	PF00162 (Phosphoglycerate kinase);	SSF53748|
	Unigene011523	AT1G79550	PGK	phosphoglycerate kinase [Source:TAIR_LOCUS;Acc:AT1G79550]	1.51325	0.927993	0.731903	0.560194	0.613591	0.975341																[000000000000000]	Unigene011523	1	1803	gi|211906450|gb|ACJ11718.1|_phosphoglycerate_kinase_[Gossypium_hirsutum]	68.42	4e-63	ko00010 Glycolysis / Gluconeogenesis; ko00710 Carbon fixation in photosynthetic organisms; ko01100 Metabolic pathways; ko01110 Biosynthesis of secondary metabolites; ko01120 Microbial metabolism in diverse environments; ;	GO:0004618|GO:0006096|	PF00162 (Phosphoglycerate kinase);	SSF53748|
	Unigene011657	AT3G47520	MDH	malate dehydrogenase [Source:TAIR_LOCUS;Acc:AT3G47520]	40.1254	43.0259	45.6185	35.2776	22.7742	40.924																[000000000000000]	Unigene011657	1	1793	gi|225457407|ref|XP_002284909.1|_PREDICTED:_malate_dehydrogenase,_chloroplastic_[Vitis_vinifera]	83.78	0	ko00020 Citrate cycle (TCA cycle); ko00620 Pyruvate metabolism; ko00630 Glyoxylate and dicarboxylate metabolism; ko00710 Carbon fixation in photosynthetic organisms; ko01100 Metabolic pathways; ko01110 Biosynthesis of secondary metabolites; ko01120 Microbial metabolism in diverse environments; ;	GO:0003824|GO:0005975|GO:0016491|GO:0016616|GO:0055114|	PF00056 (lactate/malate dehydrogenase, NAD binding domain);PF02866 (lactate/malate dehydrogenase, alpha/beta C-terminal domain);	SSF51735|SSF56327|
	Unigene011794	AT4G32260	F10M6.100	ATPase, F0 complex, subunit B/B', bacterial/chloroplast [Source:TAIR_LOCUS;Acc:AT4G32260]	51.5111	58.8693	34.8976	34.9729	30.8147	86.55																[000000000000000]	Unigene011794	1	1782	gi|118485650|gb|ABK94675.1|_unknown_[Populus_trichocarpa]	74.74	1e-80	ko00190 Oxidative phosphorylation; ko00195 Photosynthesis; ko01100 Metabolic pathways; ;	GO:0015078|GO:0015986|GO:0045263|	PF00430 (ATP synthase B/B' CF(0));
	Unigene011969	AT2G22780	PMDH1	peroxisomal NAD-malate dehydrogenase 1 [Source:TAIR_LOCUS;Acc:AT2G22780]	17.2337	15.3185	8.8284	9.43936	14.6048	33.2254																[000000000000000]	Unigene011969	1	1766	gi|359475502|ref|XP_003631692.1|_PREDICTED:_malate_dehydrogenase,_glyoxysomal_[Vitis_vinifera]	92.7	0	ko00020 Citrate cycle (TCA cycle); ko00620 Pyruvate metabolism; ko00630 Glyoxylate and dicarboxylate metabolism; ko00710 Carbon fixation in photosynthetic organisms; ko01100 Metabolic pathways; ko01110 Biosynthesis of secondary metabolites; ko01120 Microbial metabolism in diverse environments; ;	GO:0003824|GO:0005975|GO:0016491|GO:0016616|GO:0055114|	PF00056 (lactate/malate dehydrogenase, NAD binding domain);PF02866 (lactate/malate dehydrogenase, alpha/beta C-terminal domain);	SSF51735|SSF56327|
	Unigene012234	AT4G37870	PCK1	phosphoenolpyruvate carboxykinase 1 [Source:TAIR_LOCUS;Acc:AT4G37870]	0	0	0	1.4998	0.166303	0.564122																[000000000000000]	Unigene012234	1	1745	gi|326497227|dbj|BAK02198.1|_predicted_protein_[Hordeum_vulgare_subsp._vulgare]	85.19	0	ko00010 Glycolysis / Gluconeogenesis; ko00020 Citrate cycle (TCA cycle); ko00620 Pyruvate metabolism; ko00710 Carbon fixation in photosynthetic organisms; ko01100 Metabolic pathways; ko01110 Biosynthesis of secondary metabolites; ko01120 Microbial metabolism in diverse environments; ;	GO:0004611|GO:0004612|GO:0005524|GO:0006094|GO:0017076|	PF01293 (Phosphoenolpyruvate carboxykinase);	SSF53795|SSF68923|
	Unigene012351	AT1G29930	CAB1	chlorophyll A/B binding protein 1 [Source:TAIR_LOCUS;Acc:AT1G29930]	107.946	87.8693	44.5924	93.268	64.4825	175.792																[000000000000000]	Unigene012351	1	1735	gi|470116188|ref|XP_004294267.1|_PREDICTED:_chlorophyll_a-b_binding_protein_40,_chloroplastic-like_[Fragaria_vesca_subsp._vesca]	92.58	2e-164	ko00196 Photosynthesis - antenna proteins; ko01100 Metabolic pathways; ;		PF00504 (Chlorophyll A-B binding protein);	SSF103511|
	Unigene012485	AT1G79550	PGK	phosphoglycerate kinase [Source:TAIR_LOCUS;Acc:AT1G79550]	463.84	535.131	620.044	495.613	426.901	561.828																[000000000000000]	Unigene012485	1	1725	gi|462409779|gb|EMJ15113.1|_hypothetical_protein_PRUPE_ppa005669mg_[Prunus_persica]	88.25	0	ko00010 Glycolysis / Gluconeogenesis; ko00710 Carbon fixation in photosynthetic organisms; ko01100 Metabolic pathways; ko01110 Biosynthesis of secondary metabolites; ko01120 Microbial metabolism in diverse environments; ;	GO:0004618|GO:0006096|	PF00162 (Phosphoglycerate kinase);	SSF53748|
	Unigene012552	AT1G20020	ATLFNR2	ferredoxin-NADP(+)-oxidoreductase 2 [Source:TAIR_LOCUS;Acc:AT1G20020]	10.6631	12.4639	2.62709	4.50846	16.4512	23.1893																[000000000000000]	Unigene012552	1	1718	gi|359492254|ref|XP_002274366.2|_PREDICTED:_ferredoxin--NADP_reductase,_leaf_isozyme,_chloroplastic-like_[Vitis_vinifera]	85.12	0	ko00195 Photosynthesis; ko01100 Metabolic pathways; ;	GO:0016491|GO:0055114|	PF00175 (Oxidoreductase NAD-binding domain);PF00970 (Oxidoreductase FAD-binding domain);	SSF52343|SSF63380|
	Unigene012600	AT4G14640	CAM8	calmodulin 8 [Source:TAIR_LOCUS;Acc:AT4G14640]	5.95957	0.0965091	4.90931	3.57122	0.682947	3.40809																[000000000000000]	Unigene012600	1	1714	gi|255552019|ref|XP_002517054.1|_calmodulin,_putative_[Ricinus_communis]	45.16	7e-08	ko04020 Calcium signaling pathway; ko04070 Phosphatidylinositol signaling system; ko04114 Oocyte meiosis; ko04270 Vascular smooth muscle contraction; ko04626 Plant-pathogen interaction; ko04720 Long-term potentiation; ko04722 Neurotrophin signaling pathway; ko04740 Olfactory transduction; ko04744 Phototransduction; ko04745 Phototransduction - fly; ko04910 Insulin signaling pathway; ko04912 GnRH s…		PF13499 (EF-hand domain pair);	SSF47473|												response to calcium ion|detection of calcium ion|calcium ion binding
	Unigene012632	AT2G22780	PMDH1	peroxisomal NAD-malate dehydrogenase 1 [Source:TAIR_LOCUS;Acc:AT2G22780]	22.4093	21.8762	14.4078	23.6719	14.4713	28.9707																[000000000000000]	Unigene012632	1	1712	gi|359475502|ref|XP_003631692.1|_PREDICTED:_malate_dehydrogenase,_glyoxysomal_[Vitis_vinifera]	91.01	0	ko00020 Citrate cycle (TCA cycle); ko00620 Pyruvate metabolism; ko00630 Glyoxylate and dicarboxylate metabolism; ko00710 Carbon fixation in photosynthetic organisms; ko01100 Metabolic pathways; ko01110 Biosynthesis of secondary metabolites; ko01120 Microbial metabolism in diverse environments; ;	GO:0003824|GO:0005975|GO:0016491|GO:0016616|GO:0055114|	PF00056 (lactate/malate dehydrogenase, NAD binding domain);PF02866 (lactate/malate dehydrogenase, alpha/beta C-terminal domain);	SSF51735|SSF56327|
	Unigene012822	AT3G43810	CAM7	calmodulin 7 [Source:TAIR_LOCUS;Acc:AT3G43810]	45.102	45.2301	39.1368	34.748	36.9497	57.1633																[000000000000000]	Unigene012822	1	1697	gi|359479174|ref|XP_003632230.1|_PREDICTED:_calmodulin-related_protein_isoform_4_[Vitis_vinifera]	42.22	4e-11	ko04020 Calcium signaling pathway; ko04070 Phosphatidylinositol signaling system; ko04114 Oocyte meiosis; ko04270 Vascular smooth muscle contraction; ko04626 Plant-pathogen interaction; ko04720 Long-term potentiation; ko04722 Neurotrophin signaling pathway; ko04740 Olfactory transduction; ko04744 Phototransduction; ko04745 Phototransduction - fly; ko04910 Insulin signaling pathway; ko04912 GnRH s…		PF13499 (EF-hand domain pair);	SSF47473|												response to calcium ion|detection of calcium ion|calcium ion binding
	Unigene012842	AT5G56350	AT5G56350/MCD7.8	Pyruvate kinase family protein [Source:TAIR_LOCUS;Acc:AT5G56350]	65.885	135.735	157.811	99.8377	44.4326	47.5607																[000000000000000]	Unigene012842	1	1696	gi|449463834|ref|XP_004149636.1|_PREDICTED:_pyruvate_kinase,_cytosolic_isozyme-like_[Cucumis_sativus]	93.3	5e-135	ko00010 Glycolysis / Gluconeogenesis; ko00230 Purine metabolism; ko00620 Pyruvate metabolism; ko00710 Carbon fixation in photosynthetic organisms; ko01100 Metabolic pathways; ko01110 Biosynthesis of secondary metabolites; ko01120 Microbial metabolism in diverse environments; ko04930 Type II diabetes mellitus; ;	GO:0000287|GO:0003824|GO:0004743|GO:0006096|GO:0030955|	PF00224 (Pyruvate kinase, barrel domain);	SSF50800|SSF51621|
	Unigene013020	AT4G00570	NAD-ME2	NAD-dependent malic enzyme 2 [Source:TAIR_LOCUS;Acc:AT4G00570]	50.5768	56.6956	50.1706	47.2148	49.6416	52.6552																[000000000000000]	Unigene013020	1	1682	gi|225454087|ref|XP_002266697.1|_PREDICTED:_NAD-dependent_malic_enzyme_59_kDa_isoform,_mitochondrial_[Vitis_vinifera]	89.71	8e-80	ko00620 Pyruvate metabolism; ko00710 Carbon fixation in photosynthetic organisms; ko01100 Metabolic pathways; ko01120 Microbial metabolism in diverse environments; ;	GO:0016616|GO:0051287|GO:0055114|	PF00390 (Malic enzyme, N-terminal domain);PF03949 (Malic enzyme, NAD binding domain);	SSF51735|SSF53223|
	Unigene013297	AT1G56190		Phosphoglycerate kinase family protein [Source:TAIR_LOCUS;Acc:AT1G56190]	54.6727	43.3658	19.8189	34.358	38.6422	105.3																[000000000000000]	Unigene013297	1	1659	gi|2499497|sp|Q42961.1|PGKH_TOBAC_RecName:_Full=Phosphoglycerate_kinase,_chloroplastic;_Flags:_Precursor	90.99	0	ko00010 Glycolysis / Gluconeogenesis; ko00710 Carbon fixation in photosynthetic organisms; ko01100 Metabolic pathways; ko01110 Biosynthesis of secondary metabolites; ko01120 Microbial metabolism in diverse environments; ;	GO:0004618|GO:0006096|	PF00162 (Phosphoglycerate kinase);	SSF53748|									starch biosynthetic process
	Unigene013421	AT3G12110	ACT11	actin-11 [Source:TAIR_LOCUS;Acc:AT3G12110]	36.7358	10.0567	11.5616	11.9244	8.07096	32.3425																[000000000000000]	Unigene013421	1	1648	gi|462401008|gb|EMJ06565.1|_hypothetical_protein_PRUPE_ppa007219mg_[Prunus_persica]	99.47	0	ko04145 Phagosome; ko04510 Focal adhesion; ko04520 Adherens junction; ko04530 Tight junction; ko04670 Leukocyte transendothelial migration; ko04745 Phototransduction - fly; ko04810 Regulation of actin cytoskeleton; ko05100 Bacterial invasion of epithelial cells; ko05110 Vibrio cholerae infection; ko05130 Pathogenic Escherichia coli infection; ko05131 Shigellosis; ko05164 Influenza A; ko05410 Hype…		PF00022 (Actin);	SSF53067|
	Unigene013484	AT3G43810	CAM7	calmodulin 7 [Source:TAIR_LOCUS;Acc:AT3G43810]	202.666	213.262	228.941	154.776	166.075	239.863																[000000000000000]	Unigene013484	1	1644	gi|359479174|ref|XP_003632230.1|_PREDICTED:_calmodulin-related_protein_isoform_4_[Vitis_vinifera]	42.22	4e-11	ko04020 Calcium signaling pathway; ko04070 Phosphatidylinositol signaling system; ko04114 Oocyte meiosis; ko04270 Vascular smooth muscle contraction; ko04626 Plant-pathogen interaction; ko04720 Long-term potentiation; ko04722 Neurotrophin signaling pathway; ko04740 Olfactory transduction; ko04744 Phototransduction; ko04745 Phototransduction - fly; ko04910 Insulin signaling pathway; ko04912 GnRH s…		PF13499 (EF-hand domain pair);	SSF47473|												response to calcium ion|detection of calcium ion|calcium ion binding
	Unigene013595	AT4G14640	CAM8	calmodulin 8 [Source:TAIR_LOCUS;Acc:AT4G14640]	7.36638	0.356942	4.83627	7.11445	0.814958	3.03093																[000000000000000]	Unigene013595	1	1634	gi|255552019|ref|XP_002517054.1|_calmodulin,_putative_[Ricinus_communis]	45.16	1e-07	ko04020 Calcium signaling pathway; ko04070 Phosphatidylinositol signaling system; ko04114 Oocyte meiosis; ko04270 Vascular smooth muscle contraction; ko04626 Plant-pathogen interaction; ko04720 Long-term potentiation; ko04722 Neurotrophin signaling pathway; ko04740 Olfactory transduction; ko04744 Phototransduction; ko04745 Phototransduction - fly; ko04910 Insulin signaling pathway; ko04912 GnRH s…		PF00036 (EF hand);PF13499 (EF-hand domain pair);	SSF47473|												response to calcium ion|detection of calcium ion|calcium ion binding
	Unigene013964	AT5G58330	AT5G58330	lactate/malate dehydrogenase family protein [Source:TAIR_LOCUS;Acc:AT5G58330]	8.97437	13.7781	9.54944	17.5488	7.81299	14.2216																[000000000000000]	Unigene013964	1	1604	gi|147802302|emb|CAN70407.1|_hypothetical_protein_VITISV_021989_[Vitis_vinifera]	94.57	4e-118	ko00620 Pyruvate metabolism; ko00710 Carbon fixation in photosynthetic organisms; ko01100 Metabolic pathways; ko01120 Microbial metabolism in diverse environments; ;	GO:0016491|GO:0055114|	PF00056 (lactate/malate dehydrogenase, NAD binding domain);	SSF51735|									starch biosynthetic process
	Unigene014078	AT1G79550	PGK	phosphoglycerate kinase [Source:TAIR_LOCUS;Acc:AT1G79550]	0.638989	0.464795	0.204758	0.222948	1.07525	1.89555																[000000000000000]	Unigene014078	1	1596	gi|2257598|dbj|BAA21478.1|_phosphoglycerate_kinase_[Robinia_pseudoacacia]	69.71	1e-77	ko00010 Glycolysis / Gluconeogenesis; ko00710 Carbon fixation in photosynthetic organisms; ko01100 Metabolic pathways; ko01110 Biosynthesis of secondary metabolites; ko01120 Microbial metabolism in diverse environments; ;	GO:0004618|GO:0006096|	PF00162 (Phosphoglycerate kinase);	SSF53748|
	Unigene014180	AT4G34460	AGB1	GTP binding protein beta 1 [Source:TAIR_LOCUS;Acc:AT4G34460]	37.586	58.1754	60.0956	42.2262	19.4824	34.8655																[000000000000000]	Unigene014180	1	1588	gi|255536823|ref|XP_002509478.1|_guanine_nucleotide-binding_protein_beta,_putative_[Ricinus_communis]	92.31	0	ko04062 Chemokine signaling pathway; ko04724 Glutamatergic synapse; ko04725 Cholinergic synapse; ko04742 Taste transduction; ko04744 Phototransduction; ;	GO:0005515|	PF00400 (WD domain, G-beta repeat);	SSF50978|						response to ethylene stimulus
	Unigene014240	AT5G43330		Lactate/malate dehydrogenase family protein [Source:TAIR_LOCUS;Acc:AT5G43330]	203.839	90.0724	100.155	98.3183	111.346	279.864																[000000000000000]	Unigene014240	1	1583	gi|52851186|emb|CAH58641.1|_malate_dehydrogenase_[Plantago_major]	93.07	0	ko00020 Citrate cycle (TCA cycle); ko00620 Pyruvate metabolism; ko00630 Glyoxylate and dicarboxylate metabolism; ko00710 Carbon fixation in photosynthetic organisms; ko01100 Metabolic pathways; ko01110 Biosynthesis of secondary metabolites; ko01120 Microbial metabolism in diverse environments; ko04964 Proximal tubule bicarbonate reclamation; ;	GO:0003824|GO:0005975|GO:0016491|GO:0016616|GO:0055114|	PF00056 (lactate/malate dehydrogenase, NAD binding domain);PF02866 (lactate/malate dehydrogenase, alpha/beta C-terminal domain);	SSF51735|SSF56327|
	Unigene014526	AT3G54050	HCEF1	high cyclic electron flow 1 [Source:TAIR_LOCUS;Acc:AT3G54050]	10.0812	5.91009	5.96195	7.69015	9.03392	10.0101																[000000000000000]	Unigene014526	1	1561	gi|224138970|ref|XP_002322947.1|_predicted_protein_[Populus_trichocarpa]	69.51	0	ko00010 Glycolysis / Gluconeogenesis; ko00030 Pentose phosphate pathway; ko00051 Fructose and mannose metabolism; ko00680 Methane metabolism; ko00710 Carbon fixation in photosynthetic organisms; ko01100 Metabolic pathways; ko01110 Biosynthesis of secondary metabolites; ko01120 Microbial metabolism in diverse environments; ko04910 Insulin signaling pathway; ;	GO:0005975|GO:0042132|GO:0042578|	PF00316 (Fructose-1-6-bisphosphatase);	SSF56655|									starch biosynthetic process
	Unigene014700	AT2G22780	PMDH1	peroxisomal NAD-malate dehydrogenase 1 [Source:TAIR_LOCUS;Acc:AT2G22780]	26.4804	25.5855	19.298	27.5544	19.522	34.0022																[000000000000000]	Unigene014700	1	1546	gi|359475502|ref|XP_003631692.1|_PREDICTED:_malate_dehydrogenase,_glyoxysomal_[Vitis_vinifera]	91.01	0	ko00020 Citrate cycle (TCA cycle); ko00620 Pyruvate metabolism; ko00630 Glyoxylate and dicarboxylate metabolism; ko00710 Carbon fixation in photosynthetic organisms; ko01100 Metabolic pathways; ko01110 Biosynthesis of secondary metabolites; ko01120 Microbial metabolism in diverse environments; ;	GO:0003824|GO:0005975|GO:0016491|GO:0016616|GO:0055114|	PF00056 (lactate/malate dehydrogenase, NAD binding domain);PF02866 (lactate/malate dehydrogenase, alpha/beta C-terminal domain);	SSF51735|SSF56327|
	Unigene015109	AT2G36460		Aldolase superfamily protein [Source:TAIR_LOCUS;Acc:AT2G36460]	245.633	132.343	140.263	177.508	151.319	333.709																[000000000000000]	Unigene015109	1	1514	gi|78191410|gb|ABB29926.1|_fructose-bisphosphate_aldolase-like_[Solanum_tuberosum]	90.5	0	ko00010 Glycolysis / Gluconeogenesis; ko00030 Pentose phosphate pathway; ko00051 Fructose and mannose metabolism; ko00710 Carbon fixation in photosynthetic organisms; ko01100 Metabolic pathways; ko01110 Biosynthesis of secondary metabolites; ko01120 Microbial metabolism in diverse environments; ;	GO:0004332|GO:0006096|	PF00274 (Fructose-bisphosphate aldolase class-I);	SSF51569|
	Unigene015400	AT3G52990	F8J2_160	Pyruvate kinase family protein [Source:TAIR_LOCUS;Acc:AT3G52990]	17.2138	24.6265	31.9847	32.8809	20.5529	22.4732																[000000000000000]	Unigene015400	1	1492	gi|147839415|emb|CAN74454.1|_hypothetical_protein_VITISV_026975_[Vitis_vinifera]	89.71	5e-156	ko00010 Glycolysis / Gluconeogenesis; ko00230 Purine metabolism; ko00620 Pyruvate metabolism; ko00710 Carbon fixation in photosynthetic organisms; ko01100 Metabolic pathways; ko01110 Biosynthesis of secondary metabolites; ko01120 Microbial metabolism in diverse environments; ko04930 Type II diabetes mellitus; ;	GO:0000287|GO:0003824|GO:0004743|GO:0006096|GO:0030955|	PF00224 (Pyruvate kinase, barrel domain);	SSF51621|
	Unigene015472	AT3G53750	ACT3	actin 3 [Source:TAIR_LOCUS;Acc:AT3G53750]	0	0	0	0.962468	0.105342	1.52734																[000000000000000]	Unigene015472	1	1486	gi|288300146|gb|ADC45376.1|_actin_[Cleistogenes_songorica]	98.93	0	ko04145 Phagosome; ko04510 Focal adhesion; ko04520 Adherens junction; ko04530 Tight junction; ko04670 Leukocyte transendothelial migration; ko04745 Phototransduction - fly; ko04810 Regulation of actin cytoskeleton; ko05100 Bacterial invasion of epithelial cells; ko05110 Vibrio cholerae infection; ko05130 Pathogenic Escherichia coli infection; ko05131 Shigellosis; ko05164 Influenza A; ko05410 Hype…		PF00022 (Actin);	SSF53067|
	Unigene015496	AT2G27510	ATFD3	ferredoxin 3 [Source:TAIR_LOCUS;Acc:AT2G27510]	127.319	116.941	104.638	130.95	137.883	249.875																[000000000000000]	Unigene015496	1	1485	gi|359479516|ref|XP_002275749.2|_PREDICTED:_ferredoxin-3,_chloroplastic-like_isoform_1_[Vitis_vinifera]	74.26	1e-44	ko00195 Photosynthesis; ;	GO:0009055|GO:0051536|	PF00111 (2Fe-2S iron-sulfur cluster binding domain);	SSF54292|
	Unigene015909	AT5G61410	RPE	D-ribulose-5-phosphate-3-epimerase [Source:TAIR_LOCUS;Acc:AT5G61410]	29.2861	38.6657	29.3084	40.797	20.3642	27.9715																[000000000000000]	Unigene015909	1	1459	gi|462405176|gb|EMJ10640.1|_hypothetical_protein_PRUPE_ppa009655mg_[Prunus_persica]	90.11	6e-171	ko00030 Pentose phosphate pathway; ko00040 Pentose and glucuronate interconversions; ko00710 Carbon fixation in photosynthetic organisms; ko01100 Metabolic pathways; ko01110 Biosynthesis of secondary metabolites; ko01120 Microbial metabolism in diverse environments; ;	GO:0003824|GO:0005975|GO:0008152|GO:0016857|	PF00834 (Ribulose-phosphate 3 epimerase family);	SSF51366|
	Unigene016414	AT3G15020	mMDH2	Lactate/malate dehydrogenase family protein [Source:TAIR_LOCUS;Acc:AT3G15020]	174.354	134.583	153.825	161.62	152.267	242.063																[000000000000000]	Unigene016414	1	1425	gi|225443845|ref|XP_002275442.1|_PREDICTED:_malate_dehydrogenase,_mitochondrial_[Vitis_vinifera]	84.27	0	ko00020 Citrate cycle (TCA cycle); ko00620 Pyruvate metabolism; ko00630 Glyoxylate and dicarboxylate metabolism; ko00710 Carbon fixation in photosynthetic organisms; ko01100 Metabolic pathways; ko01110 Biosynthesis of secondary metabolites; ko01120 Microbial metabolism in diverse environments; ;	GO:0003824|GO:0005975|GO:0016491|GO:0016616|GO:0055114|	PF00056 (lactate/malate dehydrogenase, NAD binding domain);PF02866 (lactate/malate dehydrogenase, alpha/beta C-terminal domain);	SSF51735|SSF56327|
	Unigene016935	AT3G04790	F7O18.28	Ribose 5-phosphate isomerase, type A protein [Source:TAIR_LOCUS;Acc:AT3G04790]	10.5643	7.58872	6.68143	7.73152	9.07517	13.882																[000000000000000]	Unigene016935	1	1389	gi|225451299|ref|XP_002278297.1|_PREDICTED:_probable_ribose-5-phosphate_isomerase_[Vitis_vinifera]	87.39	2e-137	ko00030 Pentose phosphate pathway; ko00710 Carbon fixation in photosynthetic organisms; ko01100 Metabolic pathways; ko01110 Biosynthesis of secondary metabolites; ko01120 Microbial metabolism in diverse environments; ;	GO:0004751|GO:0009052|	PF06026 (Ribose 5-phosphate isomerase A (phosphoriboisomerase A));	SSF100950|SSF75445|
	Unigene017171	AT5G61410	RPE	D-ribulose-5-phosphate-3-epimerase [Source:TAIR_LOCUS;Acc:AT5G61410]	32.4203	41.2245	32.402	39.4812	21.4048	35.4787																[000000000000000]	Unigene017171	1	1371	gi|462405176|gb|EMJ10640.1|_hypothetical_protein_PRUPE_ppa009655mg_[Prunus_persica]	90.11	2e-171	ko00030 Pentose phosphate pathway; ko00040 Pentose and glucuronate interconversions; ko00710 Carbon fixation in photosynthetic organisms; ko01100 Metabolic pathways; ko01110 Biosynthesis of secondary metabolites; ko01120 Microbial metabolism in diverse environments; ;	GO:0003824|GO:0005975|GO:0008152|GO:0016857|	PF00834 (Ribulose-phosphate 3 epimerase family);	SSF51366|
	Unigene017301	AT2G36460		Aldolase superfamily protein [Source:TAIR_LOCUS;Acc:AT2G36460]	182.17	243.272	251.507	205.497	232.203	311.92																[000000000000000]	Unigene017301	1	1360	gi|78191410|gb|ABB29926.1|_fructose-bisphosphate_aldolase-like_[Solanum_tuberosum]	90.5	0	ko00010 Glycolysis / Gluconeogenesis; ko00030 Pentose phosphate pathway; ko00051 Fructose and mannose metabolism; ko00710 Carbon fixation in photosynthetic organisms; ko01100 Metabolic pathways; ko01110 Biosynthesis of secondary metabolites; ko01120 Microbial metabolism in diverse environments; ;	GO:0004332|GO:0006096|	PF00274 (Fructose-bisphosphate aldolase class-I);	SSF51569|
	Unigene017325	AT5G11670	ATNADP-ME2	NADP-malic enzyme 2 [Source:TAIR_LOCUS;Acc:AT5G11670]	200.184	496.592	501.482	509.054	314.966	260.251																[000000000000000]	Unigene017325	1	1359	gi|259661800|emb|CAZ48476.1|_NADP-dependent_malic_enzyme_[Lepturus_repens]	90.64	2e-120	ko00620 Pyruvate metabolism; ko00710 Carbon fixation in photosynthetic organisms; ko01100 Metabolic pathways; ko01120 Microbial metabolism in diverse environments; ;	GO:0016616|GO:0051287|GO:0055114|	PF00390 (Malic enzyme, N-terminal domain);PF03949 (Malic enzyme, NAD binding domain);	SSF51735|SSF53223|
	Unigene017527	AT5G61410	RPE	D-ribulose-5-phosphate-3-epimerase [Source:TAIR_LOCUS;Acc:AT5G61410]	30.3302	42.4341	36.8578	47.006	24.4254	33.0207																[000000000000000]	Unigene017527	1	1345	gi|462405176|gb|EMJ10640.1|_hypothetical_protein_PRUPE_ppa009655mg_[Prunus_persica]	90.11	1e-171	ko00030 Pentose phosphate pathway; ko00040 Pentose and glucuronate interconversions; ko00710 Carbon fixation in photosynthetic organisms; ko01100 Metabolic pathways; ko01110 Biosynthesis of secondary metabolites; ko01120 Microbial metabolism in diverse environments; ;
	Unigene017661	AT1G60950	FED A	2Fe-2S ferredoxin-like superfamily protein [Source:TAIR_LOCUS;Acc:AT1G60950]	234.261	251.963	74.0797	112.644	153.304	499.506																[000000000000000]	Unigene017661	1	1338	gi|225448219|ref|XP_002269617.1|_PREDICTED:_ferredoxin-1,_chloroplastic-like_[Vitis_vinifera]	77.3	4e-62	ko00195 Photosynthesis; ;	GO:0009055|GO:0051536|	PF00111 (2Fe-2S iron-sulfur cluster binding domain);	SSF54292|
	Unigene017748	AT1G24620	CML25	EF hand calcium-binding protein family [Source:TAIR_LOCUS;Acc:AT1G24620]	8.18181	11.374	5.81098	2.04505	4.46847	15.2881																[000000000000000]	Unigene017748	1	1332	gi|462420579|gb|EMJ24842.1|_hypothetical_protein_PRUPE_ppa012710mg_[Prunus_persica]	73.89	3e-71	ko04020 Calcium signaling pathway; ko04070 Phosphatidylinositol signaling system; ko04114 Oocyte meiosis; ko04270 Vascular smooth muscle contraction; ko04626 Plant-pathogen interaction; ko04720 Long-term potentiation; ko04722 Neurotrophin signaling pathway; ko04740 Olfactory transduction; ko04744 Phototransduction; ko04745 Phototransduction - fly; ko04910 Insulin signaling pathway; ko04912 GnRH s…		PF13499 (EF-hand domain pair);	SSF47473|												calcium ion binding
	Unigene017871	AT3G04790	F7O18.28	Ribose 5-phosphate isomerase, type A protein [Source:TAIR_LOCUS;Acc:AT3G04790]	9.80906	7.92936	6.002	5.6226	7.2328	13.2372																[000000000000000]	Unigene017871	1	1326	gi|225451299|ref|XP_002278297.1|_PREDICTED:_probable_ribose-5-phosphate_isomerase_[Vitis_vinifera]	88.75	9e-97	ko00030 Pentose phosphate pathway; ko00710 Carbon fixation in photosynthetic organisms; ko01100 Metabolic pathways; ko01110 Biosynthesis of secondary metabolites; ko01120 Microbial metabolism in diverse environments; ;	GO:0004751|GO:0009052|	PF06026 (Ribose 5-phosphate isomerase A (phosphoriboisomerase A));	SSF100950|SSF75445|
	Unigene018088	AT3G53750	ACT3	actin 3 [Source:TAIR_LOCUS;Acc:AT3G53750]	0	0	0	0	0	3.95586																[000000000000000]	Unigene018088	1	1312	gi|326529211|dbj|BAK00999.1|_predicted_protein_[Hordeum_vulgare_subsp._vulgare]	90.93	0	ko04145 Phagosome; ko04510 Focal adhesion; ko04520 Adherens junction; ko04530 Tight junction; ko04670 Leukocyte transendothelial migration; ko04745 Phototransduction - fly; ko04810 Regulation of actin cytoskeleton; ko05100 Bacterial invasion of epithelial cells; ko05110 Vibrio cholerae infection; ko05130 Pathogenic Escherichia coli infection; ko05131 Shigellosis; ko05164 Influenza A; ko05410 Hype…		PF00022 (Actin);	SSF53067|
	Unigene018356	AT1G24620	CML25	EF hand calcium-binding protein family [Source:TAIR_LOCUS;Acc:AT1G24620]	6.26584	8.69998	5.29107	1.37449	3.61978	9.04423																[000000000000000]	Unigene018356	1	1293	gi|462420579|gb|EMJ24842.1|_hypothetical_protein_PRUPE_ppa012710mg_[Prunus_persica]	73.89	2e-71	ko04020 Calcium signaling pathway; ko04070 Phosphatidylinositol signaling system; ko04114 Oocyte meiosis; ko04270 Vascular smooth muscle contraction; ko04626 Plant-pathogen interaction; ko04720 Long-term potentiation; ko04722 Neurotrophin signaling pathway; ko04740 Olfactory transduction; ko04744 Phototransduction; ko04745 Phototransduction - fly; ko04910 Insulin signaling pathway; ko04912 GnRH s…		PF13499 (EF-hand domain pair);	SSF47473|												calcium ion binding
	Unigene018400	AT3G55330	PPL1	PsbP-like protein 1 [Source:TAIR_LOCUS;Acc:AT3G55330]	2.88081	1.37727	0.500477	1.27704	1.27905	2.11573																[000000000000000]	Unigene018400	1	1290	gi|225449633|ref|XP_002284256.1|_PREDICTED:_putative_oxygen_evolving_enhancer_protein_[Vitis_vinifera]	81.08	4e-95	ko00195 Photosynthesis; ko01100 Metabolic pathways; ;	GO:0005509|GO:0009523|GO:0009654|GO:0015979|GO:0019898|	PF01789 (PsbP);	SSF55724|
	Unigene018547	AT3G12110	ACT11	actin-11 [Source:TAIR_LOCUS;Acc:AT3G12110]	3.21097	0.675522	2.55258	1.62397	2.15259	7.91937																[000000000000000]	Unigene018547	1	1280	gi|462399893|gb|EMJ05561.1|_hypothetical_protein_PRUPE_ppa007228mg_[Prunus_persica]	100	0	ko04145 Phagosome; ko04510 Focal adhesion; ko04520 Adherens junction; ko04530 Tight junction; ko04670 Leukocyte transendothelial migration; ko04745 Phototransduction - fly; ko04810 Regulation of actin cytoskeleton; ko05100 Bacterial invasion of epithelial cells; ko05110 Vibrio cholerae infection; ko05130 Pathogenic Escherichia coli infection; ko05131 Shigellosis; ko05164 Influenza A; ko05410 Hype…		PF00022 (Actin);	SSF53067|
	Unigene019133	AT5G08570		Pyruvate kinase family protein [Source:TAIR_LOCUS;Acc:AT5G08570]	201.784	125.38	118.325	130.765	124.816	198.345																[000000000000000]	Unigene019133	1	1246	gi|297742713|emb|CBI35347.3|_unnamed_protein_product_[Vitis_vinifera]	93.22	0	ko00010 Glycolysis / Gluconeogenesis; ko00230 Purine metabolism; ko00620 Pyruvate metabolism; ko00710 Carbon fixation in photosynthetic organisms; ko01100 Metabolic pathways; ko01110 Biosynthesis of secondary metabolites; ko01120 Microbial metabolism in diverse environments; ko04930 Type II diabetes mellitus; ;	GO:0000287|GO:0003824|GO:0004743|GO:0006096|GO:0030955|	PF00224 (Pyruvate kinase, barrel domain);	SSF50800|SSF51621|									starch biosynthetic process
	Unigene019156	AT5G09810	ACT7	actin 7 [Source:TAIR_LOCUS;Acc:AT5G09810]	858.253	881.853	947.902	744.497	800.351	1008.79																[000000000000000]	Unigene019156	1	1245	gi|475393034|dbj|BAN13564.1|_actin,_partial_[Chrysanthemum_seticuspe_f._boreale]	99.17	4e-174	ko04145 Phagosome; ko04510 Focal adhesion; ko04520 Adherens junction; ko04530 Tight junction; ko04670 Leukocyte transendothelial migration; ko04745 Phototransduction - fly; ko04810 Regulation of actin cytoskeleton; ko05100 Bacterial invasion of epithelial cells; ko05110 Vibrio cholerae infection; ko05130 Pathogenic Escherichia coli infection; ko05131 Shigellosis; ko05164 Influenza A; ko05410 Hype…		PF00022 (Actin);	SSF53067|			response to auxin stimulus
	Unigene019920	AT3G55330	PPL1	PsbP-like protein 1 [Source:TAIR_LOCUS;Acc:AT3G55330]	4.44918	1.74408	1.09851	1.53932	1.75067	3.74954																[000000000000000]	Unigene019920	1	1201	gi|225449633|ref|XP_002284256.1|_PREDICTED:_putative_oxygen_evolving_enhancer_protein_[Vitis_vinifera]	82.42	6e-100	ko00195 Photosynthesis; ko01100 Metabolic pathways; ;	GO:0005509|GO:0009523|GO:0009654|GO:0015979|GO:0019898|	PF01789 (PsbP);	SSF55724|
	Unigene020131	AT1G72330	ALAAT2	alanine aminotransferase 2 [Source:TAIR_LOCUS;Acc:AT1G72330]	138.982	155.978	177.384	168.641	150.123	188.756																[000000000000000]	Unigene020131	1	1189	gi|462413398|gb|EMJ18447.1|_hypothetical_protein_PRUPE_ppa003850mg_[Prunus_persica]	86.36	2e-104	ko00250 Alanine, aspartate and glutamate metabolism; ko00710 Carbon fixation in photosynthetic organisms; ko01100 Metabolic pathways; ko01120 Microbial metabolism in diverse environments; ;	GO:0009058|GO:0030170|	PF00155 (Aminotransferase class I and II);	SSF53383|
	Unigene020281	AT3G55330	PPL1	PsbP-like protein 1 [Source:TAIR_LOCUS;Acc:AT3G55330]	2.70138	1.91441	1.00954	1.41669	1.7167	5.20231																[000000000000000]	Unigene020281	1	1180	gi|225449633|ref|XP_002284256.1|_PREDICTED:_putative_oxygen_evolving_enhancer_protein_[Vitis_vinifera]	81.08	9e-12	ko00195 Photosynthesis; ko01100 Metabolic pathways; ;	GO:0005509|GO:0009523|GO:0009654|GO:0015979|GO:0019898|	PF01789 (PsbP);	SSF55724|
	Unigene020360	AT1G53240	mMDH1	Lactate/malate dehydrogenase family protein [Source:TAIR_LOCUS;Acc:AT1G53240]	0	0	0.0506472	2.53571	0.0720581	1.1828																[000000000000000]	Unigene020360	1	1177	gi|384251644|gb|EIE25121.1|_malate_dehydrogenase_[Coccomyxa_subellipsoidea_C-169]	57.58	3e-111	ko00020 Citrate cycle (TCA cycle); ko00620 Pyruvate metabolism; ko00630 Glyoxylate and dicarboxylate metabolism; ko00710 Carbon fixation in photosynthetic organisms; ko01100 Metabolic pathways; ko01110 Biosynthesis of secondary metabolites; ko01120 Microbial metabolism in diverse environments; ;	GO:0003824|GO:0005975|GO:0016491|GO:0016616|GO:0055114|	PF00056 (lactate/malate dehydrogenase, NAD binding domain);PF02866 (lactate/malate dehydrogenase, alpha/beta C-terminal domain);	SSF51735|SSF56327|
	Unigene020790	AT3G55440	ATCTIMC	triosephosphate isomerase [Source:TAIR_LOCUS;Acc:AT3G55440]	80.7054	187.865	183.574	101.643	121.117	153.408																[000000000000000]	Unigene020790	1	1154	gi|462401402|gb|EMJ06959.1|_hypothetical_protein_PRUPE_ppa010312mg_[Prunus_persica]	92.89	4e-170	ko00010 Glycolysis / Gluconeogenesis; ko00051 Fructose and mannose metabolism; ko00562 Inositol phosphate metabolism; ko00710 Carbon fixation in photosynthetic organisms; ko01100 Metabolic pathways; ko01110 Biosynthesis of secondary metabolites; ko01120 Microbial metabolism in diverse environments; ;	GO:0004807|GO:0008152|	PF00121 (Triosephosphate isomerase);	SSF51351|
	Unigene020947	AT3G14940	ATPPC3	phosphoenolpyruvate carboxylase 3 [Source:TAIR_LOCUS;Acc:AT3G14940]	94.8941	163.848	125.944	139.468	99.822	85.0633																[000000000000000]	Unigene020947	1	1147	gi|462411136|gb|EMJ16185.1|_hypothetical_protein_PRUPE_ppa002020mg_[Prunus_persica]	91.44	2e-144	ko00620 Pyruvate metabolism; ko00680 Methane metabolism; ko00710 Carbon fixation in photosynthetic organisms; ko00720 Carbon fixation pathways in prokaryotes; ko01100 Metabolic pathways; ko01120 Microbial metabolism in diverse environments; ;	GO:0003824|GO:0006099|GO:0008964|GO:0015977|	PF00311 (Phosphoenolpyruvate carboxylase);	SSF51621|
	Unigene021631	AT2G45290	TKL-2	Transketolase [Source:TAIR_LOCUS;Acc:AT2G45290]	5.14274	0.95898	1.52588	2.90885	2.44915	8.13226																[000000000000000]	Unigene021631	1	1110	gi|255541252|ref|XP_002511690.1|_transketolase,_putative_[Ricinus_communis]	91.37	2e-179	ko00030 Pentose phosphate pathway; ko00710 Carbon fixation in photosynthetic organisms; ; ko01100 Metabolic pathways; ko01110 Biosynthesis of secondary metabolites; ko01120 Microbial metabolism in diverse environments; ;	GO:0003824|GO:0008152|	PF02779 (Transketolase, pyrimidine binding domain);PF02780 (Transketolase, C-terminal domain);	SSF52518|SSF52922|
	Unigene021841	AT4G05390	RFNR1	root FNR 1 [Source:TAIR_LOCUS;Acc:AT4G05390]	16.7939	12.7969	13.5348	13.8144	10.5234	39.1159																[000000000000000]	Unigene021841	1	1100	gi|357448501|ref|XP_003594526.1|_Ferredoxin-NADP_reductase_[Medicago_truncatula]	92.88	0	ko00195 Photosynthesis; ko01100 Metabolic pathways; ;	GO:0016491|GO:0055114|	PF00175 (Oxidoreductase NAD-binding domain);PF00970 (Oxidoreductase FAD-binding domain);	SSF52343|SSF63380|
	Unigene022009	AT3G55330	PPL1	PsbP-like protein 1 [Source:TAIR_LOCUS;Acc:AT3G55330]	4.61302	2.82292	1.73879	2.04431	2.87181	5.7981																[000000000000000]	Unigene022009	1	1091	gi|225449633|ref|XP_002284256.1|_PREDICTED:_putative_oxygen_evolving_enhancer_protein_[Vitis_vinifera]	77.18	3e-131	ko00195 Photosynthesis; ko01100 Metabolic pathways; ;	GO:0005509|GO:0009523|GO:0009654|GO:0015979|GO:0019898|	PF01789 (PsbP);	SSF55724|
	Unigene022034	AT2G19900	ATNADP-ME1	NADP-malic enzyme 1 [Source:TAIR_LOCUS;Acc:AT2G19900]	146.804	384.32	408.039	393.708	235.914	188.095																[000000000000000]	Unigene022034	1	1090	gi|1561774|gb|AAB08874.1|_malate_dehydrogenase_[Vitis_vinifera]	91.19	1e-95	ko00620 Pyruvate metabolism; ko00710 Carbon fixation in photosynthetic organisms; ko01100 Metabolic pathways; ko01120 Microbial metabolism in diverse environments; ;	GO:0016616|GO:0051287|GO:0055114|	PF03949 (Malic enzyme, NAD binding domain);	SSF51735|
	Unigene022254	AT5G09810	ACT7	actin 7 [Source:TAIR_LOCUS;Acc:AT5G09810]	321.139	239.973	276.601	361.163	372.734	396.254																[000000000000000]	Unigene022254	1	1079	gi|340784746|gb|AEK70332.1|_actin_[Paeonia_lactiflora]	99.62	0	ko04145 Phagosome; ko04510 Focal adhesion; ko04520 Adherens junction; ko04530 Tight junction; ko04670 Leukocyte transendothelial migration; ko04745 Phototransduction - fly; ko04810 Regulation of actin cytoskeleton; ko05100 Bacterial invasion of epithelial cells; ko05110 Vibrio cholerae infection; ko05130 Pathogenic Escherichia coli infection; ko05131 Shigellosis; ko05164 Influenza A; ko05410 Hype…		PF00022 (Actin);	SSF53067|			response to auxin stimulus
	Unigene022378	AT5G65690	PCK2	phosphoenolpyruvate carboxykinase 2 [Source:TAIR_LOCUS;Acc:AT5G65690]	47.1167	8.64222	3.98322	14.7853	10.9543	30.1994																[000000000000000]	Unigene022378	1	1074	gi|13785471|dbj|BAB43909.1|_phosphoenolpyruvate_carboxykinase_[Flaveria_pringlei]	89.73	1e-141	ko00010 Glycolysis / Gluconeogenesis; ko00020 Citrate cycle (TCA cycle); ko00620 Pyruvate metabolism; ko00710 Carbon fixation in photosynthetic organisms; ko01100 Metabolic pathways; ko01110 Biosynthesis of secondary metabolites; ko01120 Microbial metabolism in diverse environments; ;	GO:0004612|GO:0005524|GO:0006094|	PF01293 (Phosphoenolpyruvate carboxykinase);	SSF53795|
	Unigene022421	AT1G79750	ATNADP-ME4	NADP-malic enzyme 4 [Source:TAIR_LOCUS;Acc:AT1G79750]	124.728	92.0747	98.4041	146.957	129.918	198.69																[000000000000000]	Unigene022421	1	1072	gi|460379793|ref|XP_004235645.1|_PREDICTED:_NADP-dependent_malic_enzyme,_chloroplastic-like_[Solanum_lycopersicum]	78.6	4e-149	ko00620 Pyruvate metabolism; ko00710 Carbon fixation in photosynthetic organisms; ko01100 Metabolic pathways; ko01120 Microbial metabolism in diverse environments; ;	GO:0016616|GO:0055114|	PF00390 (Malic enzyme, N-terminal domain);	SSF53223|
	Unigene022720	AT3G52990	F8J2_160	Pyruvate kinase family protein [Source:TAIR_LOCUS;Acc:AT3G52990]	2.60792	4.68976	5.03696	5.86284	3.68326	3.45555																[000000000000000]	Unigene022720	1	1057	gi|449451092|ref|XP_004143296.1|_PREDICTED:_pyruvate_kinase,_cytosolic_isozyme-like_[Cucumis_sativus]	93.83	5e-44	ko00010 Glycolysis / Gluconeogenesis; ko00230 Purine metabolism; ko00620 Pyruvate metabolism; ko00710 Carbon fixation in photosynthetic organisms; ko01100 Metabolic pathways; ko01110 Biosynthesis of secondary metabolites; ko01120 Microbial metabolism in diverse environments; ko04930 Type II diabetes mellitus; ;	GO:0000287|GO:0003824|GO:0004743|GO:0006096|GO:0030955|	PF00224 (Pyruvate kinase, barrel domain);	SSF51621|
	Unigene022854	AT1G29920	CAB2	chlorophyll A/B-binding protein 2 [Source:TAIR_LOCUS;Acc:AT1G29920]	0.341029	0	0	0.114488	0.87809	1.93379																[000000000000000]	Unigene022854	1	1051	gi|462411966|gb|EMJ17015.1|_hypothetical_protein_PRUPE_ppa010034mg_[Prunus_persica]	89.67	3e-156	ko00196 Photosynthesis - antenna proteins; ko01100 Metabolic pathways; ;		PF00504 (Chlorophyll A-B binding protein);	SSF103511|
	Unigene022942	AT1G29930	CAB1	chlorophyll A/B binding protein 1 [Source:TAIR_LOCUS;Acc:AT1G29930]	102.477	150.279	70.9225	131.005	89.2849	156.758																[000000000000000]	Unigene022942	1	1047	gi|470116188|ref|XP_004294267.1|_PREDICTED:_chlorophyll_a-b_binding_protein_40,_chloroplastic-like_[Fragaria_vesca_subsp._vesca]	93.51	2e-93	ko00196 Photosynthesis - antenna proteins; ko01100 Metabolic pathways; ;		PF00504 (Chlorophyll A-B binding protein);	SSF103511|
	Unigene022956	AT5G43330		Lactate/malate dehydrogenase family protein [Source:TAIR_LOCUS;Acc:AT5G43330]	386.455	457.682	532.799	415.155	363.036	444.381																[000000000000000]	Unigene022956	1	1047	gi|224102193|ref|XP_002312583.1|_predicted_protein_[Populus_trichocarpa]	93.42	0	ko00020 Citrate cycle (TCA cycle); ko00620 Pyruvate metabolism; ko00630 Glyoxylate and dicarboxylate metabolism; ko00710 Carbon fixation in photosynthetic organisms; ko01100 Metabolic pathways; ko01110 Biosynthesis of secondary metabolites; ko01120 Microbial metabolism in diverse environments; ko04964 Proximal tubule bicarbonate reclamation; ;	GO:0003824|GO:0005975|GO:0016491|GO:0016616|GO:0055114|	PF00056 (lactate/malate dehydrogenase, NAD binding domain);PF02866 (lactate/malate dehydrogenase, alpha/beta C-terminal domain);	SSF51735|SSF56327|
	Unigene023376	AT3G04790	F7O18.28	Ribose 5-phosphate isomerase, type A protein [Source:TAIR_LOCUS;Acc:AT3G04790]	15.3266	14.1216	8.02526	11.9988	10.5283	22.89																[000000000000000]	Unigene023376	1	1027	gi|225451299|ref|XP_002278297.1|_PREDICTED:_probable_ribose-5-phosphate_isomerase_[Vitis_vinifera]	87.39	3e-139	ko00030 Pentose phosphate pathway; ko00710 Carbon fixation in photosynthetic organisms; ko01100 Metabolic pathways; ko01110 Biosynthesis of secondary metabolites; ko01120 Microbial metabolism in diverse environments; ;	GO:0004751|GO:0009052|	PF06026 (Ribose 5-phosphate isomerase A (phosphoriboisomerase A));	SSF100950|SSF75445|
	Unigene023595	AT3G01850	F28J7.18	Aldolase-type TIM barrel family protein [Source:TAIR_LOCUS;Acc:AT3G01850]	57.2455	70.4345	84.6497	70.345	45.9528	83.4844																[000000000000000]	Unigene023595	1	1018	gi|225452134|ref|XP_002263010.1|_PREDICTED:_ribulose-phosphate_3-epimerase,_cytoplasmic_isoform-like_[Vitis_vinifera]	90.09	2e-146	ko00030 Pentose phosphate pathway; ko00040 Pentose and glucuronate interconversions; ko00710 Carbon fixation in photosynthetic organisms; ko01100 Metabolic pathways; ko01110 Biosynthesis of secondary metabolites; ko01120 Microbial metabolism in diverse environments; ;	GO:0003824|GO:0005975|GO:0008152|GO:0016857|	PF00834 (Ribulose-phosphate 3 epimerase family);	SSF51366|
	Unigene023657	AT1G79750	ATNADP-ME4	NADP-malic enzyme 4 [Source:TAIR_LOCUS;Acc:AT1G79750]	86.5803	55.8234	58.2016	82.9272	78.5362	120.475																[000000000000000]	Unigene023657	1	1014	gi|2911148|dbj|BAA24950.1|_NADP-malic_enzyme_[Aloe_arborescens]	78.95	6e-09	ko00620 Pyruvate metabolism; ko00710 Carbon fixation in photosynthetic organisms; ko01100 Metabolic pathways; ko01120 Microbial metabolism in diverse environments; ;	GO:0016616|GO:0051287|GO:0055114|	PF00390 (Malic enzyme, N-terminal domain);PF03949 (Malic enzyme, NAD binding domain);	SSF51735|SSF53223|
	Unigene023842	AT4G37870	PCK1	phosphoenolpyruvate carboxykinase 1 [Source:TAIR_LOCUS;Acc:AT4G37870]	62.2812	49.8723	74.9071	113.515	32.891	64.3544																[000000000000000]	Unigene023842	1	1006	gi|296083583|emb|CBI23572.3|_unnamed_protein_product_[Vitis_vinifera]	76.92	2e-63	ko00010 Glycolysis / Gluconeogenesis; ko00020 Citrate cycle (TCA cycle); ko00620 Pyruvate metabolism; ko00710 Carbon fixation in photosynthetic organisms; ko01100 Metabolic pathways; ko01110 Biosynthesis of secondary metabolites; ko01120 Microbial metabolism in diverse environments; ;
	Unigene024219	AT2G36460		Aldolase superfamily protein [Source:TAIR_LOCUS;Acc:AT2G36460]	224.31	155.551	190.039	191.636	138.97	199.828																[000000000000000]	Unigene024219	1	990	gi|78099751|sp|P17784.2|ALF_ORYSJ_RecName:_Full=Fructose-bisphosphate_aldolase_cytoplasmic_isozyme;_AltName:_Full=Gravity-specific_protein_GSC_233	88.28	4e-60	ko00010 Glycolysis / Gluconeogenesis; ko00030 Pentose phosphate pathway; ko00051 Fructose and mannose metabolism; ko00710 Carbon fixation in photosynthetic organisms; ko01100 Metabolic pathways; ko01110 Biosynthesis of secondary metabolites; ko01120 Microbial metabolism in diverse environments; ;	GO:0004332|GO:0006096|	PF00274 (Fructose-bisphosphate aldolase class-I);	SSF51569|
	Unigene024424	AT2G45290	TKL-2	Transketolase [Source:TAIR_LOCUS;Acc:AT2G45290]	3.53963	1.76256	3.23766	3.53345	3.26501	5.63834																[000000000000000]	Unigene024424	1	982	gi|255541252|ref|XP_002511690.1|_transketolase,_putative_[Ricinus_communis]	77.69	2e-52	ko00030 Pentose phosphate pathway; ko00710 Carbon fixation in photosynthetic organisms; ; ko01100 Metabolic pathways; ko01110 Biosynthesis of secondary metabolites; ko01120 Microbial metabolism in diverse environments; ;		PF00456 (Transketolase, thiamine diphosphate binding domain);	SSF52518|
	Unigene024656	AT1G12310	CML13	Calcium-binding EF-hand family protein [Source:TAIR_LOCUS;Acc:AT1G12310]	123.432	119.081	115.084	91.1863	88.2486	153.431																[000000000000000]	Unigene024656	1	971	gi|357481917|ref|XP_003611244.1|_EF_hand_family_protein_[Medicago_truncatula]	81.63	4e-83	ko04020 Calcium signaling pathway; ko04070 Phosphatidylinositol signaling system; ko04114 Oocyte meiosis; ko04270 Vascular smooth muscle contraction; ko04626 Plant-pathogen interaction; ko04720 Long-term potentiation; ko04722 Neurotrophin signaling pathway; ko04740 Olfactory transduction; ko04744 Phototransduction; ko04745 Phototransduction - fly; ko04910 Insulin signaling pathway; ko04912 GnRH s…		PF13405 (EF-hand domain);PF13499 (EF-hand domain pair);	SSF47473|												calcium ion binding
	Unigene026031	AT3G52990	F8J2_160	Pyruvate kinase family protein [Source:TAIR_LOCUS;Acc:AT3G52990]	16.0216	21.3055	34.8239	24.9057	18.2486	19.9376																[000000000000000]	Unigene026031	1	912	gi|356572510|ref|XP_003554411.1|_PREDICTED:_pyruvate_kinase,_cytosolic_isozyme-like_[Glycine_max]	73.68	2e-147	ko00010 Glycolysis / Gluconeogenesis; ko00230 Purine metabolism; ko00620 Pyruvate metabolism; ko00710 Carbon fixation in photosynthetic organisms; ko01100 Metabolic pathways; ko01110 Biosynthesis of secondary metabolites; ko01120 Microbial metabolism in diverse environments; ko04930 Type II diabetes mellitus; ;	GO:0000287|GO:0003824|GO:0004743|GO:0006096|GO:0030955|	PF00224 (Pyruvate kinase, barrel domain);PF02887 (Pyruvate kinase, alpha/beta domain);	SSF51621|SSF52935|
	Unigene026143	AT3G43810	CAM7	calmodulin 7 [Source:TAIR_LOCUS;Acc:AT3G43810]	524.652	419.909	623.276	452.234	390.204	485.574																[000000000000000]	Unigene026143	1	907	gi|359479174|ref|XP_003632230.1|_PREDICTED:_calmodulin-related_protein_isoform_4_[Vitis_vinifera]	42.39	4e-12	ko04020 Calcium signaling pathway; ko04070 Phosphatidylinositol signaling system; ko04114 Oocyte meiosis; ko04270 Vascular smooth muscle contraction; ko04626 Plant-pathogen interaction; ko04720 Long-term potentiation; ko04722 Neurotrophin signaling pathway; ko04740 Olfactory transduction; ko04744 Phototransduction; ko04745 Phototransduction - fly; ko04910 Insulin signaling pathway; ko04912 GnRH s…		PF13499 (EF-hand domain pair);	SSF47473|												response to calcium ion|detection of calcium ion|calcium ion binding
	Unigene026376	AT1G72330	ALAAT2	alanine aminotransferase 2 [Source:TAIR_LOCUS;Acc:AT1G72330]	75.2029	101.432	97.3453	97.508	86.6454	113.486																[000000000000000]	Unigene026376	1	897	gi|297742929|emb|CBI35796.3|_unnamed_protein_product_[Vitis_vinifera]	89.15	2e-134	ko00250 Alanine, aspartate and glutamate metabolism; ko00710 Carbon fixation in photosynthetic organisms; ko01100 Metabolic pathways; ko01120 Microbial metabolism in diverse environments; ;	GO:0009058|GO:0030170|	PF00155 (Aminotransferase class I and II);	SSF53383|
	Unigene026591	AT3G59440	CML4	Calcium-binding EF-hand family protein [Source:TAIR_LOCUS;Acc:AT3G59440]	7.17443	1.99078	5.61666	10.0705	3.18473	11.6759																[000000000000000]	Unigene026591	1	888	gi|225445593|ref|XP_002285404.1|_PREDICTED:_calmodulin-like_protein_5-like_[Vitis_vinifera]	60.77	5e-62	ko04020 Calcium signaling pathway; ko04070 Phosphatidylinositol signaling system; ko04114 Oocyte meiosis; ko04270 Vascular smooth muscle contraction; ko04626 Plant-pathogen interaction; ko04720 Long-term potentiation; ko04722 Neurotrophin signaling pathway; ko04740 Olfactory transduction; ko04744 Phototransduction; ko04745 Phototransduction - fly; ko04910 Insulin signaling pathway; ko04912 GnRH s…		PF13499 (EF-hand domain pair);PF13833 (EF-hand domain pair);	SSF47473|												calcium ion binding
	Unigene026789	AT4G09570	CPK4	calcium-dependent protein kinase 4 [Source:TAIR_LOCUS;Acc:AT4G09570]	63.2204	34.5032	69.4837	44.7546	26.2277	43.8666																[000000000000000]	Unigene026789	1	880	gi|255553933|ref|XP_002518007.1|_calcium-dependent_protein_kinase,_putative_[Ricinus_communis]	91.94	1e-60	ko04020 Calcium signaling pathway; ko04070 Phosphatidylinositol signaling system; ko04114 Oocyte meiosis; ko04270 Vascular smooth muscle contraction; ko04626 Plant-pathogen interaction; ko04720 Long-term potentiation; ko04722 Neurotrophin signaling pathway; ko04740 Olfactory transduction; ko04744 Phototransduction; ko04745 Phototransduction - fly; ko04910 Insulin signaling pathway; ko04912 GnRH s…		PF00036 (EF hand);PF13499 (EF-hand domain pair);	SSF47473|								positive regulation of abscisic acid mediated signaling pathway|regulation of abscisic acid mediated signaling pathway		cellular protein metabolic process
	Unigene026825	AT1G56190		Phosphoglycerate kinase family protein [Source:TAIR_LOCUS;Acc:AT1G56190]	66.5907	44.8581	31.5029	33.5558	42.9505	128.164																[000000000000000]	Unigene026825	1	878	gi|449444282|ref|XP_004139904.1|_PREDICTED:_phosphoglycerate_kinase,_chloroplastic-like_[Cucumis_sativus]	92.96	2e-132	ko00010 Glycolysis / Gluconeogenesis; ko00710 Carbon fixation in photosynthetic organisms; ko01100 Metabolic pathways; ko01110 Biosynthesis of secondary metabolites; ko01120 Microbial metabolism in diverse environments; ;	GO:0004618|GO:0006096|	PF00162 (Phosphoglycerate kinase);	SSF53748|									starch biosynthetic process
	Unigene026843	AT4G37870	PCK1	phosphoenolpyruvate carboxykinase 1 [Source:TAIR_LOCUS;Acc:AT4G37870]	47.7229	13.2448	4.71261	12.947	18.0526	52.135																[000000000000000]	Unigene026843	1	877	gi|13785469|dbj|BAB43908.1|_phosphoenolpyruvate_carboxykinase_[Flaveria_trinervia]	94.87	1e-16	ko00010 Glycolysis / Gluconeogenesis; ko00020 Citrate cycle (TCA cycle); ko00620 Pyruvate metabolism; ko00710 Carbon fixation in photosynthetic organisms; ko01100 Metabolic pathways; ko01110 Biosynthesis of secondary metabolites; ko01120 Microbial metabolism in diverse environments; ;	GO:0004611|GO:0004612|GO:0005524|GO:0006094|GO:0017076|	PF01293 (Phosphoenolpyruvate carboxykinase);	SSF68923|
	Unigene027274	AT3G15020	mMDH2	Lactate/malate dehydrogenase family protein [Source:TAIR_LOCUS;Acc:AT3G15020]	0	0	0	1.27733	0.0604106	0.794186																[000000000000000]	Unigene027274	1	861	gi|168014627|ref|XP_001759853.1|_predicted_protein_[Physcomitrella_patens_subsp._patens]	56.08	3e-82	ko00020 Citrate cycle (TCA cycle); ko00620 Pyruvate metabolism; ko00630 Glyoxylate and dicarboxylate metabolism; ko00710 Carbon fixation in photosynthetic organisms; ko01100 Metabolic pathways; ko01110 Biosynthesis of secondary metabolites; ko01120 Microbial metabolism in diverse environments; ;	GO:0003824|GO:0005975|GO:0016491|GO:0016616|GO:0055114|	PF00056 (lactate/malate dehydrogenase, NAD binding domain);PF02866 (lactate/malate dehydrogenase, alpha/beta C-terminal domain);	SSF51735|SSF56327|
	Unigene027555	AT3G12110	ACT11	actin-11 [Source:TAIR_LOCUS;Acc:AT3G12110]	2.2032	0.248797	2.41403	1.06685	1.13928	3.48715																[000000000000000]	Unigene027555	1	851	gi|429326366|gb|AFZ78523.1|_actin_[Populus_tomentosa]	100	1e-130	ko04145 Phagosome; ko04510 Focal adhesion; ko04520 Adherens junction; ko04530 Tight junction; ko04670 Leukocyte transendothelial migration; ko04745 Phototransduction - fly; ko04810 Regulation of actin cytoskeleton; ko05100 Bacterial invasion of epithelial cells; ko05110 Vibrio cholerae infection; ko05130 Pathogenic Escherichia coli infection; ko05131 Shigellosis; ko05164 Influenza A; ko05410 Hype…		PF00022 (Actin);	SSF53067|
	Unigene027816	AT4G05390	RFNR1	root FNR 1 [Source:TAIR_LOCUS;Acc:AT4G05390]	8.5552	9.13063	7.24676	8.06983	5.0377	19.3242																[000000000000000]	Unigene027816	1	843	gi|255564389|ref|XP_002523191.1|_ferredoxin--NADP_reductase,_putative_[Ricinus_communis]	81.97	4e-92	ko00195 Photosynthesis; ko01100 Metabolic pathways; ;	GO:0016491|GO:0055114|		SSF63380|
	Unigene028211	AT4G14640	CAM8	calmodulin 8 [Source:TAIR_LOCUS;Acc:AT4G14640]	7.69513	0.360407	6.35975	9.10455	1.75607	6.8909																[000000000000000]	Unigene028211	1	828	gi|470121047|ref|XP_004296596.1|_PREDICTED:_calmodulin-like_protein_11-like_isoform_2_[Fragaria_vesca_subsp._vesca]	45.16	2e-08	ko04020 Calcium signaling pathway; ko04070 Phosphatidylinositol signaling system; ko04114 Oocyte meiosis; ko04270 Vascular smooth muscle contraction; ko04626 Plant-pathogen interaction; ko04720 Long-term potentiation; ko04722 Neurotrophin signaling pathway; ko04740 Olfactory transduction; ko04744 Phototransduction; ko04745 Phototransduction - fly; ko04910 Insulin signaling pathway; ko04912 GnRH s…		PF13499 (EF-hand domain pair);	SSF47473|												response to calcium ion|detection of calcium ion|calcium ion binding
	Unigene028962	AT4G38970	FBA2	fructose-bisphosphate aldolase 2 [Source:TAIR_LOCUS;Acc:AT4G38970]	0.974489	2.93196	1.1965	1.07175	0.972395	6.86423																[000000000000000]	Unigene028962	1	802	gi|297735045|emb|CBI17407.3|_unnamed_protein_product_[Vitis_vinifera]	89.78	1e-114	ko00010 Glycolysis / Gluconeogenesis; ko00030 Pentose phosphate pathway; ko00051 Fructose and mannose metabolism; ko00710 Carbon fixation in photosynthetic organisms; ko01100 Metabolic pathways; ko01110 Biosynthesis of secondary metabolites; ko01120 Microbial metabolism in diverse environments; ;	GO:0004332|GO:0006096|	PF00274 (Fructose-bisphosphate aldolase class-I);	SSF51569|								response to abscisic acid stimulus	starch biosynthetic process
	Unigene029096	AT2G22780	PMDH1	peroxisomal NAD-malate dehydrogenase 1 [Source:TAIR_LOCUS;Acc:AT2G22780]	0.038535	6.79996	4.23912	1.26833	5.35175	4.91255																[000000000000000]	Unigene029096	1	797	gi|82659449|gb|ABB88841.1|_malate_dehydrogenase_[Stevia_rebaudiana]	70	1e-25	ko00020 Citrate cycle (TCA cycle); ko00620 Pyruvate metabolism; ko00630 Glyoxylate and dicarboxylate metabolism; ko00710 Carbon fixation in photosynthetic organisms; ko01100 Metabolic pathways; ko01110 Biosynthesis of secondary metabolites; ko01120 Microbial metabolism in diverse environments; ;	GO:0016491|GO:0055114|	PF00056 (lactate/malate dehydrogenase, NAD binding domain);	SSF51735|
	Unigene029992	AT1G79750	ATNADP-ME4	NADP-malic enzyme 4 [Source:TAIR_LOCUS;Acc:AT1G79750]	16.8958	8.04729	11.3272	10.1638	8.97703	10.5619																[000000000000000]	Unigene029992	1	764	gi|225427282|ref|XP_002278917.1|_PREDICTED:_expansin-like_B1_[Vitis_vinifera]	81.08	3e-57	ko00620 Pyruvate metabolism; ko00710 Carbon fixation in photosynthetic organisms; ko01100 Metabolic pathways; ko01120 Microbial metabolism in diverse environments; ;	GO:0016616|GO:0055114|	PF00390 (Malic enzyme, N-terminal domain);PF03330 (Rare lipoprotein A (RlpA)-like double-psi beta-barrel);	SSF50685|SSF53223|
	Unigene030412	AT1G76650	CML38	calmodulin-like 38 [Source:TAIR_LOCUS;Acc:AT1G76650]	231.893	71.8809	265.264	68.5323	33.6989	78.2943																[000000000000000]	Unigene030412	1	750	gi|225457717|ref|XP_002277499.1|_PREDICTED:_calcium-binding_protein_CML37_[Vitis_vinifera]	73.04	3e-43	ko04020 Calcium signaling pathway; ko04070 Phosphatidylinositol signaling system; ko04114 Oocyte meiosis; ko04270 Vascular smooth muscle contraction; ko04626 Plant-pathogen interaction; ko04720 Long-term potentiation; ko04722 Neurotrophin signaling pathway; ko04740 Olfactory transduction; ko04744 Phototransduction; ko04745 Phototransduction - fly; ko04910 Insulin signaling pathway; ko04912 GnRH s…		PF13833 (EF-hand domain pair);	SSF47473|												calcium ion binding
	Unigene030512	AT3G43810	CAM7	calmodulin 7 [Source:TAIR_LOCUS;Acc:AT3G43810]	740.508	863.595	1004.02	778.924	654.43	930.173																[000000000000000]	Unigene030512	1	747	gi|460411709|ref|XP_004251248.1|_PREDICTED:_calmodulin-like_isoform_1_[Solanum_lycopersicum]	98.67	3e-100	ko04020 Calcium signaling pathway; ko04070 Phosphatidylinositol signaling system; ko04114 Oocyte meiosis; ko04270 Vascular smooth muscle contraction; ko04626 Plant-pathogen interaction; ko04720 Long-term potentiation; ko04722 Neurotrophin signaling pathway; ko04740 Olfactory transduction; ko04744 Phototransduction; ko04745 Phototransduction - fly; ko04910 Insulin signaling pathway; ko04912 GnRH s…		PF13499 (EF-hand domain pair);	SSF47473|												response to calcium ion|detection of calcium ion|calcium ion binding
	Unigene030695	AT3G12110	ACT11	actin-11 [Source:TAIR_LOCUS;Acc:AT3G12110]	0	0	0.23951	2.14723	0.982426	1.93544																[000000000000000]	Unigene030695	1	741	gi|288300146|gb|ADC45376.1|_actin_[Cleistogenes_songorica]	97.32	1e-97	ko04145 Phagosome; ko04510 Focal adhesion; ko04520 Adherens junction; ko04530 Tight junction; ko04670 Leukocyte transendothelial migration; ko04745 Phototransduction - fly; ko04810 Regulation of actin cytoskeleton; ko05100 Bacterial invasion of epithelial cells; ko05110 Vibrio cholerae infection; ko05130 Pathogenic Escherichia coli infection; ko05131 Shigellosis; ko05164 Influenza A; ko05410 Hype…		PF00022 (Actin);	SSF53067|
	Unigene031163	AT1G29930	CAB1	chlorophyll A/B binding protein 1 [Source:TAIR_LOCUS;Acc:AT1G29930]	221.754	352.572	204.608	283.915	210.1	381.213																[000000000000000]	Unigene031163	1	724	gi|2804572|dbj|BAA24493.1|_chlorophyll_a/b-binding_protein_[Fagus_crenata]	96.82	1e-105	ko00196 Photosynthesis - antenna proteins; ko01100 Metabolic pathways; ;		PF00504 (Chlorophyll A-B binding protein);	SSF103511|
	Unigene031571	AT1G43670		Inositol monophosphatase family protein [Source:TAIR_LOCUS;Acc:AT1G43670]	16.0238	21.1048	12.2702	12.7873	10.7473	27.9976																[000000000000000]	Unigene031571	1	710	gi|116784129|gb|ABK23224.1|_unknown_[Picea_sitchensis]	97.12	6e-91	ko00010 Glycolysis / Gluconeogenesis; ko00030 Pentose phosphate pathway; ko00051 Fructose and mannose metabolism; ko00680 Methane metabolism; ko00710 Carbon fixation in photosynthetic organisms; ko01100 Metabolic pathways; ko01110 Biosynthesis of secondary metabolites; ko01120 Microbial metabolism in diverse environments; ko04910 Insulin signaling pathway; ;	GO:0005975|GO:0042132|GO:0042578|	PF00316 (Fructose-1-6-bisphosphatase);	SSF56655|
	Unigene032239	AT3G18780	ACT2	actin 2 [Source:TAIR_LOCUS;Acc:AT3G18780]	0	0	0	1.34449	0.321791	1.27728																[000000000000000]	Unigene032239	1	687	gi|288300146|gb|ADC45376.1|_actin_[Cleistogenes_songorica]	100	4e-113	ko04145 Phagosome; ko04510 Focal adhesion; ko04520 Adherens junction; ko04530 Tight junction; ko04670 Leukocyte transendothelial migration; ko04745 Phototransduction - fly; ko04810 Regulation of actin cytoskeleton; ko05100 Bacterial invasion of epithelial cells; ko05110 Vibrio cholerae infection; ko05130 Pathogenic Escherichia coli infection; ko05131 Shigellosis; ko05164 Influenza A; ko05410 Hype…		PF00022 (Actin);	SSF53067|	Tip growth						response to cytokinin stimulus
	Unigene032494	AT5G43330		Lactate/malate dehydrogenase family protein [Source:TAIR_LOCUS;Acc:AT5G43330]	0.602766	1.69155	1.23247	0.162983	1.47169	6.83503																[000000000000000]	Unigene032494	1	680	gi|224063661|ref|XP_002301252.1|_predicted_protein_[Populus_trichocarpa]	88.31	3e-89	ko00020 Citrate cycle (TCA cycle); ko00620 Pyruvate metabolism; ko00630 Glyoxylate and dicarboxylate metabolism; ko00710 Carbon fixation in photosynthetic organisms; ko01100 Metabolic pathways; ko01110 Biosynthesis of secondary metabolites; ko01120 Microbial metabolism in diverse environments; ko04964 Proximal tubule bicarbonate reclamation; ;	GO:0003824|GO:0005975|GO:0016616|GO:0055114|	PF02866 (lactate/malate dehydrogenase, alpha/beta C-terminal domain);	SSF56327|
	Unigene033495	AT5G58330	AT5G58330	lactate/malate dehydrogenase family protein [Source:TAIR_LOCUS;Acc:AT5G58330]	49.785	54.9934	38.415	86.2434	29.9012	52.3375																[000000000000000]	Unigene033495	1	649	gi|462414479|gb|EMJ19216.1|_hypothetical_protein_PRUPE_ppa005860mg_[Prunus_persica]	89.91	1e-135	ko00620 Pyruvate metabolism; ko00710 Carbon fixation in photosynthetic organisms; ko01100 Metabolic pathways; ko01120 Microbial metabolism in diverse environments; ;	GO:0016491|GO:0055114|	PF00056 (lactate/malate dehydrogenase, NAD binding domain);	SSF51735|									starch biosynthetic process
	Unigene033813	AT3G43810	CAM7	calmodulin 7 [Source:TAIR_LOCUS;Acc:AT3G43810]	0	0	0	1.33013	0.608526	1.9131																[000000000000000]	Unigene033813	1	639	gi|226507438|ref|NP_001148310.1|_calmodulin_[Zea_mays]	84.4	2e-82	ko04020 Calcium signaling pathway; ko04070 Phosphatidylinositol signaling system; ko04114 Oocyte meiosis; ko04270 Vascular smooth muscle contraction; ko04626 Plant-pathogen interaction; ko04720 Long-term potentiation; ko04722 Neurotrophin signaling pathway; ko04740 Olfactory transduction; ko04744 Phototransduction; ko04745 Phototransduction - fly; ko04910 Insulin signaling pathway; ko04912 GnRH s…		PF13499 (EF-hand domain pair);	SSF47473|												response to calcium ion|detection of calcium ion|calcium ion binding
	Unigene034570	AT5G58330	AT5G58330	lactate/malate dehydrogenase family protein [Source:TAIR_LOCUS;Acc:AT5G58330]	87.2178	121.8	91.4207	155.971	62.3166	125.274																[000000000000000]	Unigene034570	1	616	gi|255583746|ref|XP_002532626.1|_malate_dehydrogenase,_putative_[Ricinus_communis]	92.54	2e-135	ko00620 Pyruvate metabolism; ko00710 Carbon fixation in photosynthetic organisms; ko01100 Metabolic pathways; ko01120 Microbial metabolism in diverse environments; ;	GO:0003824|GO:0005975|GO:0016616|GO:0055114|	PF02866 (lactate/malate dehydrogenase, alpha/beta C-terminal domain);	SSF56327|									starch biosynthetic process
	Unigene036919	AT3G43810	CAM7	calmodulin 7 [Source:TAIR_LOCUS;Acc:AT3G43810]	37.4534	31.9901	29.5831	27.0839	24.3583	40.7353																[000000000000000]	Unigene036919	1	548	gi|293335973|ref|NP_001167662.1|_calmodulin_[Zea_mays]	100	2e-43	ko04020 Calcium signaling pathway; ko04070 Phosphatidylinositol signaling system; ko04114 Oocyte meiosis; ko04270 Vascular smooth muscle contraction; ko04626 Plant-pathogen interaction; ko04720 Long-term potentiation; ko04722 Neurotrophin signaling pathway; ko04740 Olfactory transduction; ko04744 Phototransduction; ko04745 Phototransduction - fly; ko04910 Insulin signaling pathway; ko04912 GnRH s…		PF13499 (EF-hand domain pair);	SSF47473|												response to calcium ion|detection of calcium ion|calcium ion binding
	Unigene037272	AT5G58330	AT5G58330	lactate/malate dehydrogenase family protein [Source:TAIR_LOCUS;Acc:AT5G58330]	19.4099	48.6342	23.6509	36.4503	29.9869	46.6125																[000000000000000]	Unigene037272	1	538	gi|255583746|ref|XP_002532626.1|_malate_dehydrogenase,_putative_[Ricinus_communis]	94.94	3e-120	ko00620 Pyruvate metabolism; ko00710 Carbon fixation in photosynthetic organisms; ko01100 Metabolic pathways; ko01120 Microbial metabolism in diverse environments; ;	GO:0003824|GO:0005975|GO:0016491|GO:0016616|GO:0055114|	PF00056 (lactate/malate dehydrogenase, NAD binding domain);PF02866 (lactate/malate dehydrogenase, alpha/beta C-terminal domain);	SSF51735|SSF56327|									starch biosynthetic process
	Unigene039270	AT2G36460		Aldolase superfamily protein [Source:TAIR_LOCUS;Acc:AT2G36460]	161.465	160.602	189.091	170.118	149.65	208.633																[000000000000000]	Unigene039270	1	485	gi|362799991|dbj|BAL41455.1|_fructose-bisphosphate_aldolase_1,_partial_[Linum_grandiflorum]	93.59	5e-104	ko00010 Glycolysis / Gluconeogenesis; ko00030 Pentose phosphate pathway; ko00051 Fructose and mannose metabolism; ko00710 Carbon fixation in photosynthetic organisms; ko01100 Metabolic pathways; ko01110 Biosynthesis of secondary metabolites; ko01120 Microbial metabolism in diverse environments; ;	GO:0004332|GO:0006096|	PF00274 (Fructose-bisphosphate aldolase class-I);	SSF51569|
	Unigene039623	AT1G04410	AT1G04410	Lactate/malate dehydrogenase family protein [Source:TAIR_LOCUS;Acc:AT1G04410]	170.005	173.787	159.523	183.818	113.145	171.666																[000000000000000]	Unigene039623	1	477	gi|224102193|ref|XP_002312583.1|_predicted_protein_[Populus_trichocarpa]	97.06	7e-88	ko00020 Citrate cycle (TCA cycle); ko00620 Pyruvate metabolism; ko00630 Glyoxylate and dicarboxylate metabolism; ko00710 Carbon fixation in photosynthetic organisms; ko01100 Metabolic pathways; ko01110 Biosynthesis of secondary metabolites; ko01120 Microbial metabolism in diverse environments; ko04964 Proximal tubule bicarbonate reclamation; ;	GO:0016491|GO:0055114|	PF00056 (lactate/malate dehydrogenase, NAD binding domain);	SSF51735|
	Unigene040294	AT5G25880	ATNADP-ME3	NADP-malic enzyme 3 [Source:TAIR_LOCUS;Acc:AT5G25880]	138.707	561.778	450.634	496.356	363.025	269.225																[000000000000000]	Unigene040294	1	459	gi|27802526|gb|AAO21471.1|_NADP-malic_enzyme_[Aloe_vera]	89.66	1e-93	ko00620 Pyruvate metabolism; ko00710 Carbon fixation in photosynthetic organisms; ko01100 Metabolic pathways; ko01120 Microbial metabolism in diverse environments; ;	GO:0016616|GO:0055114|	PF00390 (Malic enzyme, N-terminal domain);	SSF53223|
	Unigene040949	AT1G79750	ATNADP-ME4	NADP-malic enzyme 4 [Source:TAIR_LOCUS;Acc:AT1G79750]	43.4572	23.1221	33.2123	40.5054	40.9578	68.749																[000000000000000]	Unigene040949	1	444	gi|225442481|ref|XP_002283814.1|_PREDICTED:_NADP-dependent_malic_enzyme_[Vitis_vinifera]	87.94	2e-81	ko00620 Pyruvate metabolism; ko00710 Carbon fixation in photosynthetic organisms; ko01100 Metabolic pathways; ko01120 Microbial metabolism in diverse environments; ;	GO:0016616|GO:0051287|GO:0055114|	PF03949 (Malic enzyme, NAD binding domain);	SSF51735|
	Unigene041528	AT5G65690	PCK2	phosphoenolpyruvate carboxykinase 2 [Source:TAIR_LOCUS;Acc:AT5G65690]	92.6226	79.7956	121.584	152.462	45.2111	94.7887																[000000000000000]	Unigene041528	1	431	gi|220938465|emb|CAR78913.1|_phosphoenolpyruvate_carboxykinase_[Aristida_rhiniochloa]	97.81	3e-79	ko00010 Glycolysis / Gluconeogenesis; ko00020 Citrate cycle (TCA cycle); ko00620 Pyruvate metabolism; ko00710 Carbon fixation in photosynthetic organisms; ko01100 Metabolic pathways; ko01110 Biosynthesis of secondary metabolites; ko01120 Microbial metabolism in diverse environments; ;	GO:0004612|GO:0005524|GO:0006094|	PF01293 (Phosphoenolpyruvate carboxykinase);	SSF53795|
	Unigene042691	AT1G72330	ALAAT2	alanine aminotransferase 2 [Source:TAIR_LOCUS;Acc:AT1G72330]	58.1347	72.6084	65.2828	71.206	73.9571	91.3329																[000000000000000]	Unigene042691	1	405	gi|297742929|emb|CBI35796.3|_unnamed_protein_product_[Vitis_vinifera]	87.22	7e-80	ko00250 Alanine, aspartate and glutamate metabolism; ko00710 Carbon fixation in photosynthetic organisms; ko01100 Metabolic pathways; ko01120 Microbial metabolism in diverse environments; ;	GO:0009058|GO:0030170|	PF00155 (Aminotransferase class I and II);	SSF53383|
	Unigene042794	AT3G53750	ACT3	actin 3 [Source:TAIR_LOCUS;Acc:AT3G53750]	0.917307	0.31362	0.616355	0	3.12057	11.2113																[000000000000000]	Unigene042794	1	403	gi|388506846|gb|AFK41489.1|_unknown_[Medicago_truncatula]	99.21	2e-89	ko04145 Phagosome; ko04510 Focal adhesion; ko04520 Adherens junction; ko04530 Tight junction; ko04670 Leukocyte transendothelial migration; ko04745 Phototransduction - fly; ko04810 Regulation of actin cytoskeleton; ko05100 Bacterial invasion of epithelial cells; ko05110 Vibrio cholerae infection; ko05130 Pathogenic Escherichia coli infection; ko05131 Shigellosis; ko05164 Influenza A; ko05410 Hype…		PF00022 (Actin);	SSF53067|
	Unigene043259	AT2G22780	PMDH1	peroxisomal NAD-malate dehydrogenase 1 [Source:TAIR_LOCUS;Acc:AT2G22780]	0.548434	3.67121	2.68636	1.19887	4.52413	6.54971																[000000000000000]	Unigene043259	1	394	gi|470106724|ref|XP_004289711.1|_PREDICTED:_malate_dehydrogenase,_glyoxysomal-like_[Fragaria_vesca_subsp._vesca]	69.44	7e-14	ko00020 Citrate cycle (TCA cycle); ko00620 Pyruvate metabolism; ko00630 Glyoxylate and dicarboxylate metabolism; ko00710 Carbon fixation in photosynthetic organisms; ko01100 Metabolic pathways; ko01110 Biosynthesis of secondary metabolites; ko01120 Microbial metabolism in diverse environments; ;	GO:0016491|GO:0055114|	PF00056 (lactate/malate dehydrogenase, NAD binding domain);	SSF51735|
	Unigene043848	AT1G29930	CAB1	chlorophyll A/B binding protein 1 [Source:TAIR_LOCUS;Acc:AT1G29930]	276.785	675.49	317.541	394.209	390.497	570.353																[000000000000000]	Unigene043848	1	382	gi|470136184|ref|XP_004303877.1|_PREDICTED:_chlorophyll_a-b_binding_protein,_chloroplastic-like_[Fragaria_vesca_subsp._vesca]	97.64	2e-84	ko00196 Photosynthesis - antenna proteins; ko01100 Metabolic pathways; ;		PF00504 (Chlorophyll A-B binding protein);	SSF103511|
	Unigene044093	AT5G09810	ACT7	actin 7 [Source:TAIR_LOCUS;Acc:AT5G09810]	264.715	390.629	287.607	249.154	298.126	388.984																[000000000000000]	Unigene044093	1	377	gi|294653504|gb|ADF28626.1|_actin_[Vicia_sativa]	100	7e-89	ko04145 Phagosome; ko04510 Focal adhesion; ko04520 Adherens junction; ko04530 Tight junction; ko04670 Leukocyte transendothelial migration; ko04745 Phototransduction - fly; ko04810 Regulation of actin cytoskeleton; ko05100 Bacterial invasion of epithelial cells; ko05110 Vibrio cholerae infection; ko05130 Pathogenic Escherichia coli infection; ko05131 Shigellosis; ko05164 Influenza A; ko05410 Hype…		PF00022 (Actin);	SSF53067|			response to auxin stimulus
	Unigene044604	AT5G58330	AT5G58330	lactate/malate dehydrogenase family protein [Source:TAIR_LOCUS;Acc:AT5G58330]	29.4603	23.0028	24.7846	42.9447	15.0223	34.8942																[000000000000000]	Unigene044604	1	366	gi|255639604|gb|ACU20096.1|_unknown_[Glycine_max]	94.21	8e-79	ko00620 Pyruvate metabolism; ko00710 Carbon fixation in photosynthetic organisms; ko01100 Metabolic pathways; ko01120 Microbial metabolism in diverse environments; ;	GO:0016491|GO:0055114|	PF00056 (lactate/malate dehydrogenase, NAD binding domain);	SSF51735|									starch biosynthetic process
	Unigene045115	AT1G42970	GAPB	glyceraldehyde-3-phosphate dehydrogenase B subunit [Source:TAIR_LOCUS;Acc:AT1G42970]	17.7395	17.329	2.53828	10.775	9.29999	53.4725																[000000000000000]	Unigene045115	1	356	gi|224086078|ref|XP_002307806.1|_predicted_protein_[Populus_trichocarpa]	93.81	3e-60	ko00710 Carbon fixation in photosynthetic organisms; ko01100 Metabolic pathways; ;	GO:0016620|GO:0055114|	PF02672 (CP12 domain);PF02800 (Glyceraldehyde 3-phosphate dehydrogenase, C-terminal domain);	SSF55347|
	Unigene045345	AT1G79750	ATNADP-ME4	NADP-malic enzyme 4 [Source:TAIR_LOCUS;Acc:AT1G79750]	81.1567	54.011	67.1661	82.6278	80.9483	133.921																[000000000000000]	Unigene045345	1	352	gi|225442481|ref|XP_002283814.1|_PREDICTED:_NADP-dependent_malic_enzyme_[Vitis_vinifera]	90.18	3e-64	ko00620 Pyruvate metabolism; ko00710 Carbon fixation in photosynthetic organisms; ko01100 Metabolic pathways; ko01120 Microbial metabolism in diverse environments; ;	GO:0016616|GO:0051287|GO:0055114|	PF00390 (Malic enzyme, N-terminal domain);PF03949 (Malic enzyme, NAD binding domain);	SSF51735|SSF53223|
	Unigene049001	AT3G56800	CAM3	calmodulin 3 [Source:TAIR_LOCUS;Acc:AT3G56800]	250.806	224.022	208.132	151.766	169.332	280.868																[000000000000000]	Unigene049001	1	280	gi|380293517|gb|AFD50403.1|_calmodulin,_partial_[Origanum_vulgare]	100	7e-56	ko04020 Calcium signaling pathway; ko04070 Phosphatidylinositol signaling system; ko04114 Oocyte meiosis; ko04270 Vascular smooth muscle contraction; ko04626 Plant-pathogen interaction; ko04720 Long-term potentiation; ko04722 Neurotrophin signaling pathway; ko04740 Olfactory transduction; ko04744 Phototransduction; ko04745 Phototransduction - fly; ko04910 Insulin signaling pathway; ko04912 GnRH s…		PF00036 (EF hand);PF13833 (EF-hand domain pair);	SSF47473|												calcium ion binding
	Unigene049952	AT4G05390	RFNR1	root FNR 1 [Source:TAIR_LOCUS;Acc:AT4G05390]	1.19034	5.12441	1.18583	0.663422	1.29654	5.99571																[000000000000000]	Unigene049952	1	258	gi|218163|dbj|BAA02248.1|_ferredoxin-NADP+_reductase_enzyme_[Oryza_sativa_Japonica_Group]	93.02	4e-53	ko00195 Photosynthesis; ko01100 Metabolic pathways; ;	GO:0016491|GO:0055114|	PF00970 (Oxidoreductase FAD-binding domain);	SSF63380|
	Unigene006163	AT4G08920	CRY1	cryptochrome 1 [Source:TAIR_LOCUS;Acc:AT4G08920]	18.4054	29.8244	25.6006	31.3919	27.1987	16.6929																[000000000000000]	Unigene006163	1	2408	gi|327342148|gb|AEA50861.1|_cry1-2_[Populus_tremula]	88.14	4e-24	ko04712 Circadian rhythm - plant; ;	GO:0003913|GO:0006281|	PF03441 (FAD binding domain of DNA photolyase);	SSF48173|												cytosolic calcium ion homeostasis|circadian regulation of calcium ion oscillation|cellular calcium ion homeostasis
	Unigene011250	AT4G08920	CRY1	cryptochrome 1 [Source:TAIR_LOCUS;Acc:AT4G08920]	49.6226	67.4835	64.7332	59.2964	55.2628	38.4353																[000000000000000]	Unigene011250	1	1827	gi|343403484|dbj|BAK61556.1|_cryptochrome1c,_partial_[Glycine_soja]	80.45	3e-59	ko04712 Circadian rhythm - plant; ;	GO:0003913|GO:0006281|	PF03441 (FAD binding domain of DNA photolyase);	SSF48173|												cytosolic calcium ion homeostasis|circadian regulation of calcium ion oscillation|cellular calcium ion homeostasis
	Unigene024004	AT4G08920	CRY1	cryptochrome 1 [Source:TAIR_LOCUS;Acc:AT4G08920]	35.8346	56.301	47.5177	65.4404	56.4399	32.7071																[000000000000000]	Unigene024004	1	999	gi|343403456|dbj|BAK61537.1|_cryptochrome1b_[Glycine_soja]	90.3	9e-159	ko04712 Circadian rhythm - plant; ;	GO:0003913|GO:0006281|	PF03441 (FAD binding domain of DNA photolyase);	SSF48173|												cytosolic calcium ion homeostasis|circadian regulation of calcium ion oscillation|cellular calcium ion homeostasis
	Unigene027889	AT1G04400	CRY2	cryptochrome 2 [Source:TAIR_LOCUS;Acc:AT1G04400]	59.8998	80.6522	86.6315	75.9511	49.6127	57.1544																[000000000000000]	Unigene027889	1	840	gi|327342156|gb|AEA50865.1|_cry2-2_[Populus_tremula]	80.9	3e-116	ko04712 Circadian rhythm - plant; ;	GO:0003913|GO:0006281|	PF03441 (FAD binding domain of DNA photolyase);	SSF48173|												cellular calcium ion homeostasis|circadian regulation of calcium ion oscillation|cytosolic calcium ion homeostasis
	Unigene027919	AT4G08920	CRY1	cryptochrome 1 [Source:TAIR_LOCUS;Acc:AT4G08920]	53.6919	80.5578	65.4872	93.685	81.8526	49.6298																[000000000000000]	Unigene027919	1	839	gi|327342146|gb|AEA50860.1|_cry1-2_[Populus_tremula]	90.38	4e-52	ko04712 Circadian rhythm - plant; ;	GO:0003913|GO:0006281|	PF00875 (DNA photolyase);	SSF52425|												cytosolic calcium ion homeostasis|circadian regulation of calcium ion oscillation|cellular calcium ion homeostasis
	Unigene037494	AT3G55330	PPL1	PsbP-like protein 1 [Source:TAIR_LOCUS;Acc:AT3G55330]	2.89704	1.73608	0.32971	0.564307	0.553226	1.11675																[000000000000000]	Unigene037494	1	532	gi|255582368|ref|XP_002531973.1|_Thylakoid_lumenal_25.6_kDa_protein,_chloroplast_precursor,_putative_[Ricinus_communis]	78.38	1e-24
	Unigene040983	AT3G55330	PPL1	PsbP-like protein 1 [Source:TAIR_LOCUS;Acc:AT3G55330]	5.01444	2.94915	0.663016	2.15955	1.2875	5.15488																[000000000000000]	Unigene040983	1	443	gi|255582368|ref|XP_002531973.1|_Thylakoid_lumenal_25.6_kDa_protein,_chloroplast_precursor,_putative_[Ricinus_communis]	81.69	7e-35
	Unigene039696	ATCG01060	PSAC	iron-sulfur cluster binding;electron carriers;4 iron, 4 sulfur cluster binding [Source:TAIR_LOCUS;Acc:ATCG01060]	54.5217	17.5229	19.2297	9.7395	12.6397	27.0251																[000000000000000]	Unigene039696	1	475	gi|296084454|emb|CBI25013.3|_unnamed_protein_product_[Vitis_vinifera]	78.57	3e-10
	Unigene001095	AT1G48540		Outer arm dynein light chain 1 protein [Source:TAIR_LOCUS;Acc:AT1G48540]	0.810422	1.08754	1.33563	0.999471	0.691931	0.758236																[000000000000000]	Unigene001095	1	4086	gi|359491520|ref|XP_002278916.2|_PREDICTED:_uncharacterized_protein_LOC100250985_[Vitis_vinifera]	58.47	1e-45			PF12799 (Leucine Rich repeats (2 copies));	SSF52058|
	Unigene001230	AT1G48540		Outer arm dynein light chain 1 protein [Source:TAIR_LOCUS;Acc:AT1G48540]	0.702982	1.20892	1.21074	1.05138	0.459885	0.833583																[000000000000000]	Unigene001230	1	3972	gi|359491520|ref|XP_002278916.2|_PREDICTED:_uncharacterized_protein_LOC100250985_[Vitis_vinifera]	58.47	1e-45
	Unigene001249	AT3G17920		Outer arm dynein light chain 1 protein [Source:TAIR_LOCUS;Acc:AT3G17920]	0.825838	1.0157	1.50531	0.907233	0.589498	0.783262																[000000000000000]	Unigene001249	1	3962	gi|359491520|ref|XP_002278916.2|_PREDICTED:_uncharacterized_protein_LOC100250985_[Vitis_vinifera]	58.47	1e-45			PF12799 (Leucine Rich repeats (2 copies));PF13504 (Leucine rich repeat);	SSF52058|
	Unigene001265	AT1G48540		Outer arm dynein light chain 1 protein [Source:TAIR_LOCUS;Acc:AT1G48540]	0.75418	1.39075	1.28562	1.1619	0.564209	0.831462																[000000000000000]	Unigene001265	1	3949	gi|359491520|ref|XP_002278916.2|_PREDICTED:_uncharacterized_protein_LOC100250985_[Vitis_vinifera]	56.59	7e-44			PF12799 (Leucine Rich repeats (2 copies));	SSF52058|
	Unigene001424	AT1G48540		Outer arm dynein light chain 1 protein [Source:TAIR_LOCUS;Acc:AT1G48540]	0.97038	1.40322	1.48722	1.03928	0.772743	0.988925																[000000000000000]	Unigene001424	1	3833	gi|359491520|ref|XP_002278916.2|_PREDICTED:_uncharacterized_protein_LOC100250985_[Vitis_vinifera]	90.13	8e-109			PF12799 (Leucine Rich repeats (2 copies));PF13504 (Leucine rich repeat);	SSF52058|
	Unigene001433	AT1G48540		Outer arm dynein light chain 1 protein [Source:TAIR_LOCUS;Acc:AT1G48540]	0.863985	1.37008	1.19887	0.918003	0.593765	0.644915																[000000000000000]	Unigene001433	1	3825	gi|359491520|ref|XP_002278916.2|_PREDICTED:_uncharacterized_protein_LOC100250985_[Vitis_vinifera]	90.13	7e-109
	Unigene002217	AT1G48540		Outer arm dynein light chain 1 protein [Source:TAIR_LOCUS;Acc:AT1G48540]	1.16161	1.70632	2.01791	1.30836	0.648347	0.87048																[000000000000000]	Unigene002217	1	3375	gi|462406155|gb|EMJ11619.1|_hypothetical_protein_PRUPE_ppa000486mg_[Prunus_persica]	63.31	0			PF12799 (Leucine Rich repeats (2 copies));	SSF52058|
	Unigene002520	AT3G17920		Outer arm dynein light chain 1 protein [Source:TAIR_LOCUS;Acc:AT3G17920]	0.740333	1.64429	1.73919	1.01307	0.55317	0.591387																[000000000000000]	Unigene002520	1	3251	gi|359491520|ref|XP_002278916.2|_PREDICTED:_uncharacterized_protein_LOC100250985_[Vitis_vinifera]	90.13	4e-110			PF12799 (Leucine Rich repeats (2 copies));PF13504 (Leucine rich repeat);	SSF52058|
	Unigene002895	AT1G45474	LHCA5	photosystem I light harvesting complex gene 5 [Source:TAIR_LOCUS;Acc:AT1G45474]	0.788366	0.227786	0.132952	0.414939	0.166907	0.299528																[000000000000000]	Unigene002895	1	3121	gi|388510254|gb|AFK43193.1|_unknown_[Lotus_japonicus]	38.69	4e-17
	Unigene003287	AT1G45474	LHCA5	photosystem I light harvesting complex gene 5 [Source:TAIR_LOCUS;Acc:AT1G45474]	0.56513	0.303207	0.62644	0.642656	0.216594	0.0511389																[000000000000000]	Unigene003287	1	2999	gi|388510254|gb|AFK43193.1|_unknown_[Lotus_japonicus]	38.69	4e-17
	Unigene004392	AT1G45474	LHCA5	photosystem I light harvesting complex gene 5 [Source:TAIR_LOCUS;Acc:AT1G45474]	0.622835	0.0387154	0.265521	0.500661	0.2229	0.159938																[000000000000000]	Unigene004392	1	2730	gi|388518909|gb|AFK47516.1|_unknown_[Lotus_japonicus]	36.99	1e-16
	Unigene004977	AT1G45474	LHCA5	photosystem I light harvesting complex gene 5 [Source:TAIR_LOCUS;Acc:AT1G45474]	0.286939	0.351603	0.306237	0.239888	0.348388	0.220667																[000000000000000]	Unigene004977	1	2608	gi|388518909|gb|AFK47516.1|_unknown_[Lotus_japonicus]	36.99	1e-16
	Unigene007582	AT4G10180	DET1	light-mediated development protein 1 / deetiolated1 (DET1) [Source:TAIR_LOCUS;Acc:AT4G10180]	6.30489	6.33308	5.63578	5.43469	5.23609	4.40795																[000000000000000]	Unigene007582	1	2209	gi|296089049|emb|CBI38752.3|_unnamed_protein_product_[Vitis_vinifera]	85.5	0	ko04120 Ubiquitin mediated proteolysis; ;	GO:0003824|	PF09737 (De-etiolated protein 1 Det1);	SSF48208|
	Unigene008067	AT4G10180	DET1	light-mediated development protein 1 / deetiolated1 (DET1) [Source:TAIR_LOCUS;Acc:AT4G10180]	5.37381	5.47855	6.18003	4.47079	3.70446	3.8341																[000000000000000]	Unigene008067	1	2152	gi|296089049|emb|CBI38752.3|_unnamed_protein_product_[Vitis_vinifera]	82.11	0	ko04120 Ubiquitin mediated proteolysis; ;		PF09737 (De-etiolated protein 1 Det1);
	Unigene008231	AT4G10180	DET1	light-mediated development protein 1 / deetiolated1 (DET1) [Source:TAIR_LOCUS;Acc:AT4G10180]	3.86482	5.62101	5.2104	4.39554	2.98083	4.29022																[000000000000000]	Unigene008231	1	2133	gi|296089049|emb|CBI38752.3|_unnamed_protein_product_[Vitis_vinifera]	85.5	0	ko04120 Ubiquitin mediated proteolysis; ;	GO:0003824|	PF09737 (De-etiolated protein 1 Det1);	SSF48208|
	Unigene008756	AT4G10180	DET1	light-mediated development protein 1 / deetiolated1 (DET1) [Source:TAIR_LOCUS;Acc:AT4G10180]	4.27367	4.49544	4.64028	4.17826	2.78672	3.12295																[000000000000000]	Unigene008756	1	2076	gi|296089049|emb|CBI38752.3|_unnamed_protein_product_[Vitis_vinifera]	82.11	0	ko04120 Ubiquitin mediated proteolysis; ;		PF09737 (De-etiolated protein 1 Det1);
	Unigene009242	AT1G78230	T11I11.17	Outer arm dynein light chain 1 protein [Source:TAIR_LOCUS;Acc:AT1G78230]	246.986	126.701	178.999	81.7264	50.1821	47.0946																[000000000000000]	Unigene009242	1	2022	gi|225459284|ref|XP_002285786.1|_PREDICTED:_uncharacterized_protein_LOC100252301_[Vitis_vinifera]	59.48	1e-142
	Unigene012706	AT1G45474	LHCA5	photosystem I light harvesting complex gene 5 [Source:TAIR_LOCUS;Acc:AT1G45474]	1.63859	0.438354	0.465985	1.21864	0.637902	0.577376																[000000000000000]	Unigene012706	1	1707	gi|388510254|gb|AFK43193.1|_unknown_[Lotus_japonicus]	51.35	3e-13
	Unigene016559	AT1G45474	LHCA5	photosystem I light harvesting complex gene 5 [Source:TAIR_LOCUS;Acc:AT1G45474]	0.325413	0.429383	0.142652	0.135763	0.26199	0.152944																[000000000000000]	Unigene016559	1	1414	gi|388510254|gb|AFK43193.1|_unknown_[Lotus_japonicus]	38.69	7e-18
	Unigene016562	AT3G08940	LHCB4.2	light harvesting complex photosystem II [Source:TAIR_LOCUS;Acc:AT3G08940]	84.006	66.106	24.8056	93.2852	88.5098	247.075																[000000000000000]	Unigene016562	1	1414	gi|255574383|ref|XP_002528105.1|_chlorophyll_A/B_binding_protein,_putative_[Ricinus_communis]	88.28	2e-159	ko00196 Photosynthesis - antenna proteins; ko01100 Metabolic pathways; ;		PF00504 (Chlorophyll A-B binding protein);	SSF103511|
	Unigene017174	AT1G45474	LHCA5	photosystem I light harvesting complex gene 5 [Source:TAIR_LOCUS;Acc:AT1G45474]	0.491007	0.887675	0.415182	0.19453	0.465246	0.469418																[000000000000000]	Unigene017174	1	1371	gi|388510254|gb|AFK43193.1|_unknown_[Lotus_japonicus]	40.27	7e-23
	Unigene017913	AT1G61520	LHCA3	photosystem I light harvesting complex gene 3 [Source:TAIR_LOCUS;Acc:AT1G61520]	69.4587	57.9986	22.8998	76.9428	69.4315	189.796																[000000000000000]	Unigene017913	1	1323	gi|462411887|gb|EMJ16936.1|_hypothetical_protein_PRUPE_ppa009110mg_[Prunus_persica]	77.12	2e-154	ko00196 Photosynthesis - antenna proteins; ;		PF00504 (Chlorophyll A-B binding protein);	SSF103511|
	Unigene019783	AT2G05070	LHCB2.2	photosystem II light harvesting complex gene 2.2 [Source:TAIR_LOCUS;Acc:AT2G05070]	41.2018	196.686	97.6436	110.318	67.9022	26.6649																[000000000000000]	Unigene019783	1	1208	gi|470114516|ref|XP_004293460.1|_PREDICTED:_chlorophyll_a-b_binding_protein_151,_chloroplastic-like_[Fragaria_vesca_subsp._vesca]	94.34	0	ko00196 Photosynthesis - antenna proteins; ko01100 Metabolic pathways; ;		PF00504 (Chlorophyll A-B binding protein);	SSF103511|
	Unigene020707	AT2G40060	CLC2	Clathrin light chain protein [Source:TAIR_LOCUS;Acc:AT2G40060]	118.91	144.351	124.191	119.048	104.565	134.734																[000000000000000]	Unigene020707	1	1159	gi|225448385|ref|XP_002269465.1|_PREDICTED:_clathrin_light_chain_2-like_[Vitis_vinifera]	78.57	8e-31		GO:0005198|GO:0006886|GO:0016192|GO:0030130|GO:0030132|	PF01086 (Clathrin light chain);
	Unigene023236	AT2G34680	AIR9	Outer arm dynein light chain 1 protein [Source:TAIR_LOCUS;Acc:AT2G34680]	33.0879	22.5405	25.9547	16.9014	21.6395	31.7817																[000000000000000]	Unigene023236	1	1034	gi|359483669|ref|XP_002274947.2|_PREDICTED:_uncharacterized_protein_LOC100253161_[Vitis_vinifera]	82.61	5e-84							response to auxin stimulus
	Unigene023460	AT1G45474	LHCA5	photosystem I light harvesting complex gene 5 [Source:TAIR_LOCUS;Acc:AT1G45474]	0.125701	0.290717	0.249153	0.523009	0.158511	0.328864																[000000000000000]	Unigene023460	1	1023	gi|388510254|gb|AFK43193.1|_unknown_[Lotus_japonicus]	36.99	8e-18
	Unigene024744	AT5G59560	SRR1	sensitivity to red light reduced protein (SRR1) [Source:TAIR_LOCUS;Acc:AT5G59560]	2.96434	4.20943	3.85094	3.79925	4.96941	8.0855																[000000000000000]	Unigene024744	1	967	gi|225435979|ref|XP_002271597.1|_PREDICTED:_protein_SENSITIVITY_TO_RED_LIGHT_REDUCED_1_[Vitis_vinifera]	66.92	5e-121			PF07985 (SRR1);
	Unigene027427	AT2G05100	LHCB2.1	photosystem II light harvesting complex gene 2.1 [Source:TAIR_LOCUS;Acc:AT2G05100]	44.563	203.89	96.1368	122.088	70.6558	27.1688																[000000000000000]	Unigene027427	1	855	gi|260914751|gb|ACX54226.1|_chlorophyll_A/B_binding_protein_[Jatropha_curcas]	93.94	3e-158	ko00196 Photosynthesis - antenna proteins; ko01100 Metabolic pathways; ;		PF00504 (Chlorophyll A-B binding protein);	SSF103511|
	Unigene027653	AT1G69935	SHW1	short hypocotyl in white light1 [Source:TAIR_LOCUS;Acc:AT1G69935]	26.9104	27.556	29.2787	23.9121	23.0665	38.5211																[000000000000000]	Unigene027653	1	848	gi|225424833|ref|XP_002272743.1|_PREDICTED:_uncharacterized_protein_LOC100243345_[Vitis_vinifera]	59.12	3e-41
	Unigene027710	AT1G45474	LHCA5	photosystem I light harvesting complex gene 5 [Source:TAIR_LOCUS;Acc:AT1G45474]	0.79929	0.169463	0.611112	0.513506	0.459886	0.0422515																[000000000000000]	Unigene027710	1	846	gi|388510254|gb|AFK43193.1|_unknown_[Lotus_japonicus]	34.97	2e-18
	Unigene028218	AT1G23220		Dynein light chain type 1 family protein [Source:TAIR_LOCUS;Acc:AT1G23220]	18.8445	18.2798	23.5937	16.3863	16.4532	40.3108																[000000000000000]	Unigene028218	1	828	gi|225424335|ref|XP_002284827.1|_PREDICTED:_dynein_light_chain,_cytoplasmic-like_[Vitis_vinifera]	86.82	8e-74	ko04962 Vasopressin-regulated water reabsorption; ;	GO:0005875|GO:0007017|	PF01221 (Dynein light chain type 1);	SSF54648|
	Unigene029352	AT2G05070	LHCB2.2	photosystem II light harvesting complex gene 2.2 [Source:TAIR_LOCUS;Acc:AT2G05070]	41.8348	193.611	118.613	103.151	63.6245	33.9908																[000000000000000]	Unigene029352	1	788	gi|470114516|ref|XP_004293460.1|_PREDICTED:_chlorophyll_a-b_binding_protein_151,_chloroplastic-like_[Fragaria_vesca_subsp._vesca]	95.24	3e-113	ko00196 Photosynthesis - antenna proteins; ko01100 Metabolic pathways; ;		PF00504 (Chlorophyll A-B binding protein);	SSF103511|
	Unigene031603	AT1G23220		Dynein light chain type 1 family protein [Source:TAIR_LOCUS;Acc:AT1G23220]	0.00896054	1.902	1.27447	1.19262	0.110874	1.15076																[000000000000000]	Unigene031603	1	709	gi|225461427|ref|XP_002282291.1|_PREDICTED:_dynein_light_chain,_cytoplasmic-like_[Vitis_vinifera]	78.82	2e-40
	Unigene031881	AT1G23220		Dynein light chain type 1 family protein [Source:TAIR_LOCUS;Acc:AT1G23220]	0.16423	4.76817	7.21629	4.7518	2.06693	1.75009																[000000000000000]	Unigene031881	1	700	gi|225461427|ref|XP_002282291.1|_PREDICTED:_dynein_light_chain,_cytoplasmic-like_[Vitis_vinifera]	80.18	3e-57	ko04962 Vasopressin-regulated water reabsorption; ;	GO:0005875|GO:0007017|	PF01221 (Dynein light chain type 1);	SSF54648|
	Unigene033765	AT2G05100	LHCB2.1	photosystem II light harvesting complex gene 2.1 [Source:TAIR_LOCUS;Acc:AT2G05100]	8.76938	43.9724	24.8473	22.9695	12.3385	6.27097																[000000000000000]	Unigene033765	1	641	gi|260914751|gb|ACX54226.1|_chlorophyll_A/B_binding_protein_[Jatropha_curcas]	93.87	1e-109	ko00196 Photosynthesis - antenna proteins; ko01100 Metabolic pathways; ;		PF00504 (Chlorophyll A-B binding protein);	SSF103511|
	Unigene033970	AT4G10340	LHCB5	light harvesting complex of photosystem II 5 [Source:TAIR_LOCUS;Acc:AT4G10340]	430.36	155.829	69.3898	249.877	297.86	751.615																[000000000000000]	Unigene033970	1	634	gi|470129540|ref|XP_004300672.1|_PREDICTED:_chlorophyll_a-b_binding_protein_CP26,_chloroplastic-like_[Fragaria_vesca_subsp._vesca]	63.78	2e-52
	Unigene034426	AT2G05070	LHCB2.2	photosystem II light harvesting complex gene 2.2 [Source:TAIR_LOCUS;Acc:AT2G05070]	0.125987	0.93418	0.919243	0.655215	0.56565	0.743465																[000000000000000]	Unigene034426	1	620	gi|126566046|gb|ABO20852.1|_chlorophyll_a/b_binding_protein_of_LHCII_type_I_[Lilium_longiflorum]	99.4	9e-101
	Unigene034505	AT1G45474	LHCA5	photosystem I light harvesting complex gene 5 [Source:TAIR_LOCUS;Acc:AT1G45474]	2.58146	1.23673	1.6715	2.31325	2.85002	3.73828																[000000000000000]	Unigene034505	1	618	gi|388510254|gb|AFK43193.1|_unknown_[Lotus_japonicus]	59.18	2e-11
	Unigene037461	AT3G27690	LHCB2.4	photosystem II light harvesting complex gene 2.3 [Source:TAIR_LOCUS;Acc:AT3G27690]	42.4459	187.724	108.041	96.4582	58.1727	29.6453																[000000000000000]	Unigene037461	1	533	gi|470114516|ref|XP_004293460.1|_PREDICTED:_chlorophyll_a-b_binding_protein_151,_chloroplastic-like_[Fragaria_vesca_subsp._vesca]	97.62	2e-50	ko00196 Photosynthesis - antenna proteins; ko01100 Metabolic pathways; ;		PF00504 (Chlorophyll A-B binding protein);	SSF103511|
	Unigene038214	AT4G10180	DET1	light-mediated development protein 1 / deetiolated1 (DET1) [Source:TAIR_LOCUS;Acc:AT4G10180]	4.44265	2.40159	2.89825	0.714132	1.22371	1.98867																[000000000000000]	Unigene038214	1	512	gi|359489353|ref|XP_002270528.2|_PREDICTED:_light-mediated_development_protein_DET1-like_[Vitis_vinifera]	86.6	4e-49	ko04120 Ubiquitin mediated proteolysis; ;		PF09737 (De-etiolated protein 1 Det1);
	Unigene038888	AT4G10340	LHCB5	light harvesting complex of photosystem II 5 [Source:TAIR_LOCUS;Acc:AT4G10340]	2.36909	1.87674	0.72016	4.70545	5.39468	6.20457																[000000000000000]	Unigene038888	1	495	gi|414591309|tpg|DAA41880.1|_TPA:_hypothetical_protein_ZEAMMB73_898154_[Zea_mays]	75.68	1e-10
	Unigene040001	AT1G45474	LHCA5	photosystem I light harvesting complex gene 5 [Source:TAIR_LOCUS;Acc:AT1G45474]	3.99413	1.8592	1.08656	3.15863	2.54481	3.2016																[000000000000000]	Unigene040001	1	466	gi|388510254|gb|AFK43193.1|_unknown_[Lotus_japonicus]	59.18	8e-12
	Unigene042640	AT1G45474	LHCA5	photosystem I light harvesting complex gene 5 [Source:TAIR_LOCUS;Acc:AT1G45474]	0.779594	0.417643	0	0.318545	0.389089	1.74239																[000000000000000]	Unigene042640	1	406	gi|357465507|ref|XP_003603038.1|_Chlorophyll_a-b_binding_protein_[Medicago_truncatula]	67.57	1e-09
	Unigene048209	AT3G08940	LHCB4.2	light harvesting complex photosystem II [Source:TAIR_LOCUS;Acc:AT3G08940]	0	6.00742	0	2.1796	0.0017989	3.4418																[000000000000000]	Unigene048209	1	296	gi|225440674|ref|XP_002279834.1|_PREDICTED:_chlorophyll_a-b_binding_protein_CP29.2,_chloroplastic_[Vitis_vinifera]	100	8e-09
	Unigene000295	AT5G35840	PHYC	phytochrome C [Source:TAIR_LOCUS;Acc:AT5G35840]	32.9616	17.314	19.5581	20.7658	15.4384	19.9977																[000000000000000]	Unigene000295	1	5736	gi|225447543|ref|XP_002268724.1|_PREDICTED:_phytochrome_C_[Vitis_vinifera]	82.53	0		GO:0000155|GO:0005515|GO:0005524|GO:0006355|GO:0007165|GO:0008020|GO:0009584|GO:0016020|GO:0018298|	PF00360 (Phytochrome region);PF00512 (His Kinase A (phospho-acceptor) domain);PF00989 (PAS fold);PF01590 (GAF domain);PF02518 (Histidine kinase-, DNA gyrase B-, and HSP90-like ATPase);PF08446 (PAS fold);	SSF55781|SSF55785|SSF55874|
	Unigene000989	AT2G46340	SPA1	SPA (suppressor of phyA-105) protein family [Source:TAIR_LOCUS;Acc:AT2G46340]	7.9066	14.9183	10.8433	9.74424	7.62853	10.4015																[000000000000000]	Unigene000989	1	4177	gi|359489834|ref|XP_002276685.2|_PREDICTED:_protein_SUPPRESSOR_OF_PHYA-105_1-like_[Vitis_vinifera]	58.12	0		GO:0004672|GO:0005515|GO:0005524|GO:0006468|GO:0016772|	PF00069 (Protein kinase domain);PF00400 (WD domain, G-beta repeat);	SSF50978|SSF56112|
	Unigene001263	AT4G18130	PHYE	phytochrome E [Source:TAIR_LOCUS;Acc:AT4G18130]	15.823	26.2134	22.419	18.5488	13.9674	12.1768																[000000000000000]	Unigene001263	1	3951	gi|462410422|gb|EMJ15756.1|_hypothetical_protein_PRUPE_ppa000491mg_[Prunus_persica]	73.37	0	ko04712 Circadian rhythm - plant; ;	GO:0000155|GO:0005515|GO:0005524|GO:0006355|GO:0007165|GO:0008020|GO:0009584|GO:0016020|GO:0018298|	PF00360 (Phytochrome region);PF00512 (His Kinase A (phospho-acceptor) domain);PF00989 (PAS fold);PF01590 (GAF domain);PF02518 (Histidine kinase-, DNA gyrase B-, and HSP90-like ATPase);PF08446 (PAS fold);	SSF55781|SSF55785|SSF55874|
	Unigene001919	AT1G68890	PHYLLO	magnesium ion binding;thiamin pyrophosphate binding;hydro-lyases;catalytics;2-succinyl-5-enolpyruvyl-6-hydroxy-3-cyclohexene-1-carboxylic-acid synthases [Source:TAIR_LOCUS;Acc:AT1G68890]	4.06501	3.1026	2.86585	3.09954	3.23171	5.5168																[000000000000000]	Unigene001919	1	3523	gi|359473493|ref|XP_002268761.2|_PREDICTED:_LOW_QUALITY_PROTEIN:_protein_PHYLLO,_chloroplastic-like_[Vitis_vinifera]	70.81	0	ko00130 Ubiquinone and other terpenoid-quinone biosynthesis; ko01100 Metabolic pathways; ko01110 Biosynthesis of secondary metabolites; ;	GO:0003824|GO:0030976|	PF01188 (Mandelate racemase / muconate lactonizing enzyme, C-terminal domain);PF02775 (Thiamine pyrophosphate enzyme, C-terminal TPP binding domain);PF12697 (Alpha/beta hydrolase family);PF13378 (Enolase C-terminal domain-like);	SSF51604|SSF52518|SSF53474|SSF54826|
	Unigene002819	AT1G68890	PHYLLO	magnesium ion binding;thiamin pyrophosphate binding;hydro-lyases;catalytics;2-succinyl-5-enolpyruvyl-6-hydroxy-3-cyclohexene-1-carboxylic-acid synthases [Source:TAIR_LOCUS;Acc:AT1G68890]	3.45855	2.55283	2.48993	2.85787	2.71994	4.85378																[000000000000000]	Unigene002819	1	3147	gi|297738220|emb|CBI27421.3|_unnamed_protein_product_[Vitis_vinifera]	81.01	8e-31	ko00130 Ubiquinone and other terpenoid-quinone biosynthesis; ko01100 Metabolic pathways; ko01110 Biosynthesis of secondary metabolites; ;	GO:0003824|GO:0030976|	PF01188 (Mandelate racemase / muconate lactonizing enzyme, C-terminal domain);PF02775 (Thiamine pyrophosphate enzyme, C-terminal TPP binding domain);PF12697 (Alpha/beta hydrolase family);PF13378 (Enolase C-terminal domain-like);	SSF51604|SSF52467|SSF52518|SSF53474|
	Unigene005186	AT1G25540	PFT1	phytochrome and flowering time regulatory protein (PFT1) [Source:TAIR_LOCUS;Acc:AT1G25540]	10.7457	11.5647	11.6403	10.8197	15.8888	9.31381																[000000000000000]	Unigene005186	1	2568	gi|224111730|ref|XP_002315956.1|_predicted_protein_[Populus_trichocarpa]	76.53	1e-160
	Unigene005187	AT1G25540	PFT1	phytochrome and flowering time regulatory protein (PFT1) [Source:TAIR_LOCUS;Acc:AT1G25540]	27.6028	30.1843	22.6057	31.0568	44.9847	25.8218																[000000000000000]	Unigene005187	1	2568	gi|225423909|ref|XP_002278845.1|_PREDICTED:_uncharacterized_protein_LOC100259509_[Vitis_vinifera]	79.83	0			PF11265 (Mediator complex subunit 25 von Willebrand factor type A);
	Unigene005284	AT2G43010	PIF4	phytochrome interacting factor 4 [Source:TAIR_LOCUS;Acc:AT2G43010]	2.33241	2.19386	2.68919	4.46623	3.11696	3.07836																[000000000000000]	Unigene005284	1	2549	gi|470136234|ref|XP_004303901.1|_PREDICTED:_transcription_factor_PIF5-like_[Fragaria_vesca_subsp._vesca]	56.9	2e-176		GO:0046983|	PF00010 (Helix-loop-helix DNA-binding domain);	SSF47459|
	Unigene005559	AT2G43010	PIF4	phytochrome interacting factor 4 [Source:TAIR_LOCUS;Acc:AT2G43010]	1.832	2.06811	2.61934	4.13865	3.02444	3.4721																[000000000000000]	Unigene005559	1	2502	gi|470136234|ref|XP_004303901.1|_PREDICTED:_transcription_factor_PIF5-like_[Fragaria_vesca_subsp._vesca]	56.9	1e-176		GO:0046983|	PF00010 (Helix-loop-helix DNA-binding domain);	SSF47459|
	Unigene005796	AT2G43010	PIF4	phytochrome interacting factor 4 [Source:TAIR_LOCUS;Acc:AT2G43010]	2.58196	2.15023	3.05583	4.07686	3.20825	3.00752																[000000000000000]	Unigene005796	1	2462	gi|470136234|ref|XP_004303901.1|_PREDICTED:_transcription_factor_PIF5-like_[Fragaria_vesca_subsp._vesca]	59.17	4e-177		GO:0046983|	PF00010 (Helix-loop-helix DNA-binding domain);	SSF47459|
	Unigene005923	AT2G43010	PIF4	phytochrome interacting factor 4 [Source:TAIR_LOCUS;Acc:AT2G43010]	2.79481	2.20148	3.28075	4.48878	4.71767	4.60982																[000000000000000]	Unigene005923	1	2444	gi|470136234|ref|XP_004303901.1|_PREDICTED:_transcription_factor_PIF5-like_[Fragaria_vesca_subsp._vesca]	61.28	0		GO:0046983|	PF00010 (Helix-loop-helix DNA-binding domain);	SSF47459|
	Unigene006004	AT1G68890	PHYLLO	magnesium ion binding;thiamin pyrophosphate binding;hydro-lyases;catalytics;2-succinyl-5-enolpyruvyl-6-hydroxy-3-cyclohexene-1-carboxylic-acid synthases [Source:TAIR_LOCUS;Acc:AT1G68890]	1.11232	0.97756	0.871998	1.44282	0.952291	1.3341																[000000000000000]	Unigene006004	1	2431	gi|470124667|ref|XP_004298332.1|_PREDICTED:_protein_PHYLLO,_chloroplastic-like_[Fragaria_vesca_subsp._vesca]	66.57	0	ko00130 Ubiquinone and other terpenoid-quinone biosynthesis; ko01100 Metabolic pathways; ko01110 Biosynthesis of secondary metabolites; ;	GO:0030976|	PF02776 (Thiamine pyrophosphate enzyme, N-terminal TPP binding domain);	SSF52467|SSF52518|
	Unigene006113	AT2G43010	PIF4	phytochrome interacting factor 4 [Source:TAIR_LOCUS;Acc:AT2G43010]	1.93331	2.14197	2.6014	4.15903	3.0399	3.4546																[000000000000000]	Unigene006113	1	2415	gi|470136234|ref|XP_004303901.1|_PREDICTED:_transcription_factor_PIF5-like_[Fragaria_vesca_subsp._vesca]	59.17	2e-177		GO:0046983|	PF00010 (Helix-loop-helix DNA-binding domain);	SSF47459|
	Unigene006244	AT2G43010	PIF4	phytochrome interacting factor 4 [Source:TAIR_LOCUS;Acc:AT2G43010]	1.97357	2.34622	3.29151	5.04619	3.76168	4.55442																[000000000000000]	Unigene006244	1	2397	gi|470136234|ref|XP_004303901.1|_PREDICTED:_transcription_factor_PIF5-like_[Fragaria_vesca_subsp._vesca]	61.28	0
	Unigene006322	AT1G68890	PHYLLO	magnesium ion binding;thiamin pyrophosphate binding;hydro-lyases;catalytics;2-succinyl-5-enolpyruvyl-6-hydroxy-3-cyclohexene-1-carboxylic-acid synthases [Source:TAIR_LOCUS;Acc:AT1G68890]	1.69899	1.17419	0.766745	1.34864	1.13158	1.27172																[000000000000000]	Unigene006322	1	2385	gi|470124667|ref|XP_004298332.1|_PREDICTED:_protein_PHYLLO,_chloroplastic-like_[Fragaria_vesca_subsp._vesca]	50.72	0	ko00130 Ubiquinone and other terpenoid-quinone biosynthesis; ko01100 Metabolic pathways; ko01110 Biosynthesis of secondary metabolites; ;
	Unigene008103	AT1G09530	PIF3	phytochrome interacting factor 3 [Source:TAIR_LOCUS;Acc:AT1G09530]	11.0377	14.001	19.6331	13.2675	7.2325	6.95443																[000000000000000]	Unigene008103	1	2148	gi|339778403|gb|AEK06083.1|_phytochrome-interacting_factor_3.1_[Populus_balsamifera]	63.27	4e-50		GO:0046983|		SSF47459|				cellular response to gibberellin stimulus
	Unigene008210	AT5G17230	PSY	PHYTOENE SYNTHASE [Source:TAIR_LOCUS;Acc:AT5G17230]	0.759232	0.61222	0.801574	0.922153	0.748677	0.676772																[000000000000000]	Unigene008210	1	2135	gi|225435712|ref|XP_002283501.1|_PREDICTED:_phytoene_synthase_2,_chloroplastic-like_[Vitis_vinifera]	68.37	4e-32
	Unigene008916	AT1G09530	PIF3	phytochrome interacting factor 3 [Source:TAIR_LOCUS;Acc:AT1G09530]	10.1782	13.2889	18.3593	13.4224	6.99872	6.6768																[000000000000000]	Unigene008916	1	2059	gi|339778403|gb|AEK06083.1|_phytochrome-interacting_factor_3.1_[Populus_balsamifera]	63.73	3e-49		GO:0046983|		SSF47459|				cellular response to gibberellin stimulus
	Unigene009299	AT5G17230	PSY	PHYTOENE SYNTHASE [Source:TAIR_LOCUS;Acc:AT5G17230]	0.920729	0.933042	1.06572	0.924867	1.07795	0.653915																[000000000000000]	Unigene009299	1	2015	gi|225435712|ref|XP_002283501.1|_PREDICTED:_phytoene_synthase_2,_chloroplastic-like_[Vitis_vinifera]	68.37	1e-64
	Unigene010506	AT4G29080	PAP2	phytochrome-associated protein 2 [Source:TAIR_LOCUS;Acc:AT4G29080]	65.858	45.6038	25.8945	30.482	65.8327	144.408																[000000000000000]	Unigene010506	1	1898	gi|225445174|ref|XP_002284118.1|_PREDICTED:_auxin-responsive_protein_IAA27_isoform_1_[Vitis_vinifera]	71.73	2e-145	ko04075 Plant hormone signal transduction; ;	GO:0005634|GO:0006355|	PF02309 (AUX/IAA family);	SSF54277|			response to auxin stimulus							regulation of cellular protein metabolic process|regulation of protein metabolic process
	Unigene011908	AT5G17230	PSY	PHYTOENE SYNTHASE [Source:TAIR_LOCUS;Acc:AT5G17230]	18.0115	9.13352	7.90781	10.2214	8.57668	16.9858																[000000000000000]	Unigene011908	1	1771	gi|224082588|ref|XP_002306754.1|_predicted_protein_[Populus_trichocarpa]	89.19	1e-166	ko00906 Carotenoid biosynthesis; ko01100 Metabolic pathways; ko01110 Biosynthesis of secondary metabolites; ;	GO:0009058|GO:0016740|	PF00494 (Squalene/phytoene synthase);	SSF48576|
	Unigene012886	AT1G08660	MGP2	MALE GAMETOPHYTE DEFECTIVE 2 [Source:TAIR_LOCUS;Acc:AT1G08660]	8.57567	12.5283	11.9583	10.2353	8.21677	13.862																[000000000000000]	Unigene012886	1	1692	gi|224128818|ref|XP_002320429.1|_predicted_protein_[Populus_trichocarpa]	75.76	1e-55														cellular protein metabolic process
	Unigene013548	AT5G17230	PSY	PHYTOENE SYNTHASE [Source:TAIR_LOCUS;Acc:AT5G17230]	0.687668	0.444972	0.381996	0.461773	0.646907	0.241505																[000000000000000]	Unigene013548	1	1638	gi|225435712|ref|XP_002283501.1|_PREDICTED:_phytoene_synthase_2,_chloroplastic-like_[Vitis_vinifera]	47.83	7e-63
	Unigene014189	AT1G68890	PHYLLO	magnesium ion binding;thiamin pyrophosphate binding;hydro-lyases;catalytics;2-succinyl-5-enolpyruvyl-6-hydroxy-3-cyclohexene-1-carboxylic-acid synthases [Source:TAIR_LOCUS;Acc:AT1G68890]	0.964431	0.724874	0.496481	0.952613	1.568	1.69566																[000000000000000]	Unigene014189	1	1587	gi|297738221|emb|CBI27422.3|_unnamed_protein_product_[Vitis_vinifera]	78.06	9e-67	ko00130 Ubiquinone and other terpenoid-quinone biosynthesis; ko01100 Metabolic pathways; ko01110 Biosynthesis of secondary metabolites; ;			SSF52467|
	Unigene014496	AT4G29080	PAP2	phytochrome-associated protein 2 [Source:TAIR_LOCUS;Acc:AT4G29080]	46.9621	28.6816	15.5499	17.9871	47.9682	101.036																[000000000000000]	Unigene014496	1	1563	gi|225445174|ref|XP_002284118.1|_PREDICTED:_auxin-responsive_protein_IAA27_isoform_1_[Vitis_vinifera]	71.43	3e-146	ko04075 Plant hormone signal transduction; ;	GO:0005634|GO:0006355|	PF02309 (AUX/IAA family);	SSF54277|			response to auxin stimulus							regulation of cellular protein metabolic process|regulation of protein metabolic process
	Unigene014862	AT4G29080	PAP2	phytochrome-associated protein 2 [Source:TAIR_LOCUS;Acc:AT4G29080]	144.729	57.9768	48.222	28.8022	84.8345	230.877																[000000000000000]	Unigene014862	1	1535	gi|225442559|ref|XP_002284282.1|_PREDICTED:_auxin-responsive_protein_IAA27-like_isoform_1_[Vitis_vinifera]	81.03	3e-178	ko04075 Plant hormone signal transduction; ;	GO:0005634|GO:0006355|	PF02309 (AUX/IAA family);	SSF54277|			response to auxin stimulus							regulation of cellular protein metabolic process|regulation of protein metabolic process
	Unigene015656	AT4G02440	EID1	F-box family protein [Source:TAIR_LOCUS;Acc:AT4G02440]	57.4367	43.6706	19.2507	18.9612	27.9646	58.5077																[000000000000000]	Unigene015656	1	1475	gi|225437352|ref|XP_002266159.1|_PREDICTED:_phytochrome_A-associated_F-box_protein-like_[Vitis_vinifera]	70.88	3e-160		GO:0005515|		SSF81383|
	Unigene021844	AT3G19980	ATFYPP3	flower-specific, phytochrome-associated protein phosphatase 3 [Source:TAIR_LOCUS;Acc:AT3G19980]	35.3486	31.6924	39.0891	28.1391	26.9921	50.6841																[000000000000000]	Unigene021844	1	1100	gi|460391754|ref|XP_004241484.1|_PREDICTED:_phytochrome-associated_serine/threonine-protein_phosphatase_3-like_[Solanum_lycopersicum]	98.92	3e-133				SSF56300|
	Unigene023321	AT2G43010	PIF4	phytochrome interacting factor 4 [Source:TAIR_LOCUS;Acc:AT2G43010]	0.71142	0.720086	1.01922	1.46345	2.48448	1.21182																[000000000000000]	Unigene023321	1	1030	gi|462412406|gb|EMJ17455.1|_hypothetical_protein_PRUPE_ppa017228mg,_partial_[Prunus_persica]	56.32	1e-83
	Unigene023802	AT3G16500	PAP1	phytochrome-associated protein 1 [Source:TAIR_LOCUS;Acc:AT3G16500]	37.0465	51.2697	37.223	29.4247	30.7866	27.6045																[000000000000000]	Unigene023802	1	1008	gi|359482888|ref|XP_002283588.2|_PREDICTED:_auxin-responsive_protein_IAA26-like_[Vitis_vinifera]	73.68	2e-75	ko04075 Plant hormone signal transduction; ;	GO:0005634|GO:0006355|	PF02309 (AUX/IAA family);	SSF54277|			response to auxin stimulus
	Unigene024139	AT1G25540	PFT1	phytochrome and flowering time regulatory protein (PFT1) [Source:TAIR_LOCUS;Acc:AT1G25540]	4.67248	6.2317	4.02938	5.5087	7.22476	3.97564																[000000000000000]	Unigene024139	1	993	gi|225423909|ref|XP_002278845.1|_PREDICTED:_uncharacterized_protein_LOC100259509_[Vitis_vinifera]	78.57	4e-76			PF11265 (Mediator complex subunit 25 von Willebrand factor type A);
	Unigene029077	AT1G08660	MGP2	MALE GAMETOPHYTE DEFECTIVE 2 [Source:TAIR_LOCUS;Acc:AT1G08660]	6.32461	3.7927	6.1638	4.39261	5.26909	4.61395																[000000000000000]	Unigene029077	1	798	gi|449455926|ref|XP_004145701.1|_PREDICTED:_alpha-2,8-sialyltransferase_8E-like_[Cucumis_sativus]	69.7	1e-80														cellular protein metabolic process
	Unigene029118	AT3G16500	PAP1	phytochrome-associated protein 1 [Source:TAIR_LOCUS;Acc:AT3G16500]	0.802476	0.337769	0.331152	2.30662	3.78596	1.40094																[000000000000000]	Unigene029118	1	796	gi|356556539|ref|XP_003546582.1|_PREDICTED:_auxin-responsive_protein_IAA26-like_[Glycine_max]	52.94	2e-33	ko04075 Plant hormone signal transduction; ;	GO:0005634|GO:0006355|	PF02309 (AUX/IAA family);				response to auxin stimulus
	Unigene030179	AT2G43010	PIF4	phytochrome interacting factor 4 [Source:TAIR_LOCUS;Acc:AT2G43010]	1.17661	1.3412	2.0925	2.5142	1.38311	0.858162																[000000000000000]	Unigene030179	1	758	gi|462412406|gb|EMJ17455.1|_hypothetical_protein_PRUPE_ppa017228mg,_partial_[Prunus_persica]	56.14	8e-31
	Unigene033538	AT3G16500	PAP1	phytochrome-associated protein 1 [Source:TAIR_LOCUS;Acc:AT3G16500]	23.9895	12.4491	13.7152	15.1387	37.3129	51.3074																[000000000000000]	Unigene033538	1	648	gi|359482888|ref|XP_002283588.2|_PREDICTED:_auxin-responsive_protein_IAA26-like_[Vitis_vinifera]	79.49	1e-52	ko04075 Plant hormone signal transduction; ;	GO:0005634|GO:0006355|	PF02309 (AUX/IAA family);				response to auxin stimulus
	Unigene033965	AT3G19980	ATFYPP3	flower-specific, phytochrome-associated protein phosphatase 3 [Source:TAIR_LOCUS;Acc:AT3G19980]	1.46064	0.68038	1.26898	1.15548	0.551351	0.49338																[000000000000000]	Unigene033965	1	634	gi|388506418|gb|AFK41275.1|_unknown_[Lotus_japonicus]	100	9e-19
	Unigene036216	AT1G08660	MGP2	MALE GAMETOPHYTE DEFECTIVE 2 [Source:TAIR_LOCUS;Acc:AT1G08660]	1.6555	0.818256	0.403112	3.07619	2.33063	2.91624																[000000000000000]	Unigene036216	1	567	gi|223949745|gb|ACN28956.1|_unknown_[Zea_mays]	42.54	1e-35		GO:0006486|GO:0008373|GO:0030173|	PF00777 (Glycosyltransferase family 29 (sialyltransferase));											cellular protein metabolic process
	Unigene047450	AT1G08660	MGP2	MALE GAMETOPHYTE DEFECTIVE 2 [Source:TAIR_LOCUS;Acc:AT1G08660]	2.17334	4.9203	1.39803	4.77615	11.8771	7.82435																[000000000000000]	Unigene047450	1	311	gi|350538381|ref|NP_001234852.1|_sialyltransferase-like_protein_[Solanum_lycopersicum]	85.71	3e-19														cellular protein metabolic process
	Unigene002175	AT4G34530	CIB1	cryptochrome-interacting basic-helix-loop-helix 1 [Source:TAIR_LOCUS;Acc:AT4G34530]	3.9086	7.9906	4.35049	10.3168	10.2902	5.00462				bHLH参与光信号建成与转导												[000000000000000]	Unigene002175	1	3392	gi|225428454|ref|XP_002284113.1|_PREDICTED:_transcription_factor_bHLH63-like_[Vitis_vinifera]	62.88	9e-173		GO:0046983|	PF00010 (Helix-loop-helix DNA-binding domain);	SSF47459|
	Unigene002208	AT4G34530	CIB1	cryptochrome-interacting basic-helix-loop-helix 1 [Source:TAIR_LOCUS;Acc:AT4G34530]	5.0247	8.18737	4.68361	11.5384	11.1628	5.08925																[000000000000000]	Unigene002208	1	3378	gi|225428454|ref|XP_002284113.1|_PREDICTED:_transcription_factor_bHLH63-like_[Vitis_vinifera]	62.88	8e-173
Circadian rhythm, biological clock, light response	Unigene000034	AT1G02980	CUL2	cullin 2 [Source:TAIR_LOCUS;Acc:AT1G02980]	3.456	6.09502	9.17121	9.91164	6.34153	8.73759																[000000000000000]	Unigene000034	1	9196	gi|358346026|ref|XP_003637074.1|_Cell_wall-associated_hydrolase,_partial_[Medicago_truncatula]	59.57	3e-16	ko04110 Cell cycle; ko04111 Cell cycle - yeast; ko04114 Oocyte meiosis; ko04120 Ubiquitin mediated proteolysis; ko04141 Protein processing in endoplasmic reticulum; ko04310 Wnt signaling pathway; ko04350 TGF-beta signaling pathway; ko04710 Circadian rhythm - mammal; ;		PF03108 (MuDR family transposase);PF10551 (MULE transposase domain);
	Unigene000035	AT1G02980	CUL2	cullin 2 [Source:TAIR_LOCUS;Acc:AT1G02980]	3.59927	5.77624	8.87489	9.77908	6.09533	8.69573																[000000000000000]	Unigene000035	1	9178	gi|358346026|ref|XP_003637074.1|_Cell_wall-associated_hydrolase,_partial_[Medicago_truncatula]	59.57	3e-16	ko04110 Cell cycle; ko04111 Cell cycle - yeast; ko04114 Oocyte meiosis; ko04120 Ubiquitin mediated proteolysis; ko04141 Protein processing in endoplasmic reticulum; ko04310 Wnt signaling pathway; ko04350 TGF-beta signaling pathway; ko04710 Circadian rhythm - mammal; ;		PF03108 (MuDR family transposase);PF10551 (MULE transposase domain);
	Unigene002500	AT1G02980	CUL2	cullin 2 [Source:TAIR_LOCUS;Acc:AT1G02980]	0.201077	0.232135	0.114147	0.25716	0.204241	0.269312																[000000000000000]	Unigene002500	1	3256	gi|356576716|ref|XP_003556476.1|_PREDICTED:_uncharacterized_protein_LOC100811471_isoform_1_[Glycine_max]	33.55	1e-71	ko04110 Cell cycle; ko04111 Cell cycle - yeast; ko04114 Oocyte meiosis; ko04120 Ubiquitin mediated proteolysis; ko04141 Protein processing in endoplasmic reticulum; ko04310 Wnt signaling pathway; ko04350 TGF-beta signaling pathway; ko04710 Circadian rhythm - mammal; ;		PF03108 (MuDR family transposase);PF10551 (MULE transposase domain);
	Unigene003494	AT5G02810	PRR7	pseudo-response regulator 7 [Source:TAIR_LOCUS;Acc:AT5G02810]	52.8214	123.797	80.3899	66.3341	72.0487	37.0561																[000000000000000]	Unigene003494	1	2942	gi|255568450|ref|XP_002525199.1|_sensory_transduction_histidine_kinase,_putative_[Ricinus_communis]	53.38	0	ko04712 Circadian rhythm - plant; ;	GO:0000156|GO:0000160|GO:0005515|GO:0006355|	PF00072 (Response regulator receiver domain);PF06203 (CCT motif);	SSF52172|
	Unigene003862	AT4G02570	CUL1	cullin 1 [Source:TAIR_LOCUS;Acc:AT4G02570]	6.44375	5.72371	4.97515	4.6161	6.29271	9.67891																[000000000000000]	Unigene003862	1	2848	gi|255551707|ref|XP_002516899.1|_Cullin-1,_putative_[Ricinus_communis]	70.72	0	ko04110 Cell cycle; ko04111 Cell cycle - yeast; ko04114 Oocyte meiosis; ko04120 Ubiquitin mediated proteolysis; ko04141 Protein processing in endoplasmic reticulum; ko04310 Wnt signaling pathway; ko04350 TGF-beta signaling pathway; ko04710 Circadian rhythm - mammal; ;	GO:0006511|GO:0031461|GO:0031625|	PF00888 (Cullin family);PF10557 (Cullin protein neddylation domain);	SSF46785|SSF74788|SSF75632|			response to auxin stimulus
	Unigene004948	AT5G57360	ZTL	Galactose oxidase/kelch repeat superfamily protein [Source:TAIR_LOCUS;Acc:AT5G57360]	26.0976	29.7601	29.7188	38.3605	28.7889	23.6807																[000000000000000]	Unigene004948	1	2613	gi|225429778|ref|XP_002282691.1|_PREDICTED:_adagio_protein_1-like_isoform_1_[Vitis_vinifera]	85.62	0	ko04712 Circadian rhythm - plant; ;	GO:0005515|	PF12937 (F-box-like);PF13415 (Galactose oxidase, central domain);PF13418 (Galactose oxidase, central domain);PF13426 (PAS domain);	SSF50965|SSF55785|SSF81383|										protein metabolic process
	Unigene005150	AT1G01060	LHY	Homeodomain-like superfamily protein [Source:TAIR_LOCUS;Acc:AT1G01060]	3.53625	8.7246	8.80049	12.4596	6.93341	0.907254																[000000000000000]	Unigene005150	1	2574	gi|225453650|ref|XP_002267720.1|_PREDICTED:_protein_LHY-like_[Vitis_vinifera]	47.94	2e-134	ko04712 Circadian rhythm - plant; ;	GO:0003677|GO:0003682|	PF00249 (Myb-like DNA-binding domain);	SSF46689|			response to auxin stimulus	response to gibberellin stimulus		response to ethylene stimulus		response to abscisic acid stimulus
	Unigene005255	AT5G61380	TOC1	CCT motif -containing response regulator protein [Source:TAIR_LOCUS;Acc:AT5G61380]	63.3986	211.356	225.054	142.371	179.863	36.4667																[000000000000000]	Unigene005255	1	2556	gi|359491315|ref|XP_002281757.2|_PREDICTED:_two-component_response_regulator-like_APRR1-like_[Vitis_vinifera]	67.05	0	ko04712 Circadian rhythm - plant; ;	GO:0000156|GO:0000160|GO:0005515|GO:0006355|	PF00072 (Response regulator receiver domain);PF06203 (CCT motif);	SSF52172|
	Unigene005634	AT1G68050	ADO3	flavin-binding, kelch repeat, f box 1 [Source:TAIR_LOCUS;Acc:AT1G68050]	17.1431	49.6342	48.8431	35.04	19.3716	10.5717																[000000000000000]	Unigene005634	1	2491	gi|351727583|ref|NP_001235886.1|_circadian_clock-associated_FKF1_[Glycine_max]	85.44	0	ko04712 Circadian rhythm - plant; ;	GO:0005515|	PF00646 (F-box domain);PF07646 (Kelch motif);PF13415 (Galactose oxidase, central domain);PF13418 (Galactose oxidase, central domain);PF13426 (PAS domain);	SSF50965|SSF55785|SSF81383|										protein metabolic process
	Unigene005849	AT1G68050	ADO3	flavin-binding, kelch repeat, f box 1 [Source:TAIR_LOCUS;Acc:AT1G68050]	23.9473	61.6578	59.9678	42.0665	22.8775	12.6681																[000000000000000]	Unigene005849	1	2454	gi|351727583|ref|NP_001235886.1|_circadian_clock-associated_FKF1_[Glycine_max]	85.6	0	ko04712 Circadian rhythm - plant; ;	GO:0005515|	PF00646 (F-box domain);PF07646 (Kelch motif);PF13415 (Galactose oxidase, central domain);PF13418 (Galactose oxidase, central domain);PF13426 (PAS domain);	SSF50965|SSF55785|SSF81383|										protein metabolic process
[truncated: 56 more rows]
[truncated: 53 more columns]
