# Supplementary material for: Mining and expression analysis of candidate genes involved in regulating the chilling requirement fulfillment of Paeonia lactiflora ‘Hang Baishao’
Source: BMC Plant Biol. 2017 Dec 22;17:262. doi: 10.1186/s12870-017-1205-1 (PMC5741883; doi:10.1186/s12870-017-1205-1)
Supplement: Supplementary file 8 — The daily temperatures recorded in each hour from November 21, 2015 to March 15, 2016. (XLSX 149 kb) [file 12870_2017_1205_MOESM8_ESM.xlsx]

## Sheet: 2015年10月-2016年3月月均温
	2015	气温 (°C)			露点 (°C)			湿度 (%)			Sea Level Press. (百帕)			能见度 (千米)			Wind (公里/小时)			Precip. (毫米)	活动
	十月	high	avg	low	high	avg	low	high	avg	low	high	avg	low	high	avg	low	high	avg	high	sum
	1	28	22	17	25	19	11	100	79	52	1020	1013	1009	13	9	3	32	14	43	3.05	中雨 , 雷暴
	2	27	20	14	16	12	8	100	64	28	1021	1018	1016	19	14	10	11	6	-	0
	3	29	22	15	19	14	12	94	67	27	1023	1020	1017	14	10	8	11	6	-	0
	4	25	22	18	21	19	16	100	89	73	1024	1023	1021	10	6	2	21	8	-	1.02	中雨
	5	20	19	18	19	18	18	100	96	89	1023	1021	1020	6	3	1	18	10	-	2.03	中雨
	6	23	21	19	20	19	18	100	92	83	1020	1018	1016	8	4	0	18	6	-	1.02	雾 , 中雨
	7	23	21	19	21	19	19	100	91	78	1016	1013	1011	10	7	2	14	8	-	5.08	中雨
	8	21	19	18	20	19	17	100	96	88	1017	1013	1009	8	3	0	21	8	-	3.05	中雨
	9	24	20	17	18	17	15	94	80	52	1017	1016	1014	10	7	2	11	6	-	0
	10	25	21	17	18	14	8	100	70	33	1021	1015	1013	18	5	2	18	5	-	0
	11	25	20	15	14	9	4	88	52	25	1023	1021	1019	11	9	6	14	8	-	0
	12	24	18	13	14	9	6	94	62	22	1025	1023	1022	10	6	3	18	8	-	0
	13	25	18	11	12	9	5	94	59	18	1026	1024	1022	8	6	4	11	6	-	0
	14	26	20	14	15	12	6	94	64	20	1022	1020	1019	7	5	3	11	5	-	0
	15	26	19	13	16	14	11	94	73	30	1020	1018	1017	8	4	2	11	6	-	0
	16	26	20	14	18	15	12	100	74	34	1020	1019	1017	8	5	2	14	5	-	0
	17	25	20	15	18	14	9	100	73	35	1022	1020	1018	11	5	2	18	6	-	0
	18	25	19	14	17	14	13	100	76	38	1022	1019	1018	11	7	3	18	6	32	0
	19	25	19	14	16	15	12	100	75	40	1019	1016	1013	10	7	2	18	6	-	0
	20	26	20	15	18	17	14	100	79	48	1016	1014	1013	9	6	2	18	6	-	0
	21	26	21	17	19	17	11	100	76	41	1019	1016	1014	11	7	2	18	8	-	0
	22	27	22	17	19	17	14	100	79	45	1020	1017	1016	10	5	2	14	8	-	0
	23	24	21	18	20	18	17	100	82	61	1020	1017	1016	8	5	1	11	5	-	0
	24	27	23	19	21	19	18	94	79	55	1022	1019	1016	10	5	2	18	8	-	0
	25	26	23	20	19	18	17	88	79	52	1023	1021	1019	10	6	3	18	10	-	0
	26	29	23	18	21	18	17	100	76	47	1020	1016	1013	8	5	1	18	5	-	1.02
	27	23	19	15	20	12	8	88	68	43	1022	1019	1015	10	9	5	29	16	43	1.02	中雨
	28	21	17	13	13	11	9	94	66	43	1024	1022	1020	10	6	3	14	5	-	0
	29	18	16	14	15	14	10	100	87	55	1025	1021	1020	6	4	2	18	10	-	7.11	中雨
	30	17	16	14	14	12	8	94	77	55	1030	1026	1023	13	7	2	21	13	-	0.25	中雨
	31	17	15	13	10	9	8	77	65	48	1032	1030	1028	18	11	10	14	11	-	0.76	中雨
	2015	气温 (°C)			露点 (°C)			湿度 (%)			Sea Level Press. (百帕)			能见度 (千米)			Wind (公里/小时)			Precip. (毫米)	活动
	十一月	high	avg	low	high	avg	low	high	avg	low	high	avg	low	high	avg	low	high	avg	high	sum
	1	14	12	10	12	11	9	100	90	77	1029	1027	1025	9	4	1	11	6	-	7.11	中雨
	2	18	13	8	11	8	6	100	78	33	1028	1026	1025	10	5	2	14	8	-	0.25	雾
	3	19	13	8	13	11	7	100	81	48	1029	1027	1025	5	4	2	14	5	-	0
	4	16	14	13	16	14	12	100	95	88	1026	1024	1022	3	2	0	11	3	-	6.1	雾 , 中雨
	5	25	20	16	20	18	15	100	90	60	1022	1020	1018	6	3	0	14	6	-	5.08	中雨
	6	30	24	18	22	20	17	100	79	49	1020	1017	1014	23	7	0	18	6	-	0	雾 , 中雨
	7	27	20	14	23	19	12	100	89	68	1021	1016	1015	11	7	2	18	8	-	8.89	中雨
	8	15	13	11	12	11	10	100	90	82	1024	1021	1019	10	6	2	18	11	-	8.89	中雨 , 雷暴
	9	13	11	10	10	9	7	94	85	68	1028	1025	1022	18	7	3	18	13	-	4.06	中雨
	10	16	13	11	11	8	7	82	69	45	1029	1027	1025	10	5	3	11	8	-	0
	11	17	14	11	13	11	8	92	76	53	1027	1026	1024	10	6	2	14	10	-	1.02	中雨
	12	15	14	13	14	13	12	100	91	82	1027	1024	1020	8	4	1	14	6	-	10.92	中雨
	13	17	15	13	14	13	11	100	87	72	1020	1018	1017	14	7	1	14	6	-	2.03	中雨
	14	17	14	13	14	12	11	100	85	68	1021	1019	1017	6	4	2	6	3	-	4.06	中雨
	15	22	17	13	16	14	12	94	83	60	1021	1018	1016	5	3	2	14	5	-	2.03
	16	20	18	16	18	17	15	100	93	83	1017	1015	1013	5	3	0	18	8	-	8.89	雾 , 中雨
	17	16	15	14	16	15	13	100	95	87	1019	1017	1014	6	3	2	21	13	-	25.91	中雨
	18	17	16	14	16	15	12	100	95	87	1024	1020	1015	10	4	2	18	10	-	3.05	中雨
	19	14	13	13	14	13	10	100	92	74	1024	1022	1021	8	4	1	14	8	-	0.76	中雨
	20	15	14	13	14	13	12	100	97	92	1025	1023	1021	3	1	0	14	10	-	4.06	中雨
	21	16	14	14	16	15	13	100	96	94	1025	1023	1022	3	2	0	11	8	-	2.03	雾 , 中雨
	22	20	18	16	19	17	15	100	98	94	1023	1022	1021	3	1	0	11	5	-	0.51	雾 , 中雨
	23	19	17	14	18	15	13	100	92	80	1025	1023	1021	10	5	2	18	10	-	0	中雨
	24	15	12	9	14	13	8	100	93	85	1026	1024	1022	7	4	2	32	11	-	9.91	中雨
	25	8	7	5	7	4	1	93	84	62	1029	1027	1025	18	9	5	29	18	61	2.03	中雨
	26	8	5	2	1	-5	-8	70	48	22	1033	1030	1028	13	10	10	29	21	43	0
	27	9	3	-2	0	-6	-10	80	49	20	1032	1030	1028	11	9	6	14	8	-	0
	28	13	9	4	8	4	0	93	70	39	1030	1028	1027	10	7	2	11	3	-	4.06	中雨
	29	11	9	7	10	9	6	100	95	87	1028	1026	1025	4	3	0	11	3	-	3.05	雾 , 中雨
	30	15	11	8	11	10	8	100	92	69	1027	1025	1023	5	2	0	6	5	-	0	雾
	2015	气温 (°C)			露点 (°C)			湿度 (%)			Sea Level Press. (百帕)			能见度 (千米)			Wind (公里/小时)			Precip. (毫米)	活动
	十二月	high	avg	low	high	avg	low	high	avg	low	high	avg	low	high	avg	low	high	avg	high	sum
	1	18	14	11	14	12	11	100	86	63	1024	1021	1019	5	2	0	14	6	-	0	雾
	2	14	12	10	13	9	4	100	83	60	1026	1021	1018	7	5	0	32	8	50	6.1	雾 , 中雨
	3	16	10	4	7	-1	-7	93	48	14	1030	1026	1024	16	8	4	21	11	-	0
	4	11	8	5	1	-6	-11	66	37	14	1033	1030	1029	16	9	5	14	10	-	0
	5	8	4	0	4	2	-2	100	84	40	1032	1029	1027	11	5	0	11	3	-	14.99	中雨 , 中雪
	6	8	4	0	4	2	0	100	91	56	1032	1031	1029	8	4	1	14	6	-	3.05	中雨 , 中雪
	7	12	7	2	5	3	1	100	88	56	1033	1031	1030	5	2	0	11	8	-	0	雾
	8	14	8	3	9	6	3	100	86	58	1033	1031	1029	10	3	0	18	6	-	0	雾
	9	12	10	9	11	9	7	100	92	80	1029	1024	1018	7	3	0	11	6	-	6.1	雾 , 中雨
	10	12	11	11	11	10	8	100	91	69	1022	1018	1016	11	4	1	26	11	-	6.1	中雨
	11	12	10	8	9	8	4	94	84	71	1026	1023	1020	4	2	1	18	13	-	0	中雨
	12	12	8	4	6	4	3	93	74	49	1026	1024	1022	6	4	2	11	6	-	0
	13	9	8	7	8	7	5	95	88	72	1025	1023	1021	4	3	0	14	6	-	3.05	中雨
	14	10	8	7	6	4	1	90	70	40	1026	1024	1023	6	4	2	18	10	-	0	中雨
	15	11	9	7	4	1	-2	76	58	35	1029	1026	1024	11	3	2	18	10	-	0
	16	9	6	3	0	-6	-10	61	39	18	1034	1030	1028	16	9	5	29	18	-	0
	17	6	3	0	-5	-11	-14	69	36	13	1037	1035	1033	18	15	13	21	14	-	0
	18	9	3	-3	-1	-4	-9	87	62	20	1037	1035	1033	11	7	6	14	5	-	0
	19	11	4	-1	7	2	-2	93	77	52	1035	1032	1030	8	5	2	14	5	-	4.06	中雨
	20	10	8	7	9	7	6	100	94	86	1030	1027	1025	5	2	0	11	5	-	1.02	中雨
	21	10	8	7	6	6	5	93	86	72	1030	1028	1027	4	3	2	11	8	-	0
	22	13	9	6	10	8	6	100	87	70	1027	1024	1020	3	2	0	18	5	35	3.05	雾 , 中雨
	23	13	11	9	9	8	7	100	85	66	1025	1022	1021	3	1	0	14	8	-	2.03	中雨
	24	10	9	8	10	9	8	100	95	87	1027	1023	1020	3	2	0	14	10	-	7.87	中雨
	25	11	8	6	8	7	5	100	89	67	1028	1026	1024	5	2	1	14	8	-	0.25	雾 , 中雨
	26	14	9	5	8	6	3	100	82	48	1025	1023	1021	8	3	0	14	8	-	0	雾
	27	13	10	7	8	6	3	93	77	50	1035	1029	1024	7	5	2	26	10	-	0
	28	9	6	3	3	1	-2	81	65	44	1038	1036	1035	10	9	5	18	13	-	0
	29	11	7	3	4	2	-1	87	69	34	1036	1033	1030	8	6	3	14	8	26	0
	30	14	9	4	6	4	2	100	72	33	1032	1030	1028	6	4	2	11	6	-	0
	31	11	7	3	3	1	-1	93	66	34	1037	1035	1032	4	3	2	21	10	-	0
	2016	气温 (°C)			露点 (°C)			湿度 (%)			Sea Level Press. (百帕)			能见度 (千米)			Wind (公里/小时)			Precip. (毫米)	活动
	一月	high	avg	low	high	avg	low	high	avg	low	high	avg	low	high	avg	low	high	avg	high	sum
	1	14	7	1	7	3	-1	93	76	34	1034	1031	1026	6	3	1	14	5	-	0
	2	18	12	7	8	6	4	93	67	34	1026	1023	1020	8	5	2	14	6	-	0
	3	20	14	9	11	9	7	94	75	41	1023	1021	1019	4	3	2	14	5	-	0.25	中雨
	4	13	12	12	13	12	9	100	94	72	1022	1020	1019	3	1	0	11	5	-	4.06	雾 , 中雨
	5	12	10	8	12	9	7	100	94	84	1026	1022	1017	11	3	0	26	11	-	9.91	雾 , 中雨
	6	9	8	8	8	7	5	100	87	74	1030	1027	1024	5	4	2	18	11	-	6.1	中雨
	7	10	8	6	6	5	4	87	77	65	1030	1028	1027	7	4	2	14	8	-	2.03
	8	7	6	4	5	2	0	93	77	54	1030	1028	1026	7	4	2	18	10	-	0.51	中雨
	9	11	6	2	4	2	-3	100	73	40	1029	1026	1024	5	3	2	11	3	-	1.02	中雨
	10	10	8	6	9	7	4	100	92	76	1025	1023	1022	5	2	0	14	5	-	5.08	中雨
	11	9	7	6	9	7	4	100	95	88	1029	1024	1022	6	3	1	21	14	32	4.06	中雨
	12	6	4	3	5	2	0	93	81	69	1031	1029	1027	10	6	3	21	13	-	0.76	中雨
	13	6	3	2	1	-1	-2	87	73	62	1030	1028	1026	7	5	3	14	10	-	0
	14	9	4	1	2	0	-2	100	69	35	1028	1025	1022	5	4	2	11	5	-	0	中雨
	15	12	8	4	5	1	-3	93	66	35	1023	1021	1019	8	5	2	11	6	-	0	中雨
	16	12	6	1	7	3	0	100	78	46	1022	1019	1015	6	4	0	21	8	-	7.11	雾 , 中雨
	17	9	6	3	8	6	2	100	92	78	1021	1016	1013	5	3	0	18	11	-	6.1	中雨
	18	7	4	2	4	1	-3	100	80	48	1029	1024	1020	4	2	1	21	10	40	0
	19	6	2	-1	-3	-7	-11	75	53	17	1033	1031	1029	8	5	3	18	10	-	0
	20	5	2	-1	2	-3	-6	93	69	47	1034	1031	1028	11	9	2	18	11	-	5.08	中雨 , 中雪
	21	2	1	1	1	1	0	100	95	89	1031	1028	1027	3	2	1	14	10	-	5.08	中雨 , 中雪
	22	3	2	1	2	1	0	100	94	87	1036	1030	1027	6	3	0	26	10	-	7.87	雾 , 中雨 , 中雪
	23	1	-1	-3	0	-6	-13	93	67	23	1042	1039	1036	16	7	1	35	21	55	0.76	中雨 , 中雪
	24	-3	-5	-7	-9	-15	-18	64	43	18	1044	1042	1039	18	13	10	40	24	61	0
	25	3	-3	-8	-4	-11	-17	80	56	24	1043	1038	1034	18	15	10	18	11	-	0
	26	8	2	-4	-2	-6	-12	86	59	14	1035	1032	1029	19	11	6	11	8	-	0
	27	6	4	3	4	2	-3	100	87	65	1030	1028	1027	10	5	2	6	3	-	0.51	中雨
	28	7	6	4	6	5	4	100	96	93	1026	1022	1020	3	2	0	11	3	-	7.87	中雨
	29	7	6	4	6	5	2	100	93	82	1028	1024	1020	8	4	0	21	10	-	2.03	中雨
	30	6	4	3	3	2	1	93	85	73	1032	1029	1026	10	5	2	14	10	-	2.03	中雨
	31	6	3	1	2	1	-1	100	85	67	1034	1032	1029	7	4	0	18	8	-	7.11	中雨 , 中雪
	2016	气温 (°C)			露点 (°C)			湿度 (%)			Sea Level Press. (百帕)			能见度 (千米)			Wind (公里/小时)			Precip. (毫米)	活动
	二月	high	avg	low	high	avg	low	high	avg	low	high	avg	low	high	avg	low	high	avg	high	sum
	1	1	0	-1	0	-3	-6	100	80	60	1036	1035	1034	7	5	2	21	13	-	0.76	中雪
	2	5	1	-2	-2	-6	-10	93	61	27	1035	1033	1030	8	5	2	14	10	-	0
	3	9	3	-2	-1	-3	-7	100	69	21	1032	1030	1028	7	4	2	14	6	-	0
	4	5	2	0	2	0	-3	93	80	63	1030	1028	1026	5	3	2	11	5	-	0.25	中雪
	5	10	5	0	3	-1	-8	100	71	23	1030	1028	1026	8	4	0	14	6	-	0	雾
	6	8	4	1	-1	-5	-11	87	52	15	1033	1030	1028	11	6	2	26	11	-	0
	7	12	4	-2	-1	-5	-9	86	52	17	1031	1026	1022	14	9	6	21	10	-	0
	8	18	8	-1	0	-3	-6	86	48	11	1026	1022	1019	14	6	3	21	8	-	0
	9	22	12	3	4	1	-2	81	51	12	1024	1021	1019	14	11	10	14	6	-	0
	10	23	13	4	11	4	-1	93	56	18	1020	1017	1015	26	17	8	26	6	-	0
	11	24	17	11	15	13	9	100	79	51	1016	1014	1011	21	10	6	11	5	-	1.02	中雨
	12	26	18	10	16	14	10	100	81	43	1014	1011	1007	19	5	2	14	3	-	0	雾
	13	17	13	9	16	11	5	100	84	61	1021	1011	1005	7	5	2	26	10	43	1.02	中雨
	14	8	4	2	5	-2	-8	87	63	27	1033	1027	1021	21	10	6	32	24	50	1.02	中雨
	15	8	4	1	-7	-11	-15	52	33	10	1034	1031	1028	27	16	10	26	16	35	0
	16	13	6	-1	-3	-6	-9	80	43	12	1031	1028	1024	23	19	14	21	10	-	0
	17	13	7	1	1	-3	-8	87	49	15	1030	1028	1026	18	14	10	11	5	-	0
	18	18	10	3	3	-1	-4	81	51	13	1026	1024	1021	18	9	6	18	6	-	0
	19	13	9	6	7	5	2	87	71	44	1028	1024	1021	6	5	3	18	6	-	0
	20	13	9	5	4	-4	-10	71	40	12	1031	1029	1026	10	6	4	21	11	-	0
	21	13	7	1	2	-1	-6	87	53	18	1030	1028	1026	10	7	6	18	8	-	0.76	中雨
	22	9	7	6	7	6	2	100	91	62	1030	1027	1025	8	5	2	14	10	-	10.92	中雨
	23	9	8	7	7	4	2	93	80	54	1036	1032	1029	7	5	2	26	13	-	0	中雨
	24	11	8	4	4	1	-2	81	65	36	1039	1036	1035	8	6	2	18	13	-	0
	25	13	7	2	4	1	-3	87	64	27	1039	1035	1033	10	6	4	14	8	-	0
	26	17	11	5	6	4	2	93	62	30	1033	1029	1026	10	6	3	14	5	-	0
	27	21	13	6	7	4	1	87	56	18	1027	1024	1022	14	10	6	18	8	-	0
	28	23	15	7	8	4	1	82	54	13	1031	1024	1021	18	7	2	29	13	47	0
	29	13	9	5	5	-1	-4	81	51	19	1035	1032	1031	7	5	2	26	13	32	0	中雨
	2016	气温 (°C)			露点 (°C)			湿度 (%)			Sea Level Press. (百帕)			能见度 (千米)			Wind (公里/小时)			Precip. (毫米)	活动
	三月	high	avg	low	high	avg	low	high	avg	low	high	avg	low	high	avg	low	high	avg	high	sum
	1	14	9	4	5	2	-1	87	65	25	1032	1029	1026	8	5	3	18	13	-	0
	2	22	13	5	10	6	3	93	67	21	1026	1023	1020	8	5	2	14	5	-	0
	3	27	18	9	12	9	6	100	64	19	1021	1019	1016	11	5	2	18	5	-	0
	4	27	19	11	12	10	5	94	61	21	1019	1017	1015	14	6	2	14	3	-	0
	5	27	20	13	13	11	8	82	58	29	1019	1017	1014	8	6	3	21	6	32	0
	6	19	16	12	14	12	11	94	84	67	1020	1019	1017	4	2	2	18	11	-	0
	7	25	18	11	16	12	11	100	81	44	1018	1015	1012	4	2	1	18	8	-	0	雾
	8	13	10	7	13	10	5	100	95	83	1021	1015	1012	8	4	1	29	14	-	21.08	中雨
	9	7	6	5	6	2	-2	93	72	47	1030	1026	1021	14	9	6	26	19	-	2.03	中雨
	10	7	3	1	0	-3	-6	93	62	28	1033	1031	1029	13	10	5	26	16	-	1.02	中雨 , 中雪
	11	11	4	-1	2	-3	-8	93	54	17	1031	1028	1025	14	8	5	14	8	-	0
	12	15	8	2	5	1	-5	81	57	27	1025	1021	1017	10	7	4	21	10	-	0
	13	12	11	9	9	7	5	88	75	59	1024	1020	1017	7	4	2	21	10	-	0	中雨
	14	14	9	5	6	3	-2	87	62	24	1028	1025	1023	9	6	3	18	13	32	0
	15	16	11	6	6	4	-2	87	66	25	1025	1022	1018	10	5	2	21	13	32	0
	16	21	15	9	9	6	3	88	61	25	1020	1018	1016	8	7	5	14	6	-	0
	17	22	16	10	14	11	8	94	73	34	1018	1014	1011	8	5	3	18	6	-	0	中雨
	18	20	18	15	14	13	11	94	74	53	1014	1012	1010	5	3	2	14	5	-	0	中雨
	19	18	16	14	14	13	12	94	83	69	1021	1017	1014	7	2	1	18	8	-	0	中雨
	20	18	14	11	11	6	-5	100	64	13	1023	1021	1020	14	6	2	26	13	-	0
	21	15	12	9	10	8	4	93	75	45	1024	1022	1021	8	6	3	14	13	-	0	中雨
	22	14	13	12	12	11	9	94	85	72	1020	1017	1015	8	5	2	14	10	-	0.25	中雨
	23	14	12	9	11	6	-3	100	70	31	1030	1022	1017	19	7	2	29	16	43	1.02	中雨
	24	10	8	7	0	-1	-3	61	49	30	1031	1029	1028	21	12	10	21	16	-	0
	25	15	11	7	4	-4	-8	76	37	11	1030	1028	1025	24	16	10	18	10	-	0
	26	17	11	5	5	-1	-7	87	48	15	1028	1026	1023	11	8	6	26	8	-	0	中雨
	27	17	11	5	6	3	-4	93	61	19	1028	1026	1024	10	6	3	18	11	-	0
	28	22	13	6	6	2	-4	87	50	15	1027	1023	1020	14	7	5	18	8	-	0
	29	24	17	11	7	3	1	76	39	18	1021	1019	1018	14	10	5	21	10	-	0.51
	30	18	15	12	12	11	7	95	79	55	1023	1020	1017	10	7	2	14	8	-	5.08	中雨
	31	18	15	12	13	12	10	94	83	51	1018	1016	1015	10	5	1	18	6	-	0	中雨

## Sheet: 2015年10月-2016年3月每小时温度
Additional file 8 - The daily temperatures recorded in each hour from November 21, 2015 to March 15, 2016.																																Table B The daily temperatures recorded in each hour from zero o 'clock on November 23, 2012 to zero o 'clock on March 12, 2013.																Table B The daily temperatures recorded in each hour from zero o 'clock on November 23, 2012 to zero o 'clock on March 12, 2013.
Number	Date-Month-Year	Time	Temperature (℃)
1	2015-11-21	00:00:00	14
2	2015-11-21	01:00:00	14
3	2015-11-21	02:00:00	14
4	2015-11-21	03:00:00	14
5	2015-11-21	04:00:00	14
6	2015-11-21	05:00:00	14
7	2015-11-21	06:00:00	15
8	2015-11-21	07:00:00	15
9	2015-11-21	08:00:00	15
10	2015-11-21	09:00:00	15
11	2015-11-21	10:00:00	16
12	2015-11-21	11:00:00	14
13	2015-11-21	12:00:00	16
14	2015-11-21	13:00:00	16
15	2015-11-21	14:00:00	14
16	2015-11-21	15:00:00	16
17	2015-11-21	16:00:00	16
18	2015-11-21	17:00:00	16
19	2015-11-21	18:00:00	16
20	2015-11-21	19:00:00	16
21	2015-11-21	20:00:00	15
22	2015-11-21	21:00:00	16
23	2015-11-21	22:00:00	16
24	2015-11-21	23:00:00	15
25	2015-11-22	00:00:00	16
26	2015-11-22	01:00:00	16
27	2015-11-22	02:00:00	15
28	2015-11-22	03:00:00	16
29	2015-11-22	04:00:00	16
30	2015-11-22	05:00:00	16
31	2015-11-22	06:00:00	16
32	2015-11-22	07:00:00	16
33	2015-11-22	08:00:00	16
34	2015-11-22	09:00:00	17
35	2015-11-22	10:00:00	17
36	2015-11-22	11:00:00	18
37	2015-11-22	12:00:00	18
38	2015-11-22	13:00:00	18
39	2015-11-22	14:00:00	18
40	2015-11-22	15:00:00	19
41	2015-11-22	16:00:00	20
42	2015-11-22	17:00:00	18
43	2015-11-22	18:00:00	19
44	2015-11-22	19:00:00	19
45	2015-11-22	20:00:00	18
46	2015-11-22	21:00:00	18
47	2015-11-22	22:00:00	18
48	2015-11-22	23:00:00	18
49	2015-11-23	00:00:00	18
50	2015-11-23	01:00:00	18
51	2015-11-23	02:00:00	17
52	2015-11-23	03:00:00	17
53	2015-11-23	04:00:00	18
54	2015-11-23	05:00:00	17
55	2015-11-23	06:00:00	18
56	2015-11-23	07:00:00	18
57	2015-11-23	08:00:00	17
58	2015-11-23	09:00:00	18
59	2015-11-23	10:00:00	18
60	2015-11-23	11:00:00	17
61	2015-11-23	12:00:00	17
62	2015-11-23	13:00:00	16
63	2015-11-23	14:00:00	16
64	2015-11-23	15:00:00	16
65	2015-11-23	16:00:00	15
66	2015-11-23	17:00:00	14
67	2015-11-23	18:00:00	15
68	2015-11-23	19:00:00	14
69	2015-11-23	20:00:00	14
70	2015-11-23	21:00:00	14
71	2015-11-23	22:00:00	15
72	2015-11-23	23:00:00	14
73	2015-11-24	00:00:00	15
74	2015-11-24	01:00:00	15
75	2015-11-24	02:00:00	15
76	2015-11-24	03:00:00	15
77	2015-11-24	04:00:00	15
78	2015-11-24	05:00:00	15
79	2015-11-24	06:00:00	15
80	2015-11-24	07:00:00	15
81	2015-11-24	08:00:00	14
82	2015-11-24	09:00:00	14
83	2015-11-24	10:00:00	14
84	2015-11-24	11:00:00	14
85	2015-11-24	12:00:00	15
86	2015-11-24	13:00:00	14
87	2015-11-24	14:00:00	13
88	2015-11-24	15:00:00	14
89	2015-11-24	16:00:00	14
90	2015-11-24	17:00:00	13
91	2015-11-24	18:00:00	13
92	2015-11-24	19:00:00	12
93	2015-11-24	20:00:00	12
94	2015-11-24	21:00:00	12
95	2015-11-24	22:00:00	12
96	2015-11-24	23:00:00	10
97	2015-11-25	00:00:00	8
98	2015-11-25	01:00:00	7
99	2015-11-25	02:00:00	6
100	2015-11-25	03:00:00	7
101	2015-11-25	04:00:00	7
102	2015-11-25	05:00:00	6
103	2015-11-25	06:00:00	7
104	2015-11-25	07:00:00	7
105	2015-11-25	08:00:00	6
106	2015-11-25	09:00:00	6
107	2015-11-25	10:00:00	6
108	2015-11-25	11:00:00	5
109	2015-11-25	12:00:00	6
110	2015-11-25	13:00:00	7
111	2015-11-25	14:00:00	7
112	2015-11-25	15:00:00	6
113	2015-11-25	16:00:00	6
114	2015-11-25	17:00:00	6
115	2015-11-25	18:00:00	6
116	2015-11-25	19:00:00	6
117	2015-11-25	20:00:00	6
118	2015-11-25	21:00:00	6
119	2015-11-25	22:00:00	6
120	2015-11-25	23:00:00	6
121	2015-11-26	00:00:00	6
122	2015-11-26	01:00:00	6
123	2015-11-26	02:00:00	5
124	2015-11-26	03:00:00	4
125	2015-11-26	04:00:00	4
126	2015-11-26	05:00:00	3
127	2015-11-26	06:00:00	3
128	2015-11-26	07:00:00	3
129	2015-11-26	08:00:00	3
130	2015-11-26	09:00:00	5
131	2015-11-26	10:00:00	6
132	2015-11-26	11:00:00	7
133	2015-11-26	12:00:00	7
134	2015-11-26	13:00:00	8
135	2015-11-26	14:00:00	8
136	2015-11-26	15:00:00	7
137	2015-11-26	16:00:00	6
138	2015-11-26	17:00:00	5
139	2015-11-26	18:00:00	4
140	2015-11-26	19:00:00	4
141	2015-11-26	20:00:00	3
142	2015-11-26	21:00:00	3
143	2015-11-26	22:00:00	3
144	2015-11-26	23:00:00	2
145	2015-11-27	00:00:00	2
146	2015-11-27	01:00:00	1
147	2015-11-27	02:00:00	0
148	2015-11-27	03:00:00	0
149	2015-11-27	04:00:00	0
150	2015-11-27	05:00:00	-1
151	2015-11-27	06:00:00	0
152	2015-11-27	07:00:00	-1
153	2015-11-27	08:00:00	1
154	2015-11-27	09:00:00	3
155	2015-11-27	10:00:00	4
156	2015-11-27	11:00:00	5
157	2015-11-27	12:00:00	6
158	2015-11-27	13:00:00	9
159	2015-11-27	14:00:00	8
160	2015-11-27	15:00:00	8
161	2015-11-27	16:00:00	7
162	2015-11-27	17:00:00	7
163	2015-11-27	18:00:00	5
164	2015-11-27	19:00:00	5
165	2015-11-27	20:00:00	6
166	2015-11-27	21:00:00	5
167	2015-11-27	22:00:00	6
168	2015-11-27	23:00:00	6
169	2015-11-28	00:00:00	6
170	2015-11-28	01:00:00	6
171	2015-11-28	02:00:00	5
172	2015-11-28	03:00:00	6
173	2015-11-28	04:00:00	5
174	2015-11-28	05:00:00	5
175	2015-11-28	06:00:00	6
176	2015-11-28	07:00:00	6
177	2015-11-28	08:00:00	7
178	2015-11-28	09:00:00	8
179	2015-11-28	10:00:00	10
180	2015-11-28	11:00:00	11
181	2015-11-28	12:00:00	13
182	2015-11-28	13:00:00	13
183	2015-11-28	14:00:00	12
184	2015-11-28	15:00:00	12
185	2015-11-28	16:00:00	12
186	2015-11-28	17:00:00	10
187	2015-11-28	18:00:00	10
188	2015-11-28	19:00:00	10
189	2015-11-28	20:00:00	9
190	2015-11-28	21:00:00	10
191	2015-11-28	22:00:00	9
192	2015-11-28	23:00:00	9
193	2015-11-29	00:00:00	9
194	2015-11-29	01:00:00	9
195	2015-11-29	02:00:00	9
196	2015-11-29	03:00:00	9
197	2015-11-29	04:00:00	9
198	2015-11-29	05:00:00	9
199	2015-11-29	06:00:00	9
200	2015-11-29	07:00:00	9
201	2015-11-29	08:00:00	9
202	2015-11-29	09:00:00	9
203	2015-11-29	10:00:00	9
204	2015-11-29	11:00:00	9
205	2015-11-29	12:00:00	10
206	2015-11-29	13:00:00	10
207	2015-11-29	14:00:00	10
208	2015-11-29	15:00:00	11
209	2015-11-29	16:00:00	11
210	2015-11-29	17:00:00	10
211	2015-11-29	18:00:00	10
212	2015-11-29	19:00:00	9
213	2015-11-29	20:00:00	9
214	2015-11-29	21:00:00	8
215	2015-11-29	22:00:00	7
216	2015-11-29	23:00:00	8
217	2015-11-30	00:00:00	9
218	2015-11-30	01:00:00	9
219	2015-11-30	02:00:00	8
220	2015-11-30	03:00:00	9
221	2015-11-30	04:00:00	9
222	2015-11-30	05:00:00	8
223	2015-11-30	06:00:00	9
224	2015-11-30	07:00:00	10
225	2015-11-30	08:00:00	9
226	2015-11-30	09:00:00	10
227	2015-11-30	10:00:00	10
228	2015-11-30	11:00:00	12
229	2015-11-30	12:00:00	13
230	2015-11-30	13:00:00	14
231	2015-11-30	14:00:00	14
232	2015-11-30	15:00:00	15
233	2015-11-30	16:00:00	14
234	2015-11-30	17:00:00	12
235	2015-11-30	18:00:00	12
236	2015-11-30	19:00:00	11
237	2015-11-30	20:00:00	12
238	2015-11-30	21:00:00	12
239	2015-11-30	22:00:00	12
240	2015-11-30	23:00:00	12
241	2015-12-01	00:00:00	12
242	2015-12-01	01:00:00	12
243	2015-12-01	02:00:00	12
244	2015-12-01	03:00:00	12
245	2015-12-01	04:00:00	13
246	2015-12-01	05:00:00	11
247	2015-12-01	06:00:00	12
248	2015-12-01	07:00:00	12
249	2015-12-01	08:00:00	12
250	2015-12-01	09:00:00	14
251	2015-12-01	10:00:00	15
252	2015-12-01	11:00:00	15
253	2015-12-01	12:00:00	17
254	2015-12-01	13:00:00	18
255	2015-12-01	14:00:00	17
256	2015-12-01	15:00:00	18
257	2015-12-01	16:00:00	18
258	2015-12-01	17:00:00	16
259	2015-12-01	18:00:00	15
260	2015-12-01	19:00:00	15
261	2015-12-01	20:00:00	15
262	2015-12-01	21:00:00	15
263	2015-12-01	22:00:00	15
264	2015-12-01	23:00:00	13
265	2015-12-02	00:00:00	13
266	2015-12-02	01:00:00	12
267	2015-12-02	02:00:00	12
268	2015-12-02	03:00:00	13
269	2015-12-02	04:00:00	12
270	2015-12-02	05:00:00	13
271	2015-12-02	06:00:00	14
272	2015-12-02	07:00:00	14
273	2015-12-02	08:00:00	13
274	2015-12-02	09:00:00	14
275	2015-12-02	10:00:00	12
276	2015-12-02	11:00:00	12
277	2015-12-02	12:00:00	13
278	2015-12-02	13:00:00	13
279	2015-12-02	14:00:00	13
280	2015-12-02	15:00:00	13
281	2015-12-02	16:00:00	13
282	2015-12-02	17:00:00	12
283	2015-12-02	18:00:00	12
284	2015-12-02	19:00:00	12
285	2015-12-02	20:00:00	10
286	2015-12-02	21:00:00	11
287	2015-12-02	22:00:00	11
288	2015-12-02	23:00:00	11
289	2015-12-03	00:00:00	10
290	2015-12-03	01:00:00	10
291	2015-12-03	02:00:00	7
292	2015-12-03	03:00:00	8
293	2015-12-03	04:00:00	7
294	2015-12-03	05:00:00	6
295	2015-12-03	06:00:00	6
296	2015-12-03	07:00:00	4
297	2015-12-03	08:00:00	7
298	2015-12-03	09:00:00	9
299	2015-12-03	10:00:00	12
300	2015-12-03	11:00:00	12
301	2015-12-03	12:00:00	14
302	2015-12-03	13:00:00	15
303	2015-12-03	14:00:00	16
304	2015-12-03	15:00:00	15
305	2015-12-03	16:00:00	14
306	2015-12-03	17:00:00	12
307	2015-12-03	18:00:00	11
308	2015-12-03	19:00:00	10
309	2015-12-03	20:00:00	10
310	2015-12-03	21:00:00	10
311	2015-12-03	22:00:00	9
312	2015-12-03	23:00:00	9
313	2015-12-04	00:00:00	8
314	2015-12-04	01:00:00	8
315	2015-12-04	02:00:00	7
316	2015-12-04	03:00:00	6
317	2015-12-04	04:00:00	6
318	2015-12-04	05:00:00	6
319	2015-12-04	06:00:00	6
320	2015-12-04	07:00:00	6
321	2015-12-04	08:00:00	6
322	2015-12-04	09:00:00	7
323	2015-12-04	10:00:00	8
324	2015-12-04	11:00:00	8
325	2015-12-04	12:00:00	9
326	2015-12-04	13:00:00	11
327	2015-12-04	14:00:00	10
328	2015-12-04	15:00:00	10
329	2015-12-04	16:00:00	10
330	2015-12-04	17:00:00	9
331	2015-12-04	18:00:00	8
332	2015-12-04	19:00:00	8
333	2015-12-04	20:00:00	8
334	2015-12-04	21:00:00	8
335	2015-12-04	22:00:00	8
336	2015-12-04	23:00:00	8
337	2015-12-05	00:00:00	8
338	2015-12-05	01:00:00	7
339	2015-12-05	02:00:00	7
340	2015-12-05	03:00:00	7
341	2015-12-05	04:00:00	8
342	2015-12-05	05:00:00	5
343	2015-12-05	06:00:00	6
344	2015-12-05	07:00:00	6
345	2015-12-05	08:00:00	4
346	2015-12-05	09:00:00	5
347	2015-12-05	10:00:00	5
348	2015-12-05	11:00:00	4
349	2015-12-05	12:00:00	5
350	2015-12-05	13:00:00	4
351	2015-12-05	14:00:00	3
352	2015-12-05	15:00:00	3
353	2015-12-05	16:00:00	2
354	2015-12-05	17:00:00	1
355	2015-12-05	18:00:00	1
356	2015-12-05	19:00:00	1
357	2015-12-05	20:00:00	0
358	2015-12-05	21:00:00	1
359	2015-12-05	22:00:00	0
360	2015-12-05	23:00:00	0
361	2015-12-06	00:00:00	0
362	2015-12-06	01:00:00	0
363	2015-12-06	02:00:00	1
364	2015-12-06	03:00:00	1
365	2015-12-06	04:00:00	1
366	2015-12-06	05:00:00	1
367	2015-12-06	06:00:00	1
368	2015-12-06	07:00:00	2
369	2015-12-06	08:00:00	1
370	2015-12-06	09:00:00	2
371	2015-12-06	10:00:00	3
372	2015-12-06	11:00:00	4
373	2015-12-06	12:00:00	6
374	2015-12-06	13:00:00	7
375	2015-12-06	14:00:00	7
376	2015-12-06	15:00:00	8
377	2015-12-06	16:00:00	8
378	2015-12-06	17:00:00	5
379	2015-12-06	18:00:00	4
380	2015-12-06	19:00:00	4
381	2015-12-06	20:00:00	4
382	2015-12-06	21:00:00	4
383	2015-12-06	22:00:00	3
384	2015-12-06	23:00:00	4
385	2015-12-07	00:00:00	2
386	2015-12-07	01:00:00	2
387	2015-12-07	02:00:00	3
388	2015-12-07	03:00:00	2
389	2015-12-07	04:00:00	2
390	2015-12-07	05:00:00	2
391	2015-12-07	06:00:00	3
392	2015-12-07	07:00:00	4
393	2015-12-07	08:00:00	2
394	2015-12-07	09:00:00	4
395	2015-12-07	10:00:00	5
396	2015-12-07	11:00:00	5
397	2015-12-07	12:00:00	9
398	2015-12-07	13:00:00	11
399	2015-12-07	14:00:00	11
400	2015-12-07	15:00:00	12
401	2015-12-07	16:00:00	11
402	2015-12-07	17:00:00	8
403	2015-12-07	18:00:00	7
404	2015-12-07	19:00:00	6
405	2015-12-07	20:00:00	6
406	2015-12-07	21:00:00	6
407	2015-12-07	22:00:00	5
408	2015-12-07	23:00:00	5
409	2015-12-08	00:00:00	5
410	2015-12-08	01:00:00	4
411	2015-12-08	02:00:00	4
412	2015-12-08	03:00:00	4
413	2015-12-08	04:00:00	3
414	2015-12-08	05:00:00	4
415	2015-12-08	06:00:00	5
416	2015-12-08	07:00:00	5
417	2015-12-08	08:00:00	4
418	2015-12-08	09:00:00	5
419	2015-12-08	10:00:00	6
420	2015-12-08	11:00:00	9
421	2015-12-08	12:00:00	12
422	2015-12-08	13:00:00	14
423	2015-12-08	14:00:00	12
424	2015-12-08	15:00:00	14
425	2015-12-08	16:00:00	13
426	2015-12-08	17:00:00	11
427	2015-12-08	18:00:00	11
428	2015-12-08	19:00:00	10
429	2015-12-08	20:00:00	10
430	2015-12-08	21:00:00	10
431	2015-12-08	22:00:00	9
432	2015-12-08	23:00:00	10
433	2015-12-09	00:00:00	9
434	2015-12-09	01:00:00	10
435	2015-12-09	02:00:00	10
436	2015-12-09	03:00:00	10
437	2015-12-09	04:00:00	10
438	2015-12-09	05:00:00	10
439	2015-12-09	06:00:00	11
440	2015-12-09	07:00:00	11
441	2015-12-09	08:00:00	9
442	2015-12-09	09:00:00	10
443	2015-12-09	10:00:00	10
444	2015-12-09	11:00:00	12
445	2015-12-09	12:00:00	12
446	2015-12-09	13:00:00	12
447	2015-12-09	14:00:00	11
448	2015-12-09	15:00:00	12
449	2015-12-09	16:00:00	12
450	2015-12-09	17:00:00	11
451	2015-12-09	18:00:00	11
452	2015-12-09	19:00:00	12
453	2015-12-09	20:00:00	12
454	2015-12-09	21:00:00	11
455	2015-12-09	22:00:00	11
456	2015-12-09	23:00:00	12
457	2015-12-10	00:00:00	11
458	2015-12-10	01:00:00	11
459	2015-12-10	02:00:00	10
460	2015-12-10	03:00:00	11
461	2015-12-10	04:00:00	11
462	2015-12-10	05:00:00	10
463	2015-12-10	06:00:00	11
464	2015-12-10	07:00:00	11
465	2015-12-10	08:00:00	11
466	2015-12-10	09:00:00	11
467	2015-12-10	10:00:00	12
468	2015-12-10	11:00:00	12
469	2015-12-10	12:00:00	12
470	2015-12-10	13:00:00	12
471	2015-12-10	14:00:00	12
472	2015-12-10	15:00:00	12
473	2015-12-10	16:00:00	12
474	2015-12-10	17:00:00	12
475	2015-12-10	18:00:00	12
476	2015-12-10	19:00:00	12
477	2015-12-10	20:00:00	12
478	2015-12-10	21:00:00	12
479	2015-12-10	22:00:00	12
480	2015-12-10	23:00:00	11
481	2015-12-11	00:00:00	12
482	2015-12-11	01:00:00	12
483	2015-12-11	02:00:00	11
484	2015-12-11	03:00:00	12
485	2015-12-11	04:00:00	11
486	2015-12-11	05:00:00	10
487	2015-12-11	06:00:00	11
488	2015-12-11	07:00:00	11
489	2015-12-11	08:00:00	10
490	2015-12-11	09:00:00	11
491	2015-12-11	10:00:00	10
492	2015-12-11	11:00:00	10
493	2015-12-11	12:00:00	11
494	2015-12-11	13:00:00	11
495	2015-12-11	14:00:00	10
496	2015-12-11	15:00:00	11
497	2015-12-11	16:00:00	10
498	2015-12-11	17:00:00	10
499	2015-12-11	18:00:00	10
500	2015-12-11	19:00:00	9
501	2015-12-11	20:00:00	9
502	2015-12-11	21:00:00	9
503	2015-12-11	22:00:00	8
504	2015-12-11	23:00:00	8
505	2015-12-12	00:00:00	8
506	2015-12-12	01:00:00	7
507	2015-12-12	02:00:00	7
508	2015-12-12	03:00:00	6
509	2015-12-12	04:00:00	5
510	2015-12-12	05:00:00	5
511	2015-12-12	06:00:00	4
512	2015-12-12	07:00:00	5
513	2015-12-12	08:00:00	6
514	2015-12-12	09:00:00	8
515	2015-12-12	10:00:00	8
516	2015-12-12	11:00:00	10
517	2015-12-12	12:00:00	11
518	2015-12-12	13:00:00	11
519	2015-12-12	14:00:00	11
520	2015-12-12	15:00:00	11
521	2015-12-12	16:00:00	11
522	2015-12-12	17:00:00	10
523	2015-12-12	18:00:00	9
524	2015-12-12	19:00:00	9
525	2015-12-12	20:00:00	8
526	2015-12-12	21:00:00	9
527	2015-12-12	22:00:00	9
528	2015-12-12	23:00:00	8
529	2015-12-13	00:00:00	9
530	2015-12-13	01:00:00	9
531	2015-12-13	02:00:00	8
532	2015-12-13	03:00:00	9
533	2015-12-13	04:00:00	9
534	2015-12-13	05:00:00	8
535	2015-12-13	06:00:00	8
536	2015-12-13	07:00:00	8
537	2015-12-13	08:00:00	7
538	2015-12-13	09:00:00	8
539	2015-12-13	10:00:00	9
540	2015-12-13	11:00:00	8
541	2015-12-13	12:00:00	9
542	2015-12-13	13:00:00	9
543	2015-12-13	14:00:00	8
544	2015-12-13	15:00:00	9
545	2015-12-13	16:00:00	9
546	2015-12-13	17:00:00	8
547	2015-12-13	18:00:00	8
548	2015-12-13	19:00:00	8
549	2015-12-13	20:00:00	8
550	2015-12-13	21:00:00	8
551	2015-12-13	22:00:00	8
552	2015-12-13	23:00:00	7
553	2015-12-14	00:00:00	8
554	2015-12-14	01:00:00	8
555	2015-12-14	02:00:00	7
556	2015-12-14	03:00:00	8
557	2015-12-14	04:00:00	8
558	2015-12-14	05:00:00	7
559	2015-12-14	06:00:00	8
560	2015-12-14	07:00:00	8
561	2015-12-14	08:00:00	7
562	2015-12-14	09:00:00	8
563	2015-12-14	10:00:00	9
564	2015-12-14	11:00:00	9
565	2015-12-14	12:00:00	10
566	2015-12-14	13:00:00	10
567	2015-12-14	14:00:00	10
568	2015-12-14	15:00:00	10
569	2015-12-14	16:00:00	10
570	2015-12-14	17:00:00	8
571	2015-12-14	18:00:00	9
572	2015-12-14	19:00:00	8
573	2015-12-14	20:00:00	9
574	2015-12-14	21:00:00	9
575	2015-12-14	22:00:00	9
576	2015-12-14	23:00:00	8
577	2015-12-15	00:00:00	9
578	2015-12-15	01:00:00	9
579	2015-12-15	02:00:00	7
580	2015-12-15	03:00:00	8
581	2015-12-15	04:00:00	8
582	2015-12-15	05:00:00	7
583	2015-12-15	06:00:00	8
584	2015-12-15	07:00:00	8
585	2015-12-15	08:00:00	7
586	2015-12-15	09:00:00	9
587	2015-12-15	10:00:00	9
588	2015-12-15	11:00:00	9
589	2015-12-15	12:00:00	11
590	2015-12-15	13:00:00	11
591	2015-12-15	14:00:00	11
592	2015-12-15	15:00:00	11
593	2015-12-15	16:00:00	10
594	2015-12-15	17:00:00	9
595	2015-12-15	18:00:00	8
596	2015-12-15	19:00:00	8
597	2015-12-15	20:00:00	8
598	2015-12-15	21:00:00	8
599	2015-12-15	22:00:00	9
600	2015-12-15	23:00:00	8
601	2015-12-16	00:00:00	9
602	2015-12-16	01:00:00	8
603	2015-12-16	02:00:00	7
604	2015-12-16	03:00:00	7
605	2015-12-16	04:00:00	7
606	2015-12-16	05:00:00	7
607	2015-12-16	06:00:00	6
608	2015-12-16	07:00:00	5
609	2015-12-16	08:00:00	6
610	2015-12-16	09:00:00	7
611	2015-12-16	10:00:00	7
612	2015-12-16	11:00:00	8
613	2015-12-16	12:00:00	8
614	2015-12-16	13:00:00	8
615	2015-12-16	14:00:00	8
616	2015-12-16	15:00:00	8
617	2015-12-16	16:00:00	7
618	2015-12-16	17:00:00	6
619	2015-12-16	18:00:00	6
620	2015-12-16	19:00:00	6
621	2015-12-16	20:00:00	4
622	2015-12-16	21:00:00	4
623	2015-12-16	22:00:00	4
624	2015-12-16	23:00:00	4
625	2015-12-17	00:00:00	3
626	2015-12-17	01:00:00	2
627	2015-12-17	02:00:00	2
628	2015-12-17	03:00:00	2
629	2015-12-17	04:00:00	2
630	2015-12-17	05:00:00	1
631	2015-12-17	06:00:00	1
632	2015-12-17	07:00:00	1
633	2015-12-17	08:00:00	1
634	2015-12-17	09:00:00	3
635	2015-12-17	10:00:00	4
636	2015-12-17	11:00:00	5
637	2015-12-17	12:00:00	5
638	2015-12-17	13:00:00	6
639	2015-12-17	14:00:00	6
640	2015-12-17	15:00:00	6
641	2015-12-17	16:00:00	6
642	2015-12-17	17:00:00	5
643	2015-12-17	18:00:00	4
644	2015-12-17	19:00:00	3
645	2015-12-17	20:00:00	3
646	2015-12-17	21:00:00	2
647	2015-12-17	22:00:00	1
648	2015-12-17	23:00:00	1
649	2015-12-18	00:00:00	-1
650	2015-12-18	01:00:00	-1
651	2015-12-18	02:00:00	-1
652	2015-12-18	03:00:00	-1
653	2015-12-18	04:00:00	-2
654	2015-12-18	05:00:00	-1
655	2015-12-18	06:00:00	-2
656	2015-12-18	07:00:00	-2
657	2015-12-18	08:00:00	0
658	2015-12-18	09:00:00	2
659	2015-12-18	10:00:00	4
660	2015-12-18	11:00:00	5
661	2015-12-18	12:00:00	7
662	2015-12-18	13:00:00	7
663	2015-12-18	14:00:00	8
664	2015-12-18	15:00:00	9
665	2015-12-18	16:00:00	8
666	2015-12-18	17:00:00	7
667	2015-12-18	18:00:00	4
668	2015-12-18	19:00:00	3
669	2015-12-18	20:00:00	4
670	2015-12-18	21:00:00	2
671	2015-12-18	22:00:00	4
672	2015-12-18	23:00:00	4
673	2015-12-19	00:00:00	3
674	2015-12-19	01:00:00	2
675	2015-12-19	02:00:00	2
676	2015-12-19	03:00:00	0
677	2015-12-19	04:00:00	1
678	2015-12-19	05:00:00	1
679	2015-12-19	06:00:00	0
680	2015-12-19	07:00:00	0
681	2015-12-19	08:00:00	2
682	2015-12-19	09:00:00	4
683	2015-12-19	10:00:00	6
684	2015-12-19	11:00:00	7
685	2015-12-19	12:00:00	10
686	2015-12-19	13:00:00	11
687	2015-12-19	14:00:00	9
688	2015-12-19	15:00:00	10
689	2015-12-19	16:00:00	10
690	2015-12-19	17:00:00	10
691	2015-12-19	18:00:00	10
692	2015-12-19	19:00:00	9
693	2015-12-19	20:00:00	9
694	2015-12-19	21:00:00	9
695	2015-12-19	22:00:00	9
696	2015-12-19	23:00:00	7
697	2015-12-20	00:00:00	8
698	2015-12-20	01:00:00	8
699	2015-12-20	02:00:00	7
700	2015-12-20	03:00:00	7
701	2015-12-20	04:00:00	7
702	2015-12-20	05:00:00	7
703	2015-12-20	06:00:00	8
704	2015-12-20	07:00:00	7
705	2015-12-20	08:00:00	7
706	2015-12-20	09:00:00	8
707	2015-12-20	10:00:00	8
708	2015-12-20	11:00:00	8
709	2015-12-20	12:00:00	9
710	2015-12-20	13:00:00	9
711	2015-12-20	14:00:00	9
712	2015-12-20	15:00:00	9
713	2015-12-20	16:00:00	10
714	2015-12-20	17:00:00	9
715	2015-12-20	18:00:00	9
716	2015-12-20	19:00:00	9
717	2015-12-20	20:00:00	9
718	2015-12-20	21:00:00	8
719	2015-12-20	22:00:00	8
720	2015-12-20	23:00:00	8
721	2015-12-21	00:00:00	8
722	2015-12-21	01:00:00	8
723	2015-12-21	02:00:00	7
724	2015-12-21	03:00:00	7
725	2015-12-21	04:00:00	7
726	2015-12-21	05:00:00	7
727	2015-12-21	06:00:00	7
728	2015-12-21	07:00:00	7
729	2015-12-21	08:00:00	7
730	2015-12-21	09:00:00	7
731	2015-12-21	10:00:00	8
732	2015-12-21	11:00:00	9
733	2015-12-21	12:00:00	9
734	2015-12-21	13:00:00	9
735	2015-12-21	14:00:00	9
736	2015-12-21	15:00:00	10
737	2015-12-21	16:00:00	10
738	2015-12-21	17:00:00	9
739	2015-12-21	18:00:00	9
740	2015-12-21	19:00:00	8
741	2015-12-21	20:00:00	8
742	2015-12-21	21:00:00	7
743	2015-12-21	22:00:00	7
744	2015-12-21	23:00:00	7
745	2015-12-22	00:00:00	8
746	2015-12-22	01:00:00	7
747	2015-12-22	02:00:00	7
748	2015-12-22	03:00:00	7
749	2015-12-22	04:00:00	7
750	2015-12-22	05:00:00	6
751	2015-12-22	06:00:00	7
752	2015-12-22	07:00:00	7
753	2015-12-22	08:00:00	8
754	2015-12-22	09:00:00	10
755	2015-12-22	10:00:00	11
756	2015-12-22	11:00:00	12
757	2015-12-22	12:00:00	12
758	2015-12-22	13:00:00	13
759	2015-12-22	14:00:00	12
760	2015-12-22	15:00:00	13
761	2015-12-22	16:00:00	12
762	2015-12-22	17:00:00	12
763	2015-12-22	18:00:00	11
764	2015-12-22	19:00:00	11
765	2015-12-22	20:00:00	11
766	2015-12-22	21:00:00	11
767	2015-12-22	22:00:00	11
768	2015-12-22	23:00:00	10
769	2015-12-23	00:00:00	10
770	2015-12-23	01:00:00	10
771	2015-12-23	02:00:00	10
772	2015-12-23	03:00:00	10
773	2015-12-23	04:00:00	10
774	2015-12-23	05:00:00	9
775	2015-12-23	06:00:00	9
776	2015-12-23	07:00:00	10
777	2015-12-23	08:00:00	10
778	2015-12-23	09:00:00	10
779	2015-12-23	10:00:00	11
780	2015-12-23	11:00:00	10
781	2015-12-23	12:00:00	12
782	2015-12-23	13:00:00	12
783	2015-12-23	14:00:00	12
784	2015-12-23	15:00:00	13
785	2015-12-23	16:00:00	13
786	2015-12-23	17:00:00	12
787	2015-12-23	18:00:00	12
788	2015-12-23	19:00:00	11
789	2015-12-23	20:00:00	10
790	2015-12-23	21:00:00	11
791	2015-12-23	22:00:00	10
792	2015-12-23	23:00:00	10
793	2015-12-24	00:00:00	10
794	2015-12-24	01:00:00	10
795	2015-12-24	02:00:00	9
796	2015-12-24	03:00:00	10
797	2015-12-24	04:00:00	10
798	2015-12-24	05:00:00	9
799	2015-12-24	06:00:00	10
800	2015-12-24	07:00:00	10
801	2015-12-24	08:00:00	9
802	2015-12-24	09:00:00	10
803	2015-12-24	10:00:00	10
804	2015-12-24	11:00:00	10
805	2015-12-24	12:00:00	10
806	2015-12-24	13:00:00	10
807	2015-12-24	14:00:00	10
808	2015-12-24	15:00:00	10
809	2015-12-24	16:00:00	10
810	2015-12-24	17:00:00	9
811	2015-12-24	18:00:00	10
812	2015-12-24	19:00:00	10
813	2015-12-24	20:00:00	9
814	2015-12-24	21:00:00	9
815	2015-12-24	22:00:00	9
816	2015-12-24	23:00:00	9
817	2015-12-25	00:00:00	9
818	2015-12-25	01:00:00	9
819	2015-12-25	02:00:00	8
820	2015-12-25	03:00:00	9
821	2015-12-25	04:00:00	9
822	2015-12-25	05:00:00	9
823	2015-12-25	06:00:00	9
824	2015-12-25	07:00:00	9
825	2015-12-25	08:00:00	8
826	2015-12-25	09:00:00	8
827	2015-12-25	10:00:00	9
828	2015-12-25	11:00:00	8
829	2015-12-25	12:00:00	10
830	2015-12-25	13:00:00	10
831	2015-12-25	14:00:00	11
832	2015-12-25	15:00:00	11
833	2015-12-25	16:00:00	11
834	2015-12-25	17:00:00	10
835	2015-12-25	18:00:00	9
836	2015-12-25	19:00:00	9
837	2015-12-25	20:00:00	8
838	2015-12-25	21:00:00	7
839	2015-12-25	22:00:00	6
840	2015-12-25	23:00:00	7
841	2015-12-26	00:00:00	5
842	2015-12-26	01:00:00	5
843	2015-12-26	02:00:00	6
844	2015-12-26	03:00:00	6
845	2015-12-26	04:00:00	5
846	2015-12-26	05:00:00	6
847	2015-12-26	06:00:00	6
848	2015-12-26	07:00:00	6
849	2015-12-26	08:00:00	6
850	2015-12-26	09:00:00	7
851	2015-12-26	10:00:00	7
852	2015-12-26	11:00:00	10
853	2015-12-26	12:00:00	12
854	2015-12-26	13:00:00	13
855	2015-12-26	14:00:00	14
856	2015-12-26	15:00:00	14
857	2015-12-26	16:00:00	14
858	2015-12-26	17:00:00	12
859	2015-12-26	18:00:00	10
860	2015-12-26	19:00:00	11
861	2015-12-26	20:00:00	9
862	2015-12-26	21:00:00	8
863	2015-12-26	22:00:00	9
864	2015-12-26	23:00:00	8
865	2015-12-27	00:00:00	9
866	2015-12-27	01:00:00	9
867	2015-12-27	02:00:00	8
868	2015-12-27	03:00:00	8
869	2015-12-27	04:00:00	8
870	2015-12-27	05:00:00	8
871	2015-12-27	06:00:00	8
872	2015-12-27	07:00:00	8
873	2015-12-27	08:00:00	9
874	2015-12-27	09:00:00	10
875	2015-12-27	10:00:00	11
876	2015-12-27	11:00:00	12
877	2015-12-27	12:00:00	12
878	2015-12-27	13:00:00	12
879	2015-12-27	14:00:00	11
880	2015-12-27	15:00:00	12
881	2015-12-27	16:00:00	11
882	2015-12-27	17:00:00	10
883	2015-12-27	18:00:00	10
884	2015-12-27	19:00:00	9
885	2015-12-27	20:00:00	8
886	2015-12-27	21:00:00	8
887	2015-12-27	22:00:00	8
888	2015-12-27	23:00:00	7
889	2015-12-28	00:00:00	7
890	2015-12-28	01:00:00	7
891	2015-12-28	02:00:00	7
892	2015-12-28	03:00:00	6
893	2015-12-28	04:00:00	6
894	2015-12-28	05:00:00	6
895	2015-12-28	06:00:00	5
896	2015-12-28	07:00:00	5
897	2015-12-28	08:00:00	5
898	2015-12-28	09:00:00	6
899	2015-12-28	10:00:00	8
900	2015-12-28	11:00:00	8
901	2015-12-28	12:00:00	8
902	2015-12-28	13:00:00	8
903	2015-12-28	14:00:00	8
904	2015-12-28	15:00:00	8
905	2015-12-28	16:00:00	8
906	2015-12-28	17:00:00	7
907	2015-12-28	18:00:00	7
908	2015-12-28	19:00:00	7
909	2015-12-28	20:00:00	6
910	2015-12-28	21:00:00	5
911	2015-12-28	22:00:00	4
912	2015-12-28	23:00:00	4
913	2015-12-29	00:00:00	4
914	2015-12-29	01:00:00	5
915	2015-12-29	02:00:00	4
916	2015-12-29	03:00:00	4
917	2015-12-29	04:00:00	4
918	2015-12-29	05:00:00	4
919	2015-12-29	06:00:00	3
920	2015-12-29	07:00:00	3
921	2015-12-29	08:00:00	5
922	2015-12-29	09:00:00	6
923	2015-12-29	10:00:00	8
924	2015-12-29	11:00:00	8
925	2015-12-29	12:00:00	9
926	2015-12-29	13:00:00	10
927	2015-12-29	14:00:00	11
928	2015-12-29	15:00:00	11
929	2015-12-29	16:00:00	10
930	2015-12-29	17:00:00	9
931	2015-12-29	18:00:00	7
932	2015-12-29	19:00:00	7
933	2015-12-29	20:00:00	7
934	2015-12-29	21:00:00	7
935	2015-12-29	22:00:00	7
936	2015-12-29	23:00:00	6
937	2015-12-30	00:00:00	7
938	2015-12-30	01:00:00	6
939	2015-12-30	02:00:00	6
940	2015-12-30	03:00:00	6
941	2015-12-30	04:00:00	6
942	2015-12-30	05:00:00	5
943	2015-12-30	06:00:00	5
944	2015-12-30	07:00:00	5
945	2015-12-30	08:00:00	5
946	2015-12-30	09:00:00	7
947	2015-12-30	10:00:00	9
948	2015-12-30	11:00:00	11
949	2015-12-30	12:00:00	13
950	2015-12-30	13:00:00	13
951	2015-12-30	14:00:00	14
952	2015-12-30	15:00:00	13
953	2015-12-30	16:00:00	13
954	2015-12-30	17:00:00	11
955	2015-12-30	18:00:00	11
956	2015-12-30	19:00:00	10
957	2015-12-30	20:00:00	11
958	2015-12-30	21:00:00	10
959	2015-12-30	22:00:00	8
960	2015-12-30	23:00:00	8
961	2015-12-31	00:00:00	9
962	2015-12-31	01:00:00	9
963	2015-12-31	02:00:00	7
964	2015-12-31	03:00:00	7
965	2015-12-31	04:00:00	6
966	2015-12-31	05:00:00	6
967	2015-12-31	06:00:00	6
968	2015-12-31	07:00:00	5
969	2015-12-31	08:00:00	5
970	2015-12-31	09:00:00	6
971	2015-12-31	10:00:00	8
972	2015-12-31	11:00:00	8
973	2015-12-31	12:00:00	10
974	2015-12-31	13:00:00	10
975	2015-12-31	14:00:00	10
976	2015-12-31	15:00:00	11
977	2015-12-31	16:00:00	10
978	2015-12-31	17:00:00	8
979	2015-12-31	18:00:00	8
980	2015-12-31	19:00:00	8
981	2015-12-31	20:00:00	6
982	2015-12-31	21:00:00	5
983	2015-12-31	22:00:00	5
984	2015-12-31	23:00:00	5
985	2016-01-01	00:00:00	4
986	2016-01-01	01:00:00	3
987	2016-01-01	02:00:00	3
988	2016-01-01	03:00:00	2
989	2016-01-01	04:00:00	2
990	2016-01-01	05:00:00	2
991	2016-01-01	06:00:00	1
992	2016-01-01	07:00:00	1
993	2016-01-01	08:00:00	2
994	2016-01-01	09:00:00	4
995	2016-01-01	10:00:00	7
996	2016-01-01	11:00:00	7
997	2016-01-01	12:00:00	11
998	2016-01-01	13:00:00	12
999	2016-01-01	14:00:00	12
1000	2016-01-01	15:00:00	14
1001	2016-01-01	16:00:00	12
1002	2016-01-01	17:00:00	11
1003	2016-01-01	18:00:00	9
1004	2016-01-01	19:00:00	9
1005	2016-01-01	20:00:00	9
1006	2016-01-01	21:00:00	8
1007	2016-01-01	22:00:00	8
1008	2016-01-01	23:00:00	8
1009	2016-01-02	00:00:00	9
1010	2016-01-02	01:00:00	9
1011	2016-01-02	02:00:00	8
1012	2016-01-02	03:00:00	9
1013	2016-01-02	04:00:00	9
1014	2016-01-02	05:00:00	8
1015	2016-01-02	06:00:00	8
1016	2016-01-02	07:00:00	7
1017	2016-01-02	08:00:00	7
1018	2016-01-02	09:00:00	10
1019	2016-01-02	10:00:00	12
1020	2016-01-02	11:00:00	14
1021	2016-01-02	12:00:00	17
1022	2016-01-02	13:00:00	18
1023	2016-01-02	14:00:00	16
1024	2016-01-02	15:00:00	17
1025	2016-01-02	16:00:00	18
1026	2016-01-02	17:00:00	15
1027	2016-01-02	18:00:00	13
1028	2016-01-02	19:00:00	11
1029	2016-01-02	20:00:00	12
1030	2016-01-02	21:00:00	11
1031	2016-01-02	22:00:00	9
1032	2016-01-02	23:00:00	11
1033	2016-01-03	00:00:00	9
1034	2016-01-03	01:00:00	9
1035	2016-01-03	02:00:00	10
1036	2016-01-03	03:00:00	10
1037	2016-01-03	04:00:00	10
1038	2016-01-03	05:00:00	10
1039	2016-01-03	06:00:00	11
1040	2016-01-03	07:00:00	10
1041	2016-01-03	08:00:00	10
1042	2016-01-03	09:00:00	12
1043	2016-01-03	10:00:00	15
1044	2016-01-03	11:00:00	16
1045	2016-01-03	12:00:00	18
1046	2016-01-03	13:00:00	19
1047	2016-01-03	14:00:00	19
1048	2016-01-03	15:00:00	19
1049	2016-01-03	16:00:00	19
1050	2016-01-03	17:00:00	17
1051	2016-01-03	18:00:00	14
1052	2016-01-03	19:00:00	15
1053	2016-01-03	20:00:00	16
1054	2016-01-03	21:00:00	14
1055	2016-01-03	22:00:00	14
1056	2016-01-03	23:00:00	14
1057	2016-01-04	00:00:00	12
1058	2016-01-04	01:00:00	12
1059	2016-01-04	02:00:00	13
1060	2016-01-04	03:00:00	12
1061	2016-01-04	04:00:00	12
1062	2016-01-04	05:00:00	12
1063	2016-01-04	06:00:00	12
1064	2016-01-04	07:00:00	12
1065	2016-01-04	08:00:00	12
1066	2016-01-04	09:00:00	13
1067	2016-01-04	10:00:00	13
1068	2016-01-04	11:00:00	13
1069	2016-01-04	12:00:00	13
1070	2016-01-04	13:00:00	13
1071	2016-01-04	14:00:00	13
1072	2016-01-04	15:00:00	13
1073	2016-01-04	16:00:00	13
1074	2016-01-04	17:00:00	13
1075	2016-01-04	18:00:00	13
1076	2016-01-04	19:00:00	13
1077	2016-01-04	20:00:00	13
1078	2016-01-04	21:00:00	13
1079	2016-01-04	22:00:00	13
1080	2016-01-04	23:00:00	12
1081	2016-01-05	00:00:00	12
1082	2016-01-05	01:00:00	12
1083	2016-01-05	02:00:00	12
1084	2016-01-05	03:00:00	12
1085	2016-01-05	04:00:00	12
1086	2016-01-05	05:00:00	11
1087	2016-01-05	06:00:00	12
1088	2016-01-05	07:00:00	11
1089	2016-01-05	08:00:00	10
1090	2016-01-05	09:00:00	10
1091	2016-01-05	10:00:00	10
1092	2016-01-05	11:00:00	9
1093	2016-01-05	12:00:00	9
1094	2016-01-05	13:00:00	9
1095	2016-01-05	14:00:00	9
1096	2016-01-05	15:00:00	9
1097	2016-01-05	16:00:00	9
1098	2016-01-05	17:00:00	9
1099	2016-01-05	18:00:00	9
1100	2016-01-05	19:00:00	9
1101	2016-01-05	20:00:00	8
1102	2016-01-05	21:00:00	9
1103	2016-01-05	22:00:00	9
1104	2016-01-05	23:00:00	8
1105	2016-01-06	00:00:00	9
1106	2016-01-06	01:00:00	9
1107	2016-01-06	02:00:00	8
1108	2016-01-06	03:00:00	9
1109	2016-01-06	04:00:00	8
1110	2016-01-06	05:00:00	8
1111	2016-01-06	06:00:00	8
1112	2016-01-06	07:00:00	8
1113	2016-01-06	08:00:00	8
1114	2016-01-06	09:00:00	8
1115	2016-01-06	10:00:00	8
1116	2016-01-06	11:00:00	8
1117	2016-01-06	12:00:00	8
1118	2016-01-06	13:00:00	8
1119	2016-01-06	14:00:00	8
1120	2016-01-06	15:00:00	9
1121	2016-01-06	16:00:00	9
1122	2016-01-06	17:00:00	9
1123	2016-01-06	18:00:00	9
1124	2016-01-06	19:00:00	9
1125	2016-01-06	20:00:00	8
1126	2016-01-06	21:00:00	9
1127	2016-01-06	22:00:00	9
1128	2016-01-06	23:00:00	8
1129	2016-01-07	00:00:00	9
1130	2016-01-07	01:00:00	8
1131	2016-01-07	02:00:00	8
1132	2016-01-07	03:00:00	8
1133	2016-01-07	04:00:00	8
1134	2016-01-07	05:00:00	8
1135	2016-01-07	06:00:00	8
1136	2016-01-07	07:00:00	8
1137	2016-01-07	08:00:00	8
1138	2016-01-07	09:00:00	8
1139	2016-01-07	10:00:00	9
1140	2016-01-07	11:00:00	9
1141	2016-01-07	12:00:00	10
1142	2016-01-07	13:00:00	10
1143	2016-01-07	14:00:00	9
1144	2016-01-07	15:00:00	10
1145	2016-01-07	16:00:00	10
1146	2016-01-07	17:00:00	9
1147	2016-01-07	18:00:00	9
1148	2016-01-07	19:00:00	9
1149	2016-01-07	20:00:00	8
1150	2016-01-07	21:00:00	8
1151	2016-01-07	22:00:00	8
1152	2016-01-07	23:00:00	8
1153	2016-01-08	00:00:00	7
1154	2016-01-08	01:00:00	6
1155	2016-01-08	02:00:00	4
1156	2016-01-08	03:00:00	4
1157	2016-01-08	04:00:00	4
1158	2016-01-08	05:00:00	4
1159	2016-01-08	06:00:00	5
1160	2016-01-08	07:00:00	4
1161	2016-01-08	08:00:00	5
1162	2016-01-08	09:00:00	6
1163	2016-01-08	10:00:00	6
1164	2016-01-08	11:00:00	6
1165	2016-01-08	12:00:00	7
1166	2016-01-08	13:00:00	7
1167	2016-01-08	14:00:00	7
1168	2016-01-08	15:00:00	7
1169	2016-01-08	16:00:00	7
1170	2016-01-08	17:00:00	6
1171	2016-01-08	18:00:00	7
1172	2016-01-08	19:00:00	6
1173	2016-01-08	20:00:00	5
1174	2016-01-08	21:00:00	4
1175	2016-01-08	22:00:00	4
1176	2016-01-08	23:00:00	4
1177	2016-01-09	00:00:00	4
1178	2016-01-09	01:00:00	3
1179	2016-01-09	02:00:00	3
1180	2016-01-09	03:00:00	3
1181	2016-01-09	04:00:00	3
1182	2016-01-09	05:00:00	3
1183	2016-01-09	06:00:00	2
1184	2016-01-09	07:00:00	2
1185	2016-01-09	08:00:00	3
1186	2016-01-09	09:00:00	6
1187	2016-01-09	10:00:00	7
1188	2016-01-09	11:00:00	8
1189	2016-01-09	12:00:00	10
1190	2016-01-09	13:00:00	10
1191	2016-01-09	14:00:00	10
1192	2016-01-09	15:00:00	10
1193	2016-01-09	16:00:00	9
1194	2016-01-09	17:00:00	9
1195	2016-01-09	18:00:00	8
1196	2016-01-09	19:00:00	8
1197	2016-01-09	20:00:00	8
1198	2016-01-09	21:00:00	8
1199	2016-01-09	22:00:00	8
1200	2016-01-09	23:00:00	8
1201	2016-01-10	00:00:00	8
1202	2016-01-10	01:00:00	7
1203	2016-01-10	02:00:00	6
1204	2016-01-10	03:00:00	7
1205	2016-01-10	04:00:00	7
1206	2016-01-10	05:00:00	6
1207	2016-01-10	06:00:00	7
1208	2016-01-10	07:00:00	7
1209	2016-01-10	08:00:00	7
1210	2016-01-10	09:00:00	8
1211	2016-01-10	10:00:00	8
1212	2016-01-10	11:00:00	8
1213	2016-01-10	12:00:00	9
1214	2016-01-10	13:00:00	9
1215	2016-01-10	14:00:00	8
1216	2016-01-10	15:00:00	9
1217	2016-01-10	16:00:00	9
1218	2016-01-10	17:00:00	7
1219	2016-01-10	18:00:00	9
1220	2016-01-10	19:00:00	9
1221	2016-01-10	20:00:00	9
1222	2016-01-10	21:00:00	9
1223	2016-01-10	22:00:00	9
1224	2016-01-10	23:00:00	10
1225	2016-01-11	00:00:00	9
1226	2016-01-11	01:00:00	9
1227	2016-01-11	02:00:00	9
1228	2016-01-11	03:00:00	8
1229	2016-01-11	04:00:00	8
1230	2016-01-11	05:00:00	8
1231	2016-01-11	06:00:00	8
1232	2016-01-11	07:00:00	8
1233	2016-01-11	08:00:00	7
1234	2016-01-11	09:00:00	8
1235	2016-01-11	10:00:00	8
1236	2016-01-11	11:00:00	7
1237	2016-01-11	12:00:00	8
1238	2016-01-11	13:00:00	7
1239	2016-01-11	14:00:00	7
1240	2016-01-11	15:00:00	7
1241	2016-01-11	16:00:00	7
1242	2016-01-11	17:00:00	6
1243	2016-01-11	18:00:00	7
1244	2016-01-11	19:00:00	6
1245	2016-01-11	20:00:00	6
1246	2016-01-11	21:00:00	6
1247	2016-01-11	22:00:00	6
1248	2016-01-11	23:00:00	5
1249	2016-01-12	00:00:00	6
1250	2016-01-12	01:00:00	6
1251	2016-01-12	02:00:00	5
1252	2016-01-12	03:00:00	6
1253	2016-01-12	04:00:00	5
1254	2016-01-12	05:00:00	4
1255	2016-01-12	06:00:00	5
1256	2016-01-12	07:00:00	5
1257	2016-01-12	08:00:00	4
1258	2016-01-12	09:00:00	5
1259	2016-01-12	10:00:00	5
1260	2016-01-12	11:00:00	4
1261	2016-01-12	12:00:00	5
1262	2016-01-12	13:00:00	5
1263	2016-01-12	14:00:00	5
1264	2016-01-12	15:00:00	5
1265	2016-01-12	16:00:00	5
1266	2016-01-12	17:00:00	4
1267	2016-01-12	18:00:00	5
1268	2016-01-12	19:00:00	4
1269	2016-01-12	20:00:00	4
1270	2016-01-12	21:00:00	4
1271	2016-01-12	22:00:00	4
1272	2016-01-12	23:00:00	4
1273	2016-01-13	00:00:00	4
1274	2016-01-13	01:00:00	4
1275	2016-01-13	02:00:00	3
1276	2016-01-13	03:00:00	4
1277	2016-01-13	04:00:00	4
1278	2016-01-13	05:00:00	3
1279	2016-01-13	06:00:00	3
1280	2016-01-13	07:00:00	3
1281	2016-01-13	08:00:00	3
1282	2016-01-13	09:00:00	3
1283	2016-01-13	10:00:00	4
1284	2016-01-13	11:00:00	4
1285	2016-01-13	12:00:00	5
1286	2016-01-13	13:00:00	5
1287	2016-01-13	14:00:00	5
1288	2016-01-13	15:00:00	5
1289	2016-01-13	16:00:00	5
1290	2016-01-13	17:00:00	5
1291	2016-01-13	18:00:00	5
1292	2016-01-13	19:00:00	4
1293	2016-01-13	20:00:00	4
1294	2016-01-13	21:00:00	3
1295	2016-01-13	22:00:00	2
1296	2016-01-13	23:00:00	3
1297	2016-01-14	00:00:00	2
1298	2016-01-14	01:00:00	2
1299	2016-01-14	02:00:00	3
1300	2016-01-14	03:00:00	2
1301	2016-01-14	04:00:00	1
1302	2016-01-14	05:00:00	2
1303	2016-01-14	06:00:00	1
1304	2016-01-14	07:00:00	1
1305	2016-01-14	08:00:00	1
1306	2016-01-14	09:00:00	4
1307	2016-01-14	10:00:00	5
1308	2016-01-14	11:00:00	6
1309	2016-01-14	12:00:00	8
1310	2016-01-14	13:00:00	8
1311	2016-01-14	14:00:00	9
1312	2016-01-14	15:00:00	9
1313	2016-01-14	16:00:00	9
1314	2016-01-14	17:00:00	8
1315	2016-01-14	18:00:00	8
1316	2016-01-14	19:00:00	7
1317	2016-01-14	20:00:00	7
1318	2016-01-14	21:00:00	7
1319	2016-01-14	22:00:00	7
1320	2016-01-14	23:00:00	6
1321	2016-01-15	00:00:00	6
1322	2016-01-15	01:00:00	7
1323	2016-01-15	02:00:00	5
1324	2016-01-15	03:00:00	6
1325	2016-01-15	04:00:00	6
1326	2016-01-15	05:00:00	5
1327	2016-01-15	06:00:00	6
1328	2016-01-15	07:00:00	6
1329	2016-01-15	08:00:00	5
1330	2016-01-15	09:00:00	7
1331	2016-01-15	10:00:00	8
1332	2016-01-15	11:00:00	9
1333	2016-01-15	12:00:00	10
1334	2016-01-15	13:00:00	12
1335	2016-01-15	14:00:00	12
1336	2016-01-15	15:00:00	12
1337	2016-01-15	16:00:00	11
1338	2016-01-15	17:00:00	10
1339	2016-01-15	18:00:00	9
1340	2016-01-15	19:00:00	8
1341	2016-01-15	20:00:00	7
1342	2016-01-15	21:00:00	5
1343	2016-01-15	22:00:00	6
1344	2016-01-15	23:00:00	6
1345	2016-01-16	00:00:00	4
1346	2016-01-16	01:00:00	4
1347	2016-01-16	02:00:00	4
1348	2016-01-16	03:00:00	3
1349	2016-01-16	04:00:00	3
1350	2016-01-16	05:00:00	2
1351	2016-01-16	06:00:00	2
1352	2016-01-16	07:00:00	2
1353	2016-01-16	08:00:00	3
1354	2016-01-16	09:00:00	3
1355	2016-01-16	10:00:00	5
1356	2016-01-16	11:00:00	8
1357	2016-01-16	12:00:00	12
1358	2016-01-16	13:00:00	12
1359	2016-01-16	14:00:00	12
1360	2016-01-16	15:00:00	12
1361	2016-01-16	16:00:00	11
1362	2016-01-16	17:00:00	11
1363	2016-01-16	18:00:00	9
1364	2016-01-16	19:00:00	9
1365	2016-01-16	20:00:00	9
1366	2016-01-16	21:00:00	9
1367	2016-01-16	22:00:00	10
1368	2016-01-16	23:00:00	7
1369	2016-01-17	00:00:00	8
1370	2016-01-17	01:00:00	8
1371	2016-01-17	02:00:00	7
1372	2016-01-17	03:00:00	8
1373	2016-01-17	04:00:00	8
1374	2016-01-17	05:00:00	6
1375	2016-01-17	06:00:00	8
1376	2016-01-17	07:00:00	7
1377	2016-01-17	08:00:00	6
1378	2016-01-17	09:00:00	7
1379	2016-01-17	10:00:00	7
1380	2016-01-17	11:00:00	6
1381	2016-01-17	12:00:00	7
1382	2016-01-17	13:00:00	7
1383	2016-01-17	14:00:00	6
1384	2016-01-17	15:00:00	7
1385	2016-01-17	16:00:00	7
1386	2016-01-17	17:00:00	7
1387	2016-01-17	18:00:00	7
1388	2016-01-17	19:00:00	6
1389	2016-01-17	20:00:00	6
1390	2016-01-17	21:00:00	5
1391	2016-01-17	22:00:00	4
1392	2016-01-17	23:00:00	3
1393	2016-01-18	00:00:00	3
1394	2016-01-18	01:00:00	3
1395	2016-01-18	02:00:00	3
1396	2016-01-18	03:00:00	2
1397	2016-01-18	04:00:00	3
1398	2016-01-18	05:00:00	2
1399	2016-01-18	06:00:00	5
1400	2016-01-18	07:00:00	5
1401	2016-01-18	08:00:00	4
1402	2016-01-18	09:00:00	5
1403	2016-01-18	10:00:00	6
1404	2016-01-18	11:00:00	6
1405	2016-01-18	12:00:00	7
1406	2016-01-18	13:00:00	6
1407	2016-01-18	14:00:00	6
1408	2016-01-18	15:00:00	6
1409	2016-01-18	16:00:00	5
1410	2016-01-18	17:00:00	5
1411	2016-01-18	18:00:00	4
1412	2016-01-18	19:00:00	4
1413	2016-01-18	20:00:00	3
1414	2016-01-18	21:00:00	3
1415	2016-01-18	22:00:00	3
1416	2016-01-18	23:00:00	3
1417	2016-01-19	00:00:00	2
1418	2016-01-19	01:00:00	1
1419	2016-01-19	02:00:00	1
1420	2016-01-19	03:00:00	1
1421	2016-01-19	04:00:00	1
1422	2016-01-19	05:00:00	0
1423	2016-01-19	06:00:00	0
1424	2016-01-19	07:00:00	0
1425	2016-01-19	08:00:00	0
1426	2016-01-19	09:00:00	2
1427	2016-01-19	10:00:00	3
1428	2016-01-19	11:00:00	4
1429	2016-01-19	12:00:00	5
1430	2016-01-19	13:00:00	5
1431	2016-01-19	14:00:00	5
1432	2016-01-19	15:00:00	6
1433	2016-01-19	16:00:00	5
1434	2016-01-19	17:00:00	4
1435	2016-01-19	18:00:00	2
1436	2016-01-19	19:00:00	2
1437	2016-01-19	20:00:00	2
1438	2016-01-19	21:00:00	0
1439	2016-01-19	22:00:00	0
1440	2016-01-19	23:00:00	0
1441	2016-01-20	00:00:00	0
1442	2016-01-20	01:00:00	1
1443	2016-01-20	02:00:00	0
1444	2016-01-20	03:00:00	0
1445	2016-01-20	04:00:00	0
1446	2016-01-20	05:00:00	0
1447	2016-01-20	06:00:00	-1
1448	2016-01-20	07:00:00	-1
1449	2016-01-20	08:00:00	1
1450	2016-01-20	09:00:00	2
1451	2016-01-20	10:00:00	3
1452	2016-01-20	11:00:00	3
1453	2016-01-20	12:00:00	5
1454	2016-01-20	13:00:00	5
1455	2016-01-20	14:00:00	4
1456	2016-01-20	15:00:00	5
1457	2016-01-20	16:00:00	5
1458	2016-01-20	17:00:00	4
1459	2016-01-20	18:00:00	4
1460	2016-01-20	19:00:00	4
1461	2016-01-20	20:00:00	3
1462	2016-01-20	21:00:00	4
1463	2016-01-20	22:00:00	2
1464	2016-01-20	23:00:00	2
1465	2016-01-21	00:00:00	1
1466	2016-01-21	01:00:00	1
1467	2016-01-21	02:00:00	1
1468	2016-01-21	03:00:00	1
1469	2016-01-21	04:00:00	1
1470	2016-01-21	05:00:00	1
1471	2016-01-21	06:00:00	1
1472	2016-01-21	07:00:00	1
1473	2016-01-21	08:00:00	1
1474	2016-01-21	09:00:00	1
1475	2016-01-21	10:00:00	1
1476	2016-01-21	11:00:00	1
1477	2016-01-21	12:00:00	1
1478	2016-01-21	13:00:00	1
1479	2016-01-21	14:00:00	1
1480	2016-01-21	15:00:00	1
1481	2016-01-21	16:00:00	1
1482	2016-01-21	17:00:00	1
1483	2016-01-21	18:00:00	1
1484	2016-01-21	19:00:00	2
1485	2016-01-21	20:00:00	2
1486	2016-01-21	21:00:00	2
1487	2016-01-21	22:00:00	2
1488	2016-01-21	23:00:00	1
1489	2016-01-22	00:00:00	2
1490	2016-01-22	01:00:00	2
1491	2016-01-22	02:00:00	1
1492	2016-01-22	03:00:00	2
1493	2016-01-22	04:00:00	2
1494	2016-01-22	05:00:00	1
1495	2016-01-22	06:00:00	2
1496	2016-01-22	07:00:00	3
1497	2016-01-22	08:00:00	1
1498	2016-01-22	09:00:00	2
1499	2016-01-22	10:00:00	1
1500	2016-01-22	11:00:00	0
1501	2016-01-22	12:00:00	0
1502	2016-01-22	13:00:00	1
1503	2016-01-22	14:00:00	1
1504	2016-01-22	15:00:00	1
1505	2016-01-22	16:00:00	1
1506	2016-01-22	17:00:00	1
1507	2016-01-22	18:00:00	2
1508	2016-01-22	19:00:00	2
1509	2016-01-22	20:00:00	1
1510	2016-01-22	21:00:00	2
1511	2016-01-22	22:00:00	1
1512	2016-01-22	23:00:00	1
1513	2016-01-23	00:00:00	1
1514	2016-01-23	01:00:00	1
1515	2016-01-23	02:00:00	0
1516	2016-01-23	03:00:00	1
1517	2016-01-23	04:00:00	1
1518	2016-01-23	05:00:00	0
1519	2016-01-23	06:00:00	1
1520	2016-01-23	07:00:00	1
1521	2016-01-23	08:00:00	0
1522	2016-01-23	09:00:00	-1
1523	2016-01-23	10:00:00	-1
1524	2016-01-23	11:00:00	-1
1525	2016-01-23	12:00:00	0
1526	2016-01-23	13:00:00	0
1527	2016-01-23	14:00:00	-1
1528	2016-01-23	15:00:00	0
1529	2016-01-23	16:00:00	-1
1530	2016-01-23	17:00:00	-2
1531	2016-01-23	18:00:00	-2
1532	2016-01-23	19:00:00	-2
1533	2016-01-23	20:00:00	-3
1534	2016-01-23	21:00:00	-2
1535	2016-01-23	22:00:00	-3
1536	2016-01-23	23:00:00	-4
1537	2016-01-24	00:00:00	-3
1538	2016-01-24	01:00:00	-3
1539	2016-01-24	02:00:00	-4
1540	2016-01-24	03:00:00	-3
1541	2016-01-24	04:00:00	-3
1542	2016-01-24	05:00:00	-4
1543	2016-01-24	06:00:00	-4
1544	2016-01-24	07:00:00	-5
1545	2016-01-24	08:00:00	-6
1546	2016-01-24	09:00:00	-5
1547	2016-01-24	10:00:00	-5
1548	2016-01-24	11:00:00	-5
1549	2016-01-24	12:00:00	-4
1550	2016-01-24	13:00:00	-4
1551	2016-01-24	14:00:00	-4
1552	2016-01-24	15:00:00	-3
1553	2016-01-24	16:00:00	-3
1554	2016-01-24	17:00:00	-4
1555	2016-01-24	18:00:00	-4
1556	2016-01-24	19:00:00	-5
1557	2016-01-24	20:00:00	-6
1558	2016-01-24	21:00:00	-5
1559	2016-01-24	22:00:00	-5
1560	2016-01-24	23:00:00	-7
1561	2016-01-25	00:00:00	-7
1562	2016-01-25	01:00:00	-7
1563	2016-01-25	02:00:00	-7
1564	2016-01-25	03:00:00	-7
1565	2016-01-25	04:00:00	-7
1566	2016-01-25	05:00:00	-8
1567	2016-01-25	06:00:00	-8
1568	2016-01-25	07:00:00	-8
1569	2016-01-25	08:00:00	-7
1570	2016-01-25	09:00:00	-5
1571	2016-01-25	10:00:00	-3
1572	2016-01-25	11:00:00	-1
1573	2016-01-25	12:00:00	0
1574	2016-01-25	13:00:00	1
1575	2016-01-25	14:00:00	2
1576	2016-01-25	15:00:00	3
1577	2016-01-25	16:00:00	3
1578	2016-01-25	17:00:00	2
1579	2016-01-25	18:00:00	1
1580	2016-01-25	19:00:00	0
1581	2016-01-25	20:00:00	-1
1582	2016-01-25	21:00:00	0
1583	2016-01-25	22:00:00	-1
1584	2016-01-25	23:00:00	-2
1585	2016-01-26	00:00:00	-4
1586	2016-01-26	01:00:00	-4
1587	2016-01-26	02:00:00	-2
1588	2016-01-26	03:00:00	-3
1589	2016-01-26	04:00:00	-3
1590	2016-01-26	05:00:00	-3
1591	2016-01-26	06:00:00	-4
1592	2016-01-26	07:00:00	-4
1593	2016-01-26	08:00:00	-2
1594	2016-01-26	09:00:00	0
1595	2016-01-26	10:00:00	2
1596	2016-01-26	11:00:00	4
1597	2016-01-26	12:00:00	7
1598	2016-01-26	13:00:00	7
1599	2016-01-26	14:00:00	7
1600	2016-01-26	15:00:00	8
1601	2016-01-26	16:00:00	7
1602	2016-01-26	17:00:00	6
1603	2016-01-26	18:00:00	5
1604	2016-01-26	19:00:00	4
1605	2016-01-26	20:00:00	4
1606	2016-01-26	21:00:00	5
1607	2016-01-26	22:00:00	4
1608	2016-01-26	23:00:00	4
1609	2016-01-27	00:00:00	3
1610	2016-01-27	01:00:00	3
1611	2016-01-27	02:00:00	4
1612	2016-01-27	03:00:00	4
1613	2016-01-27	04:00:00	4
1614	2016-01-27	05:00:00	3
1615	2016-01-27	06:00:00	4
1616	2016-01-27	07:00:00	3
1617	2016-01-27	08:00:00	3
1618	2016-01-27	09:00:00	4
1619	2016-01-27	10:00:00	4
1620	2016-01-27	11:00:00	4
1621	2016-01-27	12:00:00	5
1622	2016-01-27	13:00:00	5
1623	2016-01-27	14:00:00	6
1624	2016-01-27	15:00:00	4
1625	2016-01-27	16:00:00	4
1626	2016-01-27	17:00:00	5
1627	2016-01-27	18:00:00	4
1628	2016-01-27	19:00:00	4
1629	2016-01-27	20:00:00	4
1630	2016-01-27	21:00:00	4
1631	2016-01-27	22:00:00	4
1632	2016-01-27	23:00:00	4
1633	2016-01-28	00:00:00	4
1634	2016-01-28	01:00:00	4
1635	2016-01-28	02:00:00	4
1636	2016-01-28	03:00:00	4
1637	2016-01-28	04:00:00	4
1638	2016-01-28	05:00:00	5
1639	2016-01-28	06:00:00	4
1640	2016-01-28	07:00:00	5
1641	2016-01-28	08:00:00	5
1642	2016-01-28	09:00:00	4
1643	2016-01-28	10:00:00	5
1644	2016-01-28	11:00:00	5
1645	2016-01-28	12:00:00	6
1646	2016-01-28	13:00:00	6
1647	2016-01-28	14:00:00	6
1648	2016-01-28	15:00:00	7
1649	2016-01-28	16:00:00	7
1650	2016-01-28	17:00:00	6
1651	2016-01-28	18:00:00	7
1652	2016-01-28	19:00:00	7
1653	2016-01-28	20:00:00	6
1654	2016-01-28	21:00:00	6
1655	2016-01-28	22:00:00	7
1656	2016-01-28	23:00:00	6
1657	2016-01-29	00:00:00	6
1658	2016-01-29	01:00:00	6
1659	2016-01-29	02:00:00	6
1660	2016-01-29	03:00:00	6
1661	2016-01-29	04:00:00	7
1662	2016-01-29	05:00:00	6
1663	2016-01-29	06:00:00	7
1664	2016-01-29	07:00:00	7
1665	2016-01-29	08:00:00	6
1666	2016-01-29	09:00:00	7
1667	2016-01-29	10:00:00	7
1668	2016-01-29	11:00:00	7
1669	2016-01-29	12:00:00	6
1670	2016-01-29	13:00:00	6
1671	2016-01-29	14:00:00	6
1672	2016-01-29	15:00:00	6
1673	2016-01-29	16:00:00	6
1674	2016-01-29	17:00:00	4
1675	2016-01-29	18:00:00	5
1676	2016-01-29	19:00:00	5
1677	2016-01-29	20:00:00	4
1678	2016-01-29	21:00:00	5
1679	2016-01-29	22:00:00	5
1680	2016-01-29	23:00:00	4
1681	2016-01-30	00:00:00	5
1682	2016-01-30	01:00:00	5
1683	2016-01-30	02:00:00	4
1684	2016-01-30	03:00:00	4
1685	2016-01-30	04:00:00	4
1686	2016-01-30	05:00:00	4
1687	2016-01-30	06:00:00	4
1688	2016-01-30	07:00:00	4
1689	2016-01-30	08:00:00	3
1690	2016-01-30	09:00:00	3
1691	2016-01-30	10:00:00	3
1692	2016-01-30	11:00:00	3
1693	2016-01-30	12:00:00	4
1694	2016-01-30	13:00:00	5
1695	2016-01-30	14:00:00	4
1696	2016-01-30	15:00:00	5
1697	2016-01-30	16:00:00	6
1698	2016-01-30	17:00:00	4
1699	2016-01-30	18:00:00	5
1700	2016-01-30	19:00:00	4
1701	2016-01-30	20:00:00	3
1702	2016-01-30	21:00:00	4
1703	2016-01-30	22:00:00	4
1704	2016-01-30	23:00:00	3
1705	2016-01-31	00:00:00	4
1706	2016-01-31	01:00:00	4
1707	2016-01-31	02:00:00	3
1708	2016-01-31	03:00:00	3
1709	2016-01-31	04:00:00	3
1710	2016-01-31	05:00:00	2
1711	2016-01-31	06:00:00	2
1712	2016-01-31	07:00:00	1
1713	2016-01-31	08:00:00	2
1714	2016-01-31	09:00:00	3
1715	2016-01-31	10:00:00	3
1716	2016-01-31	11:00:00	3
1717	2016-01-31	12:00:00	5
1718	2016-01-31	13:00:00	5
1719	2016-01-31	14:00:00	4
1720	2016-01-31	15:00:00	6
1721	2016-01-31	16:00:00	5
1722	2016-01-31	17:00:00	2
1723	2016-01-31	18:00:00	1
1724	2016-01-31	19:00:00	1
1725	2016-01-31	20:00:00	0
1726	2016-01-31	21:00:00	1
1727	2016-01-31	22:00:00	1
1728	2016-01-31	23:00:00	0
1729	2016-02-01	00:00:00	1
1730	2016-02-01	01:00:00	1
1731	2016-02-01	02:00:00	0
1732	2016-02-01	03:00:00	0
1733	2016-02-01	04:00:00	0
1734	2016-02-01	05:00:00	0
1735	2016-02-01	06:00:00	0
1736	2016-02-01	07:00:00	0
1737	2016-02-01	08:00:00	0
1738	2016-02-01	09:00:00	1
1739	2016-02-01	10:00:00	0
1740	2016-02-01	11:00:00	0
1741	2016-02-01	12:00:00	0
1742	2016-02-01	13:00:00	1
1743	2016-02-01	14:00:00	0
1744	2016-02-01	15:00:00	1
1745	2016-02-01	16:00:00	1
1746	2016-02-01	17:00:00	0
1747	2016-02-01	18:00:00	1
1748	2016-02-01	19:00:00	1
1749	2016-02-01	20:00:00	0
1750	2016-02-01	21:00:00	1
1751	2016-02-01	22:00:00	1
1752	2016-02-01	23:00:00	-1
1753	2016-02-02	00:00:00	0
1754	2016-02-02	01:00:00	0
1755	2016-02-02	02:00:00	-1
1756	2016-02-02	03:00:00	0
1757	2016-02-02	04:00:00	-1
1758	2016-02-02	05:00:00	-2
1759	2016-02-02	06:00:00	-1
1760	2016-02-02	07:00:00	-2
1761	2016-02-02	08:00:00	-2
1762	2016-02-02	09:00:00	0
1763	2016-02-02	10:00:00	1
1764	2016-02-02	11:00:00	2
1765	2016-02-02	12:00:00	4
1766	2016-02-02	13:00:00	4
1767	2016-02-02	14:00:00	4
1768	2016-02-02	15:00:00	5
1769	2016-02-02	16:00:00	5
1770	2016-02-02	17:00:00	4
1771	2016-02-02	18:00:00	3
1772	2016-02-02	19:00:00	3
1773	2016-02-02	20:00:00	0
1774	2016-02-02	21:00:00	0
1775	2016-02-02	22:00:00	0
1776	2016-02-02	23:00:00	-1
1777	2016-02-03	00:00:00	0
1778	2016-02-03	01:00:00	0
1779	2016-02-03	02:00:00	-1
1780	2016-02-03	03:00:00	-1
1781	2016-02-03	04:00:00	-1
1782	2016-02-03	05:00:00	-2
1783	2016-02-03	06:00:00	-1
1784	2016-02-03	07:00:00	-1
1785	2016-02-03	08:00:00	2
1786	2016-02-03	09:00:00	3
1787	2016-02-03	10:00:00	5
1788	2016-02-03	11:00:00	6
1789	2016-02-03	12:00:00	7
1790	2016-02-03	13:00:00	7
1791	2016-02-03	14:00:00	8
1792	2016-02-03	15:00:00	9
1793	2016-02-03	16:00:00	8
1794	2016-02-03	17:00:00	6
1795	2016-02-03	18:00:00	6
1796	2016-02-03	19:00:00	4
1797	2016-02-03	20:00:00	3
1798	2016-02-03	21:00:00	2
1799	2016-02-03	22:00:00	1
1800	2016-02-03	23:00:00	2
1801	2016-02-04	00:00:00	2
1802	2016-02-04	01:00:00	0
1803	2016-02-04	02:00:00	1
1804	2016-02-04	03:00:00	0
1805	2016-02-04	04:00:00	1
1806	2016-02-04	05:00:00	2
1807	2016-02-04	06:00:00	2
1808	2016-02-04	07:00:00	2
1809	2016-02-04	08:00:00	1
1810	2016-02-04	09:00:00	2
1811	2016-02-04	10:00:00	3
1812	2016-02-04	11:00:00	2
1813	2016-02-04	12:00:00	4
1814	2016-02-04	13:00:00	4
1815	2016-02-04	14:00:00	4
1816	2016-02-04	15:00:00	5
1817	2016-02-04	16:00:00	5
1818	2016-02-04	17:00:00	4
1819	2016-02-04	18:00:00	4
1820	2016-02-04	19:00:00	4
1821	2016-02-04	20:00:00	3
1822	2016-02-04	21:00:00	4
1823	2016-02-04	22:00:00	3
1824	2016-02-04	23:00:00	2
1825	2016-02-05	00:00:00	3
1826	2016-02-05	01:00:00	3
1827	2016-02-05	02:00:00	2
1828	2016-02-05	03:00:00	1
1829	2016-02-05	04:00:00	2
1830	2016-02-05	05:00:00	1
1831	2016-02-05	06:00:00	0
1832	2016-02-05	07:00:00	0
1833	2016-02-05	08:00:00	0
1834	2016-02-05	09:00:00	2
1835	2016-02-05	10:00:00	4
1836	2016-02-05	11:00:00	3
1837	2016-02-05	12:00:00	7
1838	2016-02-05	13:00:00	8
1839	2016-02-05	14:00:00	9
1840	2016-02-05	15:00:00	9
1841	2016-02-05	16:00:00	9
1842	2016-02-05	17:00:00	8
1843	2016-02-05	18:00:00	6
1844	2016-02-05	19:00:00	6
1845	2016-02-05	20:00:00	4
1846	2016-02-05	21:00:00	3
1847	2016-02-05	22:00:00	3
1848	2016-02-05	23:00:00	4
1849	2016-02-06	00:00:00	2
1850	2016-02-06	01:00:00	1
1851	2016-02-06	02:00:00	3
1852	2016-02-06	03:00:00	1
1853	2016-02-06	04:00:00	2
1854	2016-02-06	05:00:00	4
1855	2016-02-06	06:00:00	4
1856	2016-02-06	07:00:00	2
1857	2016-02-06	08:00:00	2
1858	2016-02-06	09:00:00	4
1859	2016-02-06	10:00:00	5
1860	2016-02-06	11:00:00	6
1861	2016-02-06	12:00:00	6
1862	2016-02-06	13:00:00	8
1863	2016-02-06	14:00:00	8
1864	2016-02-06	15:00:00	8
1865	2016-02-06	16:00:00	8
1866	2016-02-06	17:00:00	7
1867	2016-02-06	18:00:00	5
1868	2016-02-06	19:00:00	5
1869	2016-02-06	20:00:00	4
1870	2016-02-06	21:00:00	5
1871	2016-02-06	22:00:00	4
1872	2016-02-06	23:00:00	3
1873	2016-02-07	00:00:00	1
1874	2016-02-07	01:00:00	0
1875	2016-02-07	02:00:00	1
1876	2016-02-07	03:00:00	-1
1877	2016-02-07	04:00:00	0
1878	2016-02-07	05:00:00	-1
1879	2016-02-07	06:00:00	-2
1880	2016-02-07	07:00:00	-2
1881	2016-02-07	08:00:00	0
1882	2016-02-07	09:00:00	2
1883	2016-02-07	10:00:00	5
1884	2016-02-07	11:00:00	8
1885	2016-02-07	12:00:00	10
1886	2016-02-07	13:00:00	12
1887	2016-02-07	14:00:00	12
1888	2016-02-07	15:00:00	12
1889	2016-02-07	16:00:00	12
1890	2016-02-07	17:00:00	11
1891	2016-02-07	18:00:00	10
1892	2016-02-07	19:00:00	8
1893	2016-02-07	20:00:00	9
1894	2016-02-07	21:00:00	7
1895	2016-02-07	22:00:00	5
1896	2016-02-07	23:00:00	4
1897	2016-02-08	00:00:00	3
1898	2016-02-08	01:00:00	3
1899	2016-02-08	02:00:00	4
1900	2016-02-08	03:00:00	4
1901	2016-02-08	04:00:00	3
1902	2016-02-08	05:00:00	2
1903	2016-02-08	06:00:00	1
1904	2016-02-08	07:00:00	-1
1905	2016-02-08	08:00:00	3
1906	2016-02-08	09:00:00	6
1907	2016-02-08	10:00:00	10
1908	2016-02-08	11:00:00	11
1909	2016-02-08	12:00:00	14
1910	2016-02-08	13:00:00	16
1911	2016-02-08	14:00:00	17
1912	2016-02-08	15:00:00	18
1913	2016-02-08	16:00:00	18
1914	2016-02-08	17:00:00	16
1915	2016-02-08	18:00:00	14
1916	2016-02-08	19:00:00	13
1917	2016-02-08	20:00:00	12
1918	2016-02-08	21:00:00	9
1919	2016-02-08	22:00:00	8
1920	2016-02-08	23:00:00	10
1921	2016-02-09	00:00:00	8
1922	2016-02-09	01:00:00	6
1923	2016-02-09	02:00:00	6
1924	2016-02-09	03:00:00	5
1925	2016-02-09	04:00:00	4
1926	2016-02-09	05:00:00	6
1927	2016-02-09	06:00:00	3
1928	2016-02-09	07:00:00	3
1929	2016-02-09	08:00:00	7
1930	2016-02-09	09:00:00	10
1931	2016-02-09	10:00:00	13
1932	2016-02-09	11:00:00	14
1933	2016-02-09	12:00:00	18
1934	2016-02-09	13:00:00	20
1935	2016-02-09	14:00:00	20
1936	2016-02-09	15:00:00	22
1937	2016-02-09	16:00:00	22
1938	2016-02-09	17:00:00	20
1939	2016-02-09	18:00:00	15
1940	2016-02-09	19:00:00	14
1941	2016-02-09	20:00:00	13
1942	2016-02-09	21:00:00	9
1943	2016-02-09	22:00:00	8
1944	2016-02-09	23:00:00	10
1945	2016-02-10	00:00:00	6
1946	2016-02-10	01:00:00	7
1947	2016-02-10	02:00:00	8
1948	2016-02-10	03:00:00	6
1949	2016-02-10	04:00:00	6
1950	2016-02-10	05:00:00	7
1951	2016-02-10	06:00:00	4
1952	2016-02-10	07:00:00	4
1953	2016-02-10	08:00:00	9
1954	2016-02-10	09:00:00	15
1955	2016-02-10	10:00:00	17
1956	2016-02-10	11:00:00	17
1957	2016-02-10	12:00:00	22
1958	2016-02-10	13:00:00	22
1959	2016-02-10	14:00:00	22
1960	2016-02-10	15:00:00	23
1961	2016-02-10	16:00:00	23
1962	2016-02-10	17:00:00	21
1963	2016-02-10	18:00:00	19
1964	2016-02-10	19:00:00	16
1965	2016-02-10	20:00:00	18
1966	2016-02-10	21:00:00	17
1967	2016-02-10	22:00:00	15
1968	2016-02-10	23:00:00	16
1969	2016-02-11	00:00:00	13
1970	2016-02-11	01:00:00	13
1971	2016-02-11	02:00:00	14
1972	2016-02-11	03:00:00	14
1973	2016-02-11	04:00:00	11
1974	2016-02-11	05:00:00	16
1975	2016-02-11	06:00:00	15
1976	2016-02-11	07:00:00	16
1977	2016-02-11	08:00:00	13
1978	2016-02-11	09:00:00	15
1979	2016-02-11	10:00:00	16
1980	2016-02-11	11:00:00	14
1981	2016-02-11	12:00:00	16
1982	2016-02-11	13:00:00	19
1983	2016-02-11	14:00:00	20
1984	2016-02-11	15:00:00	24
1985	2016-02-11	16:00:00	23
1986	2016-02-11	17:00:00	21
1987	2016-02-11	18:00:00	19
1988	2016-02-11	19:00:00	17
1989	2016-02-11	20:00:00	18
1990	2016-02-11	21:00:00	16
1991	2016-02-11	22:00:00	16
1992	2016-02-11	23:00:00	14
1993	2016-02-12	00:00:00	14
1994	2016-02-12	01:00:00	14
1995	2016-02-12	02:00:00	14
1996	2016-02-12	03:00:00	12
1997	2016-02-12	04:00:00	12
1998	2016-02-12	05:00:00	13
[truncated: 786 more rows]
